# Supplementary material for: Conjoint analysis of physio-biochemical, transcriptomic, and metabolomic reveals the response characteristics of solanum nigrum L. to cadmium stress
Source: BMC Plant Biol. 2024 Jun 17;24:567. doi: 10.1186/s12870-024-05278-z (PMC11181532; doi:10.1186/s12870-024-05278-z)
Supplement: Supplementary file 1 — Supplementary Material 1 [file 12870_2024_5278_MOESM1_ESM.xlsx]

## Sheet: Table S1
Table S1. Primer pairs for qRT-PCR analysis of 14 DEGs
DEGs ID	Annotation description (NR)	Forward primer（5'-3'）	Reverse primer（5'-3'）
Actin		GGGATGGAGAAGTTTGGTGGTGG	CTTCGACCAAGGGATGGTGTAGC
TRINITY_DN269812_c0_g1	gi|971507847|dbj|GAQ90353.1| copper/zinc superoxide dismutase [Klebsormidium flaccidum]	ATTGGTCGTGCTCTCGTT	TCCAGCATTTCCTGTTGTT
TRINITY_DN28102_c0_g2	gi|565357380|ref|XP_006345522.1| PREDICTED: cationic peroxidase 1-like [Solanum tuberosum]	TGCACCAACTTTGAACCTAA	GAGAGAGCAACCATTTCCC
TRINITY_DN1635_c0_g1	gi|697093807|ref|XP_009628520.1| PREDICTED: copper transport protein CCH-like isoform X1 [Nicotiana tomentosiformis] &gt;gi|1025387780|ref|XP_016434371.1| PREDICTED: copper transport protein ATX1-like isoform X1 [Nicotiana tabacum]	CAGCACCAACATCAGCAC	AACAACAAGACAACAAGCACA
TRINITY_DN6397_c2_g1	gi|565374977|ref|XP_006354018.1| PREDICTED: sulfate transporter 1.3-like [Solanum tuberosum]	CGAAGTACGCTGGAAACAA	AGAAGGTGGAAAGAACGACA
TRINITY_DN27881_c0_g1	gi|971548301|ref|XP_015163656.1| PREDICTED: putative calcium-transporting ATPase 13, plasma membrane-type isoform X1 [Solanum tuberosum]	CGACGAGGCATTATTGAGTATC	ACCATTTTCTCCCTTTGATGATTT
TRINITY_DN1492_c0_g1	gi|565370075|ref|XP_006351654.1| PREDICTED: inorganic phosphate transporter 1-4-like [Solanum tuberosum]	CACTCACCTTCTTCTTTGCC	CATCAGCCTTCCTCTTGTCT
TRINITY_DN1635_c1_g1	gi|302853863|ref|XP_002958444.1| hypothetical protein VOLCADRAFT_99703 [Volvox carteri f. nagariensis] &gt;gi|300256249|gb|EFJ40520.1| hypothetical protein VOLCADRAFT_99703 [Volvox carteri f. nagariensis]	GCCCTAATGGTGTTGGTAAA	TTTTGTGGGACGAAGAGAA
TRINITY_DN16458_c0_g1	gi|145348289|ref|XP_001418585.1| ABC(ABCG) family transporter: pleiotropic drug [Ostreococcus lucimarinus CCE9901] &gt;gi|144578815|gb|ABO96878.1| ABC(ABCG) family transporter: pleiotropic drug [Ostreococcus lucimarinus CCE9901]	TCTATCCTTTCGCTCTCTGG	ATGGAGTTGGTGATGTGGA
TRINITY_DN7514_c0_g1	gi|350537125|ref|NP_001233770.1| metal transporter [Solanum lycopersicum] &gt;gi|30267436|gb|AAP21819.1| metal transporter [Solanum lycopersicum]	GTCTCATTTGCGTGGATGT	ACTGCCTGCTTTATTGTCTTG
TRINITY_DN8627_c0_g1	gi|565383295|ref|XP_006357954.1| PREDICTED: peroxidase 3-like [Solanum tuberosum]	GTTCCACGATTGCTTTGTC	TCAACTGCTTTCTTCACACC
TRINITY_DN7134_c0_g1	gi|460369578|ref|XP_004230639.1| PREDICTED: vacuolar iron transporter homolog 4-like [Solanum lycopersicum]	CTTACTGGATTTGCAGGGTT	TGTTGCTTTGTCTCTCTTCATT
TRINITY_DN10274_c0_g1	gi|565346332|ref|XP_006340219.1| PREDICTED: high affinity nitrate transporter 2.4-like [Solanum tuberosum]	TGGTGGTGTGTTCTGTTTTC	GTTAGCCCTGTGCCTGTC
TRINITY_DN144697_c0_g1	gi|697106936|ref|XP_009607294.1| PREDICTED: ABC transporter C family member 10-like [Nicotiana tomentosiformis]	CCAACCATCTTGCTGAATCT	GACCATAGGACAAAGCCATC
TRINITY_DN18004_c0_g1	gi|747083729|ref|XP_011089241.1| PREDICTED: ABC transporter F family member 1 [Sesamum indicum]	CTTGGTGCTTTTGGAGGA	TTCATTGACGGCATAGACAG
Note: red color was upregulated, and green color was downregulated in RNA-Seq.

## Sheet: Table S2
Table S2 List of the DEGs (37) involved in mineral elements ion transport
	gene_id	CK_vs_Cd-25_log2fc	CK_vs_Cd-25_pval	CK_vs_Cd-50_log2fc	CK_vs_Cd-50_pval	CK_vs_Cd-75_log2fc	CK_vs_Cd-75_pval	CK_vs_Cd-100_log2fc	CK_vs_Cd-100_pval	Swissprot	NR	Ath_ID	Ath_Name	Ath_Description	Sly_ID	Sly_Name	Sly_Description	Stu_ID	Stu_Name	Stu_Description
N	TRINITY_DN53354_c0_g1	-inf	8.04356e-05	-inf	8.13928e-05	-inf	0.000127513	-inf	9.42662e-05	sp|Q0IIV2|RHBG_XENTR Ammonium transporter Rh type B OS=Xenopus tropicalis GN=rhbg PE=2 SV=1	gi|1004140230|gb|KXZ48230.1| hypothetical protein GPECTOR_29g134 [Gonium pectorale]	-	-	-	-	-	-	-	-	-
	TRINITY_DN29828_c0_g1	-inf	2.51472e-05	-inf	2.32848e-05	-inf	3.59099e-05	-inf	3.14515e-05	sp|Q69D48|RHBGA_XENLA Ammonium transporter Rh type B-A OS=Xenopus laevis GN=rhbg-a PE=2 SV=1	gi|545369339|ref|XP_005649419.1| Rh-like protein/ammonium transporter [Coccomyxa subellipsoidea C-169] &gt;gi|384251397|gb|EIE24875.1| Rh-like protein/ammonium transporter [Coccomyxa subellipsoidea C-169]	-	-	-	Solyc03g033300.2	-	-	PGSC0003DMG401015894	-	Amt2 [Source:PGSC_GENE;Acc:PGSC0003DMG401015894]"
	TRINITY_DN81751_c0_g1	-inf	0.00141624	-inf	0.00107809	-inf	0.000966263	-inf	0.00120225	sp|Q7TNN9|RHCG_RAT Ammonium transporter Rh type C OS=Rattus norvegicus GN=Rhcg PE=1 SV=1	gi|159474704|ref|XP_001695465.1| Rh protein [Chlamydomonas reinhardtii] &gt;gi|20340033|gb|AAM19664.1|AF500097_1 Rh2 protein [Chlamydomonas reinhardtii] &gt;gi|20269392|gb|AAM17923.1| Rh protein homolog-2 [Chlamydomonas reinhardtii] &gt;gi|158275948|gb|EDP01723.1| Rh protein [Chlamydomonas reinhardtii]	-	-	-	-	-	-	-	-	-
	TRINITY_DN26320_c0_g1	6.17481	2.07923e-06	6.29721	2.10636e-07	6.93169	1.56035e-05	7.08824	4.49674e-11	sp|Q9LYK2|NRT27_ARATH High affinity nitrate transporter 2.7 OS=Arabidopsis thaliana GN=NRT2.7 PE=2 SV=1	gi|970007136|ref|XP_015064439.1| PREDICTED: high affinity nitrate transporter 2.7 [Solanum pennellii]	AT5G14570	NRT2.7	NRT2.7 [Source:UniProtKB/TrEMBL;Acc:A0A178UKX9]"	Solyc02g067800.3	-	-	PGSC0003DMG400006913	-	Nitrate transporter[Source:PGSC_GENE;Acc:PGSC0003DMG400006913]
	TRINITY_DN10274_c0_g1	-5.08275	1.7099e-14	-4.51462	7.65615e-13	-4.45041	3.78129e-13	-6.50428	5.89681e-19	sp|Q9FJH8|NRT24_ARATH High affinity nitrate transporter 2.4 OS=Arabidopsis thaliana GN=NRT2.4 PE=2 SV=1	gi|565346332|ref|XP_006340219.1| PREDICTED: high affinity nitrate transporter 2.4-like [Solanum tuberosum]	AT5G60770	NRT2.4	High affinity nitrate transporter 2.4[Source:UniProtKB/Swiss-Prot;Acc:Q9FJH8]	Solyc06g074990.2	-	-	PGSC0003DMG400001145	-	High-affinity nitrate transporter[Source:PGSC_GENE;Acc:PGSC0003DMG400001145]
	TRINITY_DN16230_c0_g1	-2.60847	1.53542e-07	-2.0616	1.83501e-06	-2.37737	3.80464e-08	-2.56498	1.79021e-08	sp|Q9SB67|NRT32_ARATH High-affinity nitrate transporter 3.2 OS=Arabidopsis thaliana GN=NRT3.2 PE=2 SV=1	gi|970015981|ref|XP_015069077.1| PREDICTED: high-affinity nitrate transporter 3.2-like [Solanum pennellii]	AT4G24715	-	-	Solyc03g112100.3	-	-	PGSC0003DMG400018129	-	High-affinity nitrate transport system component[Source:PGSC_GENE;Acc:PGSC0003DMG400018129]
	TRINITY_DN96793_c0_g1	-4.3932	0.00217432	-inf	0.000122272	-inf	0.00010808	-inf	0.000145504	sp|Q9P380|PTR2_SCHPO Probable peptide transporter ptr2 OS=Schizosaccharomyces pombe (strain 972 / ATCC 24843) GN=ptr2 PE=1 SV=1	gi|575427|gb|AAA53173.1| similar to S. cerevisiae PTR2 gene, GenBank Accession Number L11994 [Arabidopsis thaliana]	AT1G62200	-	Major facilitator superfamily protein[Source:TAIR;Acc:AT1G62200]	Solyc12g042300.2	-	-	PGSC0003DMG400014449	-	LeOPT1 [Source:PGSC_GENE;Acc:PGSC0003DMG400014449]"
P	TRINITY_DN19985_c0_g3	4.41826	0.000640956	6.24562	1.71307e-11	6.76787	7.37355e-17	5.57796	1.2997e-06	sp|P54463|YQEW_BACSU Uncharacterized protein YqeW OS=Bacillus subtilis (strain 168) GN=yqeW PE=4 SV=2	gi|255089743|ref|XP_002506793.1| Phosphate:Na+ symporter [Micromonas commoda] &gt;gi|226522066|gb|ACO68051.1| Phosphate:Na+ symporter [Micromonas commoda]	-	-	-	-	-	-	-	-	-
	TRINITY_DN1492_c0_g1	2.11473	0.00474653	2.68125	3.63046e-08	2.46139	2.04671e-06	2.44052	1.63116e-06	sp|Q96303|PHT14_ARATH Inorganic phosphate transporter 1-4 OS=Arabidopsis thaliana GN=PHT1-4 PE=1 SV=1	gi|565370075|ref|XP_006351654.1| PREDICTED: inorganic phosphate transporter 1-4-like [Solanum tuberosum]	AT2G38940	PHT1-4	PHT1 [Source:UniProtKB/TrEMBL;Acc:A0A178VRB1]"	Solyc09g066410.2	-	Phosphate transporter[Source:UniProtKB/TrEMBL;Acc:A0A0B5GK48]	PGSC0003DMG400010288	-	Inorganic phosphate transporter[Source:PGSC_GENE;Acc:PGSC0003DMG400010288]
	TRINITY_DN1492_c0_g2	-3.83183	0.00411595	-3.43918	0.00732812	-3.45136	0.0065894	-4.1708	0.00257122	sp|O48639|PHT13_ARATH Probable inorganic phosphate transporter 1-3 OS=Arabidopsis thaliana GN=PHT1-3 PE=2 SV=1	gi|118153871|gb|ABK63961.1| PT2 [Solanum melongena]	AT5G43360	PHT1-3	Probable inorganic phosphate transporter 1-3[Source:UniProtKB/Swiss-Prot;Acc:O48639]	Solyc03g005530.1	-	Inorganic phosphate transporter[Source:UniProtKB/TrEMBL;Acc:O22549]	PGSC0003DMG400013403	-	PT2 [Source:PGSC_GENE;Acc:PGSC0003DMG400013403]"
	TRINITY_DN105455_c0_g1	-inf	0.00225385	-inf	0.00238959	-5.06592	0.00881055	-inf	0.00243944	sp|Q7RVX9|PHO5_NEUCR Repressible high-affinity phosphate permease OS=Neurospora crassa (strain ATCC 24698 / 74-OR23-1A / CBS 708.71 / DSM 1257 / FGSC 987) GN=pho-5 PE=1 SV=2	gi|545358249|ref|XP_005644705.1| MFS general substrate transporter [Coccomyxa subellipsoidea C-169] &gt;gi|384246672|gb|EIE20161.1| MFS general substrate transporter [Coccomyxa subellipsoidea C-169]	AT2G32830	PHT1-5	Probable inorganic phosphate transporter 1-5[Source:UniProtKB/Swiss-Prot;Acc:Q8GYF4]	Solyc06g051860.2	-	-	PGSC0003DMG400002356	-	PT5 [Source:PGSC_GENE;Acc:PGSC0003DMG400002356]"
K	TRINITY_DN24008_c0_g2	Inf	0.0104804	Inf	4.39156e-06	Inf	0.000169243	Inf	0.00425112	sp|P54707|AT12A_HUMAN Potassium-transporting ATPase alpha chain 2 OS=Homo sapiens GN=ATP12A PE=1 SV=3	gi|145340597|ref|XP_001415408.1| P-ATPase family transporter: sodium/potassium ion [Ostreococcus lucimarinus CCE9901] &gt;gi|144575631|gb|ABO93700.1| P-ATPase family transporter: sodium/potassium ion [Ostreococcus lucimarinus CCE9901]	AT1G07810	ECA1	Calcium-transporting ATPase 1, endoplasmicreticulum-type [Source:UniProtKB/Swiss-Prot;Acc:P92939]	Solyc11g072880.2	-	-	PGSC0003DMG400015546	-	Endoplasmic reticulum [ER]-type calcium ATPase[Source:PGSC_GENE;Acc:PGSC0003DMG400015546]
	TRINITY_DN39450_c0_g1	-5.79921	0.00796512	-inf	0.001786	-inf	0.00197305	-inf	0.00191291	sp|Q92036|AT12A_RHIMB Potassium-transporting ATPase alpha chain 2 OS=Rhinella marina GN=ATP12A PE=2 SV=1	gi|552830447|ref|XP_005847906.1| hypothetical protein CHLNCDRAFT_56139 [Chlorella variabilis] &gt;gi|307107562|gb|EFN55804.1| hypothetical protein CHLNCDRAFT_56139 [Chlorella variabilis]	AT1G07810	ECA1	Calcium-transporting ATPase 1, endoplasmicreticulum-type [Source:UniProtKB/Swiss-Prot;Acc:P92939]	Solyc01g096190.3	LCA1	Calcium-transporting ATPase, endoplasmic reticulum-type [Source:UniProtKB/Swiss-Prot;Acc:Q42883]	PGSC0003DMG400000123	-	Calcium-transporting ATPase, endoplasmic reticulum-type [Source:PGSC_GENE;Acc:PGSC0003DMG400000123]
	TRINITY_DN229299_c0_g1	-2.90825	0.0237316	-inf	0.000649795	-3.99444	0.00597403	-5.21381	0.00242887	sp|Q92126|ATP4A_XENLA Potassium-transporting ATPase alpha chain 1 OS=Xenopus laevis GN=atp4a PE=2 SV=3	gi|971513215|dbj|GAQ85006.1| Ca2+ transporting ATPase [Klebsormidium flaccidum]	AT1G07810	ECA1	Calcium-transporting ATPase 1, endoplasmicreticulum-type [Source:UniProtKB/Swiss-Prot;Acc:P92939]	Solyc07g022790.3	-	-	PGSC0003DMG400007889	-	Plasma membrane proton ATPase 5[Source:PGSC_GENE;Acc:PGSC0003DMG400007889]
	TRINITY_DN39450_c0_g3	-inf	0.00851125	-inf	0.0072998	-4.26769	0.021209	-inf	0.00779201	sp|Q9Z1W8|AT12A_MOUSE Potassium-transporting ATPase alpha chain 2 OS=Mus musculus GN=Atp12a PE=1 SV=3	gi|145340597|ref|XP_001415408.1| P-ATPase family transporter: sodium/potassium ion [Ostreococcus lucimarinus CCE9901] &gt;gi|144575631|gb|ABO93700.1| P-ATPase family transporter: sodium/potassium ion [Ostreococcus lucimarinus CCE9901]	AT4G00900	ECA2	Calcium-transporting ATPase 2, endoplasmicreticulum-type [Source:UniProtKB/Swiss-Prot;Acc:O23087]	-	-	-	PGSC0003DMG400000123	-	Calcium-transporting ATPase, endoplasmic reticulum-type [Source:PGSC_GENE;Acc:PGSC0003DMG400000123]
	TRINITY_DN155833_c0_g4	-inf	0.00997855	-inf	0.00859171	-4.18525	0.0237632	-inf	0.009161	sp|Q9WV27|AT1A4_MOUSE Sodium/potassium-transporting ATPase subunit alpha-4 OS=Mus musculus GN=Atp1a4 PE=1 SV=3	gi|308798739|ref|XP_003074149.1| P-type ATPase (ISS) [Ostreococcus tauri]	AT4G00900	ECA2	Calcium-transporting ATPase 2, endoplasmicreticulum-type [Source:UniProtKB/Swiss-Prot;Acc:O23087]	Solyc01g096190.3	LCA1	Calcium-transporting ATPase, endoplasmic reticulum-type [Source:UniProtKB/Swiss-Prot;Acc:Q42883]	PGSC0003DMG400000123	-	Calcium-transporting ATPase, endoplasmic reticulum-type [Source:PGSC_GENE;Acc:PGSC0003DMG400000123]
	TRINITY_DN155833_c0_g2	-inf	0.0368575	-inf	0.033828	-inf	0.0313636	-inf	0.0351917	sp|P35317|AT1A_HYDVU Sodium/potassium-transporting ATPase subunit alpha OS=Hydra vulgaris PE=2 SV=1	gi|68638026|emb|CAI99406.1| P-type ATPase [Flabellia petiolata]	-	-	-	-	-	-	-	-	-
	TRINITY_DN242197_c0_g1	-inf	0.0208835	-inf	0.020576	-inf	0.023722	-inf	0.0224029	sp|P35317|AT1A_HYDVU Sodium/potassium-transporting ATPase subunit alpha OS=Hydra vulgaris PE=2 SV=1	gi|971513215|dbj|GAQ85006.1| Ca2+ transporting ATPase [Klebsormidium flaccidum]	AT1G07810	ECA1	Calcium-transporting ATPase 1, endoplasmicreticulum-type [Source:UniProtKB/Swiss-Prot;Acc:P92939]	Solyc01g096190.3	LCA1	Calcium-transporting ATPase, endoplasmic reticulum-type [Source:UniProtKB/Swiss-Prot;Acc:Q42883]	PGSC0003DMG400000123	-	Calcium-transporting ATPase, endoplasmic reticulum-type [Source:PGSC_GENE;Acc:PGSC0003DMG400000123]
	TRINITY_DN118612_c0_g1	-inf	0.0335042	-inf	0.0305434	-inf	0.0283138	-inf	0.0319818	sp|P17326|AT1A_ARTSF Sodium/potassium-transporting ATPase subunit alpha-A OS=Artemia franciscana PE=2 SV=1	gi|308798739|ref|XP_003074149.1| P-type ATPase (ISS) [Ostreococcus tauri]	AT1G10130	ECA3	Calcium-transporting ATPase 3, endoplasmicreticulum-type [Source:UniProtKB/Swiss-Prot;Acc:Q9SY55]	Solyc01g096190.3	LCA1	Calcium-transporting ATPase, endoplasmic reticulum-type [Source:UniProtKB/Swiss-Prot;Acc:Q42883]	PGSC0003DMG400000123	-	Calcium-transporting ATPase, endoplasmic reticulum-type [Source:PGSC_GENE;Acc:PGSC0003DMG400000123]
	TRINITY_DN155833_c0_g1	-inf	0.0210409	-inf	0.0206983	-inf	0.0240204	-inf	0.0225755	sp|P13607|ATNA_DROME Sodium/potassium-transporting ATPase subunit alpha OS=Drosophila melanogaster GN=Atpalpha PE=1 SV=3	gi|145340597|ref|XP_001415408.1| P-ATPase family transporter: sodium/potassium ion [Ostreococcus lucimarinus CCE9901] &gt;gi|144575631|gb|ABO93700.1| P-ATPase family transporter: sodium/potassium ion [Ostreococcus lucimarinus CCE9901]	AT1G10130	ECA3	Calcium-transporting ATPase 3, endoplasmicreticulum-type [Source:UniProtKB/Swiss-Prot;Acc:Q9SY55]	Solyc07g022790.3	-	-	PGSC0003DMG400000123	-	Calcium-transporting ATPase, endoplasmic reticulum-type [Source:PGSC_GENE;Acc:PGSC0003DMG400000123]
	TRINITY_DN210230_c0_g1	-inf	2.63045e-05	-inf	1.37302e-05	-inf	1.2071e-05	-inf	1.75786e-05	sp|Q13733|AT1A4_HUMAN Sodium/potassium-transporting ATPase subunit alpha-4 OS=Homo sapiens GN=ATP1A4 PE=1 SV=3	gi|612400248|ref|XP_007515643.1| unnamed protein product [Bathycoccus prasinos] &gt;gi|412994011|emb|CCO14522.1| unnamed protein product [Bathycoccus prasinos]	AT1G10130	ECA3	Calcium-transporting ATPase 3, endoplasmicreticulum-type [Source:UniProtKB/Swiss-Prot;Acc:Q9SY55]	Solyc01g096190.3	LCA1	Calcium-transporting ATPase, endoplasmic reticulum-type [Source:UniProtKB/Swiss-Prot;Acc:Q42883]	PGSC0003DMG400015546	-	Endoplasmic reticulum [ER]-type calcium ATPase[Source:PGSC_GENE;Acc:PGSC0003DMG400015546]
	TRINITY_DN160555_c0_g1	-inf	0.0203081	-inf	0.019989	-inf	0.0232738	-inf	0.0218328	sp|Q40648|KCAB_ORYSJ Probable voltage-gated potassium channel subunit beta OS=Oryza sativa subsp. japonica GN=KOB1 PE=1 SV=2	gi|168027403|ref|XP_001766219.1| predicted protein [Physcomitrella patens] &gt;gi|162682433|gb|EDQ68851.1| predicted protein [Physcomitrella patens]	AT1G04690	KAB1	Probable voltage-gated potassium channel subunitbeta [Source:UniProtKB/Swiss-Prot;Acc:O23016]	Solyc12g098150.2	-	-	PGSC0003DMG400016870	-	Beta-subunit of K+ channels[Source:PGSC_GENE;Acc:PGSC0003DMG400016870]
Ca	TRINITY_DN246104_c0_g1	-inf	0.0151629	-inf	0.0155005	-inf	0.018582	-inf	0.0160349	sp|P20020|AT2B1_HUMAN Plasma membrane calcium-transporting ATPase 1 OS=Homo sapiens GN=ATP2B1 PE=1 SV=3	gi|971510591|dbj|GAQ87615.1| Calcium transporting ATPase [Klebsormidium flaccidum]	AT1G27770	ACA1	Calcium-transporting ATPase[Source:UniProtKB/TrEMBL;Acc:A0A178WD16]	Solyc04g077870.3	-	Calcium-transporting ATPase[Source:UniProtKB/TrEMBL;Acc:K4BUM4]	PGSC0003DMG400021506	-	Calcium ATPase[Source:PGSC_GENE;Acc:PGSC0003DMG400021506]
	TRINITY_DN1879_c2_g1	3.78915	1.50051e-10	4.32009	9.80819e-10	4.02168	2.71545e-15	3.46536	0.0044175	sp|Q8L3R2|CML41_ARATH Probable calcium-binding protein CML41 OS=Arabidopsis thaliana GN=CML41 PE=2 SV=2	gi|565399684|ref|XP_006365377.1| PREDICTED: probable calcium-binding protein CML41 [Solanum tuberosum]	AT3G50770	CML41	Probable calcium-binding protein CML41[Source:UniProtKB/Swiss-Prot;Acc:Q8L3R2]	Solyc03g044900.3	-	-	PGSC0003DMG401022924	-	Calmodulin[Source:PGSC_GENE;Acc:PGSC0003DMG401022924]
	TRINITY_DN27881_c0_g1	2.80797	0.00833002	3.27508	0.0398833	3.84068	1.53179e-05	2.64889	0.0387644	sp|Q9LIK7|ACA13_ARATH Putative calcium-transporting ATPase 13, plasma membrane-type OS=Arabidopsis thaliana GN=ACA13 PE=3 SV=1	gi|971548301|ref|XP_015163656.1| PREDICTED: putative calcium-transporting ATPase 13, plasma membrane-type isoform X1 [Solanum tuberosum]	AT3G22910	ACA13	Putative calcium-transporting ATPase 13, plasmamembrane-type [Source:UniProtKB/Swiss-Prot;Acc:Q9LIK7]	Solyc07g065300.2	-	-	PGSC0003DMG400039160	-	Autoinhibited calcium ATPase[Source:PGSC_GENE;Acc:PGSC0003DMG400039160]
	TRINITY_DN49054_c0_g2	-5.82671	0.00133147	-5.16666	0.00223063	-inf	0.000229677	-6.59193	0.000686769	sp|D4A1R8|CPNE1_RAT Copine-1 OS=Rattus norvegicus GN=Cpne1 PE=1 SV=1	gi|971507157|dbj|GAQ91048.1| calcium-dependent phospholipid-binding Copine family protein [Klebsormidium flaccidum]	AT5G61900	BON1	Protein BONZAI 1 [Source:UniProtKB/Swiss-Prot;Acc:Q941L3]	Solyc06g068840.3	-	-	PGSC0003DMG400012613	-	RING-finger protein[Source:PGSC_GENE;Acc:PGSC0003DMG400012613]
	TRINITY_DN17081_c0_g1	-5.59206	0.00104149	-6.68157	0.000391612	-7.35227	0.000214228	-6.53593	0.000424341	sp|P11012|CALR_ONCVO Calreticulin OS=Onchocerca volvulus GN=crt-1 PE=2 SV=2	gi|159462862|ref|XP_001689661.1| calreticulin 2, calcium-binding protein [Chlamydomonas reinhardtii] &gt;gi|11131843|sp|Q9STD3.1|CALR_CHLRE RecName: Full=Calreticulin; Flags: Precursor &gt;gi|5830186|emb|CAB54526.1| calreticulin [Chlamydomonas reinhardtii] &gt;gi|158283649|gb|EDP09399.1| calreticulin 2, calcium-binding protein [Chlamydomonas reinhardtii]	AT1G56340	CRT1	Calreticulin-1 [Source:UniProtKB/Swiss-Prot;Acc:O04151]	Solyc01g100380.3	-	-	PGSC0003DMG400002776	-	Calreticulin[Source:PGSC_GENE;Acc:PGSC0003DMG400002776]
	TRINITY_DN91806_c0_g1	-inf	0.00733509	-inf	0.00718422	-inf	0.00869066	-inf	0.00805286	sp|O60041|CALM_KLULA Calmodulin OS=Kluyveromyces lactis (strain ATCC 8585 / CBS 2359 / DSM 70799 / NBRC 1267 / NRRL Y-1140 / WM37) GN=CMD1 PE=1 SV=1	gi|731391381|ref|XP_010650740.1| PREDICTED: probable calcium-binding protein CML20 isoform X3 [Vitis vinifera] &gt;gi|296084353|emb|CBI24741.3| unnamed protein product [Vitis vinifera]	AT4G37010	CEN2	Centrin 2 [Source:UniProtKB/TrEMBL;Acc:B6EUB9]"	Solyc02g090810.3	-	-	PGSC0003DMG400027382	-	EF hand family protein[Source:PGSC_GENE;Acc:PGSC0003DMG400027382]
Fe	TRINITY_DN9914_c1_g1	-inf	0.0159501	-inf	0.0158274	-6.92488	0.0412247	-inf	0.0169465	sp|P42577|FRIS_LYMST Soma ferritin OS=Lymnaea stagnalis PE=2 SV=2	gi|657992077|ref|XP_008388289.1| PREDICTED: ferritin-4, chloroplastic-like [Malus domestica]	AT5G01600	FER1	Ferritin-1, chloroplastic [Source:UniProtKB/Swiss-Prot;Acc:Q39101]	Solyc05g052470.3	-	Ferritin [Source:UniProtKB/TrEMBL;Acc:K4C1S8]"	PGSC0003DMG400029195	-	Ferritin[Source:PGSC_GENE;Acc:PGSC0003DMG400029195]
	TRINITY_DN3040_c0_g1	-4.33159	4.1814e-05	-4.63773	1.6912e-05	-3.79188	0.000137166	-4.27577	6.43076e-05	sp|Q9M2C0|VITH4_ARATH Vacuolar iron transporter homolog 4 OS=Arabidopsis thaliana GN=At3g43660 PE=2 SV=1	gi|565370508|ref|XP_006351862.1| PREDICTED: vacuolar iron transporter homolog 4-like [Solanum tuberosum]	AT3G43660	-	Vacuolar iron transporter homolog 4[Source:UniProtKB/Swiss-Prot;Acc:Q9M2C0]	Solyc01g104820.3	-	-	PGSC0003DMG400029767	-	Nodulin [Source:PGSC_GENE;Acc:PGSC0003DMG400029767]"
	TRINITY_DN7134_c0_g1	-2.66744	3.8759e-05	-3.03666	4.91603e-06	-2.24411	0.000152248	-3.32051	7.37629e-07	sp|Q9M2C3|VITH3_ARATH Vacuolar iron transporter homolog 3 OS=Arabidopsis thaliana GN=At3g43630 PE=3 SV=1	gi|460369578|ref|XP_004230639.1| PREDICTED: vacuolar iron transporter homolog 4-like [Solanum lycopersicum]	AT3G43630	-	Vacuolar iron transporter homolog 3[Source:UniProtKB/Swiss-Prot;Acc:Q9M2C3]	Solyc01g104820.3	-	-	PGSC0003DMG400012556	-	Nodulin [Source:PGSC_GENE;Acc:PGSC0003DMG400012556]"
	TRINITY_DN173976_c0_g2	-inf	0.0313905	-inf	0.0315328	-inf	0.0355062	-inf	0.032742	sp|Q9ZUA5|VIT1_ARATH Vacuolar iron transporter 1 OS=Arabidopsis thaliana GN=VIT1 PE=2 SV=1	gi|475560226|gb|EMT13527.1| Protein CCC1 [Aegilops tauschii]	AT2G01770	VIT1	Vacuolar iron transporter 1[Source:UniProtKB/Swiss-Prot;Acc:Q9ZUA5]	-	-	-	-	-	-
	TRINITY_DN257714_c0_g1	-inf	0.0163976	-inf	0.0161163	-inf	0.0187078	-inf	0.0176463	sp|Q6CRQ9|ISU1_KLULA Iron sulfur cluster assembly protein 1, mitochondrial OS=Kluyveromyces lactis (strain ATCC 8585 / CBS 2359 / DSM 70799 / NBRC 1267 / NRRL Y-1140 / WM37) GN=ISU1 PE=3 SV=1	gi|971517070|dbj|GAQ81159.1| Iron binding protein involved in Fe-S cluster formation [Klebsormidium flaccidum]	AT4G22220	ISU1	Iron-sulfur cluster assembly protein[Source:UniProtKB/TrEMBL;Acc:A0A178UZH3]	Solyc03g112900.3	-	Iron-sulfur cluster assembly protein[Source:UniProtKB/TrEMBL;Acc:K4BKE3]	PGSC0003DMG400018149	-	Iron-sulfer cluster scaffold protein ISU1[Source:PGSC_GENE;Acc:PGSC0003DMG400018149]
Zn	TRINITY_DN25479_c0_g1	3.49592	0.0473944	3.78454	0.01785	4.53495	0.000434084	4.23218	0.00348747	-	gi|460367568|ref|XP_004229645.1| PREDICTED: putative zinc transporter At3g08650 [Solanum lycopersicum] &gt;gi|723659977|ref|XP_010324663.1| PREDICTED: putative zinc transporter At3g08650 [Solanum lycopersicum]	AT3G08650	-	Putative zinc transporter At3g08650[Source:UniProtKB/Swiss-Prot;Acc:Q9C9Z1]	Solyc01g087530.3	-	-	PGSC0003DMG400006857	-	Metal ion transporter[Source:PGSC_GENE;Acc:PGSC0003DMG400006857]
	TRINITY_DN10044_c0_g1	3.02008	4.00737e-09	2.86742	0.000133389	3.08812	1.12022e-12	2.38047	7.7153e-08	sp|Q6L8G0|ZIP5_ORYSJ Zinc transporter 5 OS=Oryza sativa subsp. japonica GN=ZIP5 PE=2 SV=1	gi|565395736|ref|XP_006363493.1| PREDICTED: zinc transporter 8-like [Solanum tuberosum]	AT2G32270	ZIP3	Zinc transporter 3 [Source:UniProtKB/Swiss-Prot;Acc:Q9SLG3]	Solyc07g043200.2	-	-	PGSC0003DMG400014936	-	Zinc/iron transporter[Source:PGSC_GENE;Acc:PGSC0003DMG400014936]
Cu	TRINITY_DN25811_c0_g1	3.88548	2.94238e-05	4.84663	6.192e-06	5.49454	6.4592e-14	4.37004	7.84313e-08	sp|Q39065|COPT1_ARATH Copper transporter 1 OS=Arabidopsis thaliana GN=COPT1 PE=2 SV=2	gi|970034628|ref|XP_015078640.1| PREDICTED: copper transporter 1-like isoform X2 [Solanum pennellii]	AT5G59030	COPT1	Copper transporter 1 [Source:UniProtKB/Swiss-Prot;Acc:Q39065]	Solyc06g005813.1	-	-	PGSC0003DMG400020829	-	Copper transporter 1[Source:PGSC_GENE;Acc:PGSC0003DMG400020829]
	TRINITY_DN1635_c0_g1	3.13236	7.99703e-10	3.72262	3.77522e-18	3.36523	7.12656e-15	3.86105	3.57017e-17	sp|O82089|CCH_ARATH Copper transport protein CCH OS=Arabidopsis thaliana GN=CCH PE=1 SV=1	gi|697093807|ref|XP_009628520.1| PREDICTED: copper transport protein CCH-like isoform X1 [Nicotiana tomentosiformis] &gt;gi|1025387780|ref|XP_016434371.1| PREDICTED: copper transport protein ATX1-like isoform X1 [Nicotiana tabacum]	AT3G56240	CCH	Copper transport protein CCH[Source:UniProtKB/Swiss-Prot;Acc:O82089]	Solyc11g007200.2	-	-	PGSC0003DMG400019472	-	Copper chaperone[Source:PGSC_GENE;Acc:PGSC0003DMG400019472]

## Sheet: Table S3
Table S3 List of common upregulated differentially expressed genes (666) involved in S.nigrum root expose to different Cd treatment.
gene_id	CK_vs_Cd-25_log2fc	CK_vs_Cd-25_pval	CK_vs_Cd-50_log2fc	CK_vs_Cd-50_pval	CK_vs_Cd-75_log2fc	CK_vs_Cd-75_pval	CK_vs_Cd-100_log2fc	CK_vs_Cd-100_pval	Swissprot	NR	Ath_ID	Ath_Name	Ath_Description	Sly_ID	Sly_Name	Sly_Description	Stu_ID	Stu_Name	Stu_Description
TRINITY_DN13190_c0_g1	4.84396	3.06343e-13	4.02283	5.27115e-09	4.98696	6.15522e-18	4.0657	2.99532e-09	-	gi|698573922|ref|XP_009775534.1| PREDICTED: putative tRNA pseudouridine synthase Pus10 isoform X1 [Nicotiana sylvestris] &gt;gi|1025093738|ref|XP_016457703.1| PREDICTED: putative tRNA pseudouridine synthase Pus10 [Nicotiana tabacum]	-	-	-	Solyc04g082130.3	-	-	PGSC0003DMG400009964	-	Conserved gene of unknown function[Source:PGSC_GENE;Acc:PGSC0003DMG400009964]
TRINITY_DN65499_c0_g1	3.27789	3.17144e-05	3.60618	0.0156326	4.89072	4.39404e-17	2.79335	0.00010667	sp|P49210|RL9_ORYSJ 60S ribosomal protein L9 OS=Oryza sativa subsp. japonica GN=RPL9 PE=2 SV=3	gi|514759465|ref|XP_004964297.1| PREDICTED: 60S ribosomal protein L9 [Setaria italica] &gt;gi|944244646|gb|KQL08940.1| hypothetical protein SETIT_007334mg [Setaria italica]	AT1G33140	RPL9B	60S ribosomal protein L9-1 [Source:UniProtKB/Swiss-Prot;Acc:P49209]	Solyc08g014560.2	-	-	PGSC0003DMG400025212	-	60S ribosomal protein L9[Source:PGSC_GENE;Acc:PGSC0003DMG400025212]
TRINITY_DN19252_c0_g2	2.25736	0.000153196	3.88239	7.78114e-19	3.09396	1.80562e-08	2.91086	1.20772e-10	sp|Q03663|GSTX2_TOBAC Probable glutathione S-transferase OS=Nicotiana tabacum PE=2 SV=1	gi|1025085600|ref|XP_016455672.1| PREDICTED: probable glutathione S-transferase [Nicotiana tabacum]	AT2G29490	GSTU1	Glutathione S-transferase U1[Source:UniProtKB/Swiss-Prot;Acc:Q9ZW30]	Solyc09g011570.3	-	-	PGSC0003DMG400002168	-	Glutathione S-transferase[Source:PGSC_GENE;Acc:PGSC0003DMG400002168]
TRINITY_DN5615_c0_g1	3.31211	4.44457e-09	2.43819	8.09397e-07	3.53135	1.28698e-09	2.90727	0.00150618	sp|Q9C9G7|MYB62_ARATH Transcription factor MYB62 OS=Arabidopsis thaliana GN=MYB62 PE=2 SV=1	gi|1026033954|ref|XP_016563145.1| PREDICTED: myb-related protein 340-like [Capsicum annuum]	AT1G25340	MYB116	myb domain protein 116 [Source:TAIR;Acc:AT1G25340]"	Solyc03g119370.2	-	-	PGSC0003DMG400005641	-	MYB [Source:PGSC_GENE;Acc:PGSC0003DMG400005641]"
TRINITY_DN15119_c1_g6	4.6854	1.9571e-05	6.9101	1.54737e-19	6.06056	5.34927e-08	7.28672	1.74692e-14	-	gi|565405016|ref|XP_006367914.1| PREDICTED: LRR receptor-like serine/threonine-protein kinase ERL2 [Solanum tuberosum]	AT1G74170	AtRLP13	Receptor-like protein 13 [Source:UniProtKB/Swiss-Prot;Acc:Q9C6A6]	Solyc08g016270.2	-	-	PGSC0003DMG400005590	-	Disease resistance protein[Source:PGSC_GENE;Acc:PGSC0003DMG400005590]
TRINITY_DN15_c0_g1	3.1133	0.00128184	2.64109	3.34237e-09	2.8207	6.23135e-08	3.04836	8.65509e-11	sp|Q9SW07|GDU2_ARATH Protein GLUTAMINE DUMPER 2 OS=Arabidopsis thaliana GN=GDU2 PE=2 SV=1	gi|697134990|ref|XP_009621543.1| PREDICTED: protein GLUTAMINE DUMPER 5-like [Nicotiana tomentosiformis]	AT4G25760	GDU2	Protein GLUTAMINE DUMPER 2 [Source:UniProtKB/Swiss-Prot;Acc:Q9SW07]	Solyc02g089460.1	-	-	PGSC0003DMG400001478	-	Conserved gene of unknown function[Source:PGSC_GENE;Acc:PGSC0003DMG400001478]
TRINITY_DN6512_c0_g1	6.81012	1.6096e-23	9.20996	0.000562828	8.72518	5.23536e-48	7.40633	5.7848e-06	sp|O64864|YLS3_ARATH Protein YLS3 OS=Arabidopsis thaliana GN=YLS3 PE=2 SV=1	gi|568215397|ref|NP_001274812.1| non-specific lipid-transfer protein-like protein At5g64080-like precursor [Solanum tuberosum] &gt;gi|418730408|gb|AFX66995.1| lipid transfer protein [Solanum tuberosum]	AT3G22600	-	AT3g22600/F16J14_17[Source:UniProtKB/TrEMBL;Acc:Q9LJ86]	Solyc09g082280.3	-	-	PGSC0003DMG400032249	-	Non-specific lipid-transfer protein[Source:PGSC_GENE;Acc:PGSC0003DMG400032249]
TRINITY_DN2078_c5_g1	2.25418	0.000929918	2.24819	0.000269982	2.27744	0.00015994	2.07127	0.0111601	-	-	-	-	-	-	-	-	-	-	-
TRINITY_DN3341_c1_g2	2.86743	5.1142e-05	3.7552	9.12085e-07	2.69833	0.000744932	3.53426	5.7007e-09	sp|A7PZL3|PGLR_VITVI Probable polygalacturonase OS=Vitis vinifera GN=GSVIVT00026920001 PE=1 SV=1	gi|565345065|ref|XP_006339619.1| PREDICTED: probable polygalacturonase [Solanum tuberosum]	AT3G61490	-	Pectin lyase-like superfamily protein[Source:UniProtKB/TrEMBL;Acc:A0A1I9LS88]	Solyc01g094970.3	-	-	PGSC0003DMG400000186	-	Polygalacturonase[Source:PGSC_GENE;Acc:PGSC0003DMG400000186]
TRINITY_DN12166_c0_g1	4.32612	0.00518072	5.67524	1.48143e-06	7.19112	1.98824e-16	5.04718	6.37589e-05	-	-	-	-	-	-	-	-	-	-	-
TRINITY_DN1944_c0_g1	2.66762	0.00587374	3.33702	0.00369668	4.52114	7.41458e-15	2.08256	0.000821355	sp|P49693|RL193_ARATH 60S ribosomal protein L19-3 OS=Arabidopsis thaliana GN=RPL19C PE=2 SV=3	gi|168018420|ref|XP_001761744.1| predicted protein [Physcomitrella patens] &gt;gi|162687115|gb|EDQ73500.1| predicted protein [Physcomitrella patens]	AT4G02230	RPL19C	60S ribosomal protein L19-3[Source:UniProtKB/Swiss-Prot;Acc:P49693]	Solyc09g075430.3	-	Ribosomal protein L19[Source:UniProtKB/TrEMBL;Acc:K4CVC0]	PGSC0003DMG400031796	-	Ribosomal protein L19[Source:PGSC_GENE;Acc:PGSC0003DMG400031796]
TRINITY_DN33152_c0_g1	4.34416	0.0354211	6.08531	3.71207e-06	4.63885	0.00912785	5.86167	2.42718e-05	-	gi|223542976|gb|EEF44512.1| conserved hypothetical protein [Ricinus communis]	-	-	-	Solyc07g054710.1	-	-	PGSC0003DMG400042227	-	Conserved gene of unknown function[Source:PGSC_GENE;Acc:PGSC0003DMG400042227]
TRINITY_DN10242_c1_g1	3.59014	0.029171	3.63905	0.0212926	4.5085	0.000292547	3.70143	0.0164376	-	-	-	-	-	-	-	-	-	-	-
TRINITY_DN19738_c0_g1	3.10806	0.00164209	3.9693	0.002243	4.97947	1.73834e-19	2.57849	0.000106848	sp|Q940B0|RL183_ARATH 60S ribosomal protein L18-3 OS=Arabidopsis thaliana GN=RPL18C PE=2 SV=1	gi|168016845|ref|XP_001760959.1| predicted protein [Physcomitrella patens] &gt;gi|162687968|gb|EDQ74348.1| predicted protein [Physcomitrella patens]	AT5G27850	RPL18C	60S ribosomal protein L18-3[Source:UniProtKB/Swiss-Prot;Acc:Q940B0]	Solyc09g075290.3	-	-	PGSC0003DMG400031789	-	60S ribosomal protein L18[Source:PGSC_GENE;Acc:PGSC0003DMG400031789]
TRINITY_DN1837_c0_g1	2.00847	0.0145961	3.28921	5.61544e-12	3.12881	0.000293884	3.08228	4.84126e-05	sp|P21616|AVP_VIGRR Pyrophosphate-energized vacuolar membrane proton pump OS=Vigna radiata var. radiata PE=1 SV=4	gi|565355769|ref|XP_006344755.1| PREDICTED: pyrophosphate-energized vacuolar membrane proton pump 1-like [Solanum tuberosum]	AT1G15690	AVP1	VHP1 [Source:UniProtKB/TrEMBL;Acc:A0A178WA14]"	Solyc01g100390.3	-	-	PGSC0003DMG400002775	-	Pyrophosphate-energized vacuolar membrane protonpump [Source:PGSC_GENE;Acc:PGSC0003DMG400002775]
TRINITY_DN26320_c0_g1	6.17481	2.07923e-06	6.29721	2.10636e-07	6.93169	1.56035e-05	7.08824	4.49674e-11	sp|Q9LYK2|NRT27_ARATH High affinity nitrate transporter 2.7 OS=Arabidopsis thaliana GN=NRT2.7 PE=2 SV=1	gi|970007136|ref|XP_015064439.1| PREDICTED: high affinity nitrate transporter 2.7 [Solanum pennellii]	AT5G14570	NRT2.7	NRT2.7 [Source:UniProtKB/TrEMBL;Acc:A0A178UKX9]"	Solyc02g067800.3	-	-	PGSC0003DMG400006913	-	Nitrate transporter[Source:PGSC_GENE;Acc:PGSC0003DMG400006913]
TRINITY_DN96711_c0_g1	3.66845	0.00726323	3.86627	0.00214229	4.04393	0.000508264	3.6217	0.00600496	-	gi|460395400|ref|XP_004243271.1| PREDICTED: uncharacterized protein LOC101268200 [Solanum lycopersicum]	AT2G42750	-	At2g42750/F7D19.25[Source:UniProtKB/TrEMBL;Acc:Q9SJI1]	Solyc07g055260.3	-	-	PGSC0003DMG400020433	-	DNAJ heat shock N-terminal domain-containing protein[Source:PGSC_GENE;Acc:PGSC0003DMG400020433]
TRINITY_DN12830_c0_g1	2.70468	0.000258696	4.57861	7.30717e-16	3.46288	1.29223e-08	4.20041	3.06368e-12	sp|O82081|UCC1_ARATH Uclacyanin 1 OS=Arabidopsis thaliana GN=UCC1 PE=1 SV=1	gi|565358197|ref|XP_006345914.1| PREDICTED: stellacyanin-like [Solanum tuberosum]	AT5G07475	-	At5g07475 [Source:UniProtKB/TrEMBL;Acc:Q7XA70]"	Solyc05g054890.3	-	-	PGSC0003DMG400023505	-	Blue copper protein[Source:PGSC_GENE;Acc:PGSC0003DMG400023505]
TRINITY_DN45678_c0_g1	3.69414	0.00541853	6.12139	1.41677e-06	6.4705	6.29354e-09	3.72573	0.0370857	-	-	-	-	-	-	-	-	-	-	-
TRINITY_DN1851_c2_g3	2.47714	0.0104807	3.97195	2.76354e-08	3.26985	2.31467e-05	3.47417	0.000931053	sp|P32111|GSTX1_SOLTU Probable glutathione S-transferase OS=Solanum tuberosum GN=PRP1 PE=2 SV=1	gi|417542|sp|P32111.1|GSTX1_SOLTU RecName: Full=Probable glutathione S-transferase; AltName: Full=Pathogenesis-related protein 1 &gt;gi|169549|gb|AAA68430.1| glutathione S-transferase [Solanum tuberosum]	-	-	-	Solyc09g011590.3	-	-	PGSC0003DMG400002165	-	Glutathione S-transferase[Source:PGSC_GENE;Acc:PGSC0003DMG400002165]
TRINITY_DN1603_c4_g1	6.08766	2.67487e-17	7.39769	4.42282e-15	6.79404	6.45425e-28	6.69656	1.92475e-25	-	-	-	-	-	-	-	-	-	-	-
TRINITY_DN15602_c0_g1	6.17805	1.09061e-06	6.19618	0.00348379	7.68967	3.18481e-31	3.73354	0.000232738	-	gi|475157158|gb|EMT00166.1| hypothetical protein F775_17279 [Aegilops tauschii]	-	-	-	-	-	-	-	-	-
TRINITY_DN10679_c0_g2	4.65932	4.94611e-05	5.96269	9.27007e-06	6.54757	6.46827e-16	4.26539	0.00035728	sp|Q07460|IF5A2_CHICK Eukaryotic translation initiation factor 5A-2 OS=Gallus gallus GN=EIF5A2 PE=1 SV=3	gi|992275629|gb|KXG34269.1| hypothetical protein SORBI_002G007100 [Sorghum bicolor] &gt;gi|992275630|gb|KXG34270.1| hypothetical protein SORBI_002G007100 [Sorghum bicolor]	AT1G26630	ELF5A-2	Eukaryotic translation initiation factor 5A-2[Source:UniProtKB/Swiss-Prot;Acc:Q93VP3]	Solyc03g115650.3	-	Eukaryotic translation initiation factor 5A-1[Source:UniProtKB/Swiss-Prot;Acc:Q9AXQ6]	PGSC0003DMG400007830	-	Eukaryotic translation initiation factor 5A-1/2[Source:UniProtKB/Swiss-Prot;Acc:P56333]
TRINITY_DN179360_c1_g1	5.12057	0.00499542	5.62525	0.000340978	7.78574	1.03154e-10	4.44296	0.0397918	sp|I3PFJ9|DOD1W_BETVU 4,5-DOPA dioxygenase extradiol 1 OS=Beta vulgaris GN=DODA1 PE=2 SV=1	gi|545368328|ref|XP_005648945.1| Extradiol aromatic ring-opening dioxygenase [Coccomyxa subellipsoidea C-169] &gt;gi|384250923|gb|EIE24401.1| Extradiol aromatic ring-opening dioxygenase [Coccomyxa subellipsoidea C-169]	AT4G15093	LIGB	Extradiol ring-cleavage dioxygenase[Source:UniProtKB/Swiss-Prot;Acc:Q949R4]	Solyc11g072550.2	-	-	PGSC0003DMG400025377	-	4,5-DOPA dioxygenase extradiol[Source:PGSC_GENE;Acc:PGSC0003DMG400025377]
TRINITY_DN66785_c0_g1	2.9518	0.0225481	2.98699	0.0158209	2.87505	0.0190932	2.97897	0.0193903	-	-	-	-	-	-	-	-	-	-	-
TRINITY_DN2787_c2_g1	3.17072	0.0433936	6.77401	2.1596e-07	5.64622	1.15254e-15	5.66378	2.72906e-08	sp|Q3BAI2|YCX91_PHAAO Uncharacterized protein ORF91 OS=Phalaenopsis aphrodite subsp. formosana PE=4 SV=1	gi|870835753|gb|KMS94501.1| hypothetical protein BVRB_020780, partial [Beta vulgaris subsp. vulgaris]	-	-	-	-	-	-	-	-	-
TRINITY_DN2174_c0_g1	4.92559	3.15429e-08	6.04757	1.12113e-11	7.58812	3.6965e-17	5.83158	1.17721e-14	sp|P38981|RSSA_URECA 40S ribosomal protein SA OS=Urechis caupo PE=2 SV=1	gi|357111906|ref|XP_003557751.1| PREDICTED: 40S ribosomal protein SA-like [Brachypodium distachyon] &gt;gi|944085992|gb|KQK21344.1| hypothetical protein BRADI_1g60310 [Brachypodium distachyon]	AT1G72370	RPSAA	40S ribosomal protein SA[Source:UniProtKB/TrEMBL;Acc:A0A178WNA1]	Solyc03g019780.3	-	-	PGSC0003DMG400026970	-	P40 [Source:PGSC_GENE;Acc:PGSC0003DMG400026970]"
TRINITY_DN6202_c0_g2	3.78034	1.62513e-06	5.43276	3.47081e-14	5.02349	1.55011e-13	4.80645	9.94463e-07	-	-	-	-	-	-	-	-	-	-	-
TRINITY_DN84436_c0_g1	3.42804	5.64326e-05	5.23979	2.47657e-10	4.6804	6.70091e-07	4.80544	1.25217e-12	sp|Q9LDR8|MY102_ARATH Transcription factor MYB102 OS=Arabidopsis thaliana GN=MYB102 PE=2 SV=1	gi|565372589|ref|XP_006352874.1| PREDICTED: transcription factor MYB32-like [Solanum tuberosum]	AT3G02940	MYB107	At3g02940 [Source:UniProtKB/TrEMBL;Acc:Q9LDI5]"	Solyc08g076710.3	-	-	PGSC0003DMG400017525	-	R2r3-myb transcription factor[Source:PGSC_GENE;Acc:PGSC0003DMG400017525]
TRINITY_DN45520_c0_g1	4.65563	0.00645384	5.37907	0.00336565	4.94117	0.00159219	5.3485	1.45034e-06	-	-	-	-	-	-	-	-	-	-	-
TRINITY_DN7388_c0_g1	2.36462	1.85217e-05	3.67573	2.66818e-15	3.26231	5.53169e-11	4.44874	0.00031885	sp|Q9LZH5|LTPG2_ARATH Non-specific lipid transfer protein GPI-anchored 2 OS=Arabidopsis thaliana GN=LTPG2 PE=2 SV=1	gi|565368009|ref|XP_006350646.1| PREDICTED: non-specific lipid-transfer protein-like protein At2g13820 [Solanum tuberosum]	AT3G22600	-	AT3g22600/F16J14_17[Source:UniProtKB/TrEMBL;Acc:Q9LJ86]	Solyc06g054070.3	-	-	PGSC0003DMG401016309	-	Non-specific lipid-transfer protein[Source:PGSC_GENE;Acc:PGSC0003DMG401016309]
TRINITY_DN9030_c0_g1	4.72712	1.18766e-06	5.20105	7.76574e-06	6.45109	8.3658e-19	3.74683	0.000698701	sp|Q54BF6|MCFN_DICDI Mitochondrial substrate carrier family protein N OS=Dictyostelium discoideum GN=mcfN PE=1 SV=2	gi|326502344|dbj|BAJ95235.1| predicted protein [Hordeum vulgare subsp. vulgare]	AT5G14040	MPT3	Mitochondrial phosphate carrier protein 3,mitochondrial [Source:UniProtKB/Swiss-Prot;Acc:Q9FMU6]	Solyc02g094470.3	-	Phosphorus transporter[Source:UniProtKB/TrEMBL;Acc:K4BDP2]	PGSC0003DMG400020196	-	Mitochondrial phosphate carrier protein[Source:PGSC_GENE;Acc:PGSC0003DMG400020196]
TRINITY_DN92184_c0_g1	2.14166	0.0216973	3.86049	1.06255e-15	3.16963	9.88397e-05	3.31629	7.96378e-11	sp|Q9AT54|SCGT_TOBAC Scopoletin glucosyltransferase OS=Nicotiana tabacum GN=TOGT1 PE=1 SV=1	gi|565359165|ref|XP_006346388.1| PREDICTED: scopoletin glucosyltransferase [Solanum tuberosum]	AT4G34131	UGT73B3	UDP-glycosyltransferase 73B3[Source:UniProtKB/Swiss-Prot;Acc:Q8W491]	Solyc01g107810.3	-	-	PGSC0003DMG400025877	-	Twi1 protein[Source:PGSC_GENE;Acc:PGSC0003DMG400025877]
TRINITY_DN75599_c0_g1	2.96832	0.0296213	5.47111	0.000895255	4.34593	0.0255839	3.13374	0.0118582	sp|Q10MB4|MYB2_ORYSJ Transcription factor MYB2 OS=Oryza sativa subsp. japonica GN=MYB2 PE=2 SV=1	gi|565378617|ref|XP_006355751.1| PREDICTED: transcription factor MYB24-like [Solanum tuberosum]	AT4G13480	AtMYB79	Myb domain protein 79[Source:UniProtKB/TrEMBL;Acc:Q9T0G9]	Solyc05g053150.2	-	-	PGSC0003DMG400027202	-	MYB-like DNA-binding domain protein[Source:PGSC_GENE;Acc:PGSC0003DMG400027202]
TRINITY_DN60762_c1_g1	2.63908	0.0326514	3.7711	6.13257e-05	4.90467	1.57452e-10	3.46005	0.000545937	sp|Q2HFP1|IF4A_CHAGB ATP-dependent RNA helicase eIF4A OS=Chaetomium globosum (strain ATCC 6205 / CBS 148.51 / DSM 1962 / NBRC 6347 / NRRL 1970) GN=TIF1 PE=3 SV=1	gi|326511343|dbj|BAJ87685.1| predicted protein [Hordeum vulgare subsp. vulgare]	AT1G72730	TIF4A-3	Eukaryotic initiation factor 4A-3[Source:UniProtKB/Swiss-Prot;Acc:Q9CAI7]	Solyc06g062800.3	-	-	PGSC0003DMG400037860	-	Eukaryotic initiation factor 4A-15[Source:PGSC_GENE;Acc:PGSC0003DMG400037860]
TRINITY_DN3920_c0_g2	2.84902	3.611e-07	3.90531	3.56146e-05	5.17016	1.32037e-19	2.9566	5.86495e-08	sp|P86934|EF1A1_TRYB2 Elongation factor 1-alpha 1 OS=Trypanosoma brucei brucei (strain 927/4 GUTat10.1) GN=TEF1 PE=1 SV=1	gi|326512212|dbj|BAJ96087.1| predicted protein [Hordeum vulgare subsp. vulgare]	AT1G07920	A1	Elongation factor 1-alpha 4[Source:UniProtKB/Swiss-Prot;Acc:Q8GTY0]	Solyc06g009970.3	-	Elongation factor 1-alpha [Source:UniProtKB/Swiss-Prot;Acc:P17786]	PGSC0003DMG400019677	-	Elongation factor 1-alpha[Source:PGSC_GENE;Acc:PGSC0003DMG400019677]
TRINITY_DN8401_c0_g1	3.97134	0.000229056	4.11094	0.00027755	4.16246	1.61967e-05	3.10409	0.0103291	-	-	-	-	-	Solyc05g014300.1	-	-	PGSC0003DMG400011981	-	Gene of unknown function[Source:PGSC_GENE;Acc:PGSC0003DMG400011981]
TRINITY_DN1851_c5_g1	2.92281	0.00132211	4.89197	2.85297e-24	3.9289	6.95115e-15	4.3204	1.02903e-17	sp|Q03663|GSTX2_TOBAC Probable glutathione S-transferase OS=Nicotiana tabacum PE=2 SV=1	gi|698544877|ref|XP_009767206.1| PREDICTED: probable glutathione S-transferase [Nicotiana sylvestris] &gt;gi|1025007624|ref|XP_016439799.1| PREDICTED: probable glutathione S-transferase [Nicotiana tabacum]	AT1G78340	GSTU22	Glutathione S-transferase U22[Source:UniProtKB/Swiss-Prot;Acc:Q8GYM1]	Solyc09g011490.3	-	-	PGSC0003DMG400002175	-	Glutathione S-transferase[Source:PGSC_GENE;Acc:PGSC0003DMG400002175]
TRINITY_DN8628_c5_g1	5.96288	3.40123e-05	6.54192	1.27507e-11	8.14016	1.06574e-20	6.06456	6.86881e-09	-	-	-	-	-	-	-	-	-	-	-
TRINITY_DN1236_c0_g1	2.92319	5.305e-05	5.77653	6.93933e-14	4.38514	7.69368e-06	4.49962	8.79975e-15	-	gi|1035930428|gb|OAY60014.1| hypothetical protein MANES_01G079400 [Manihot esculenta]	AT2G35736	-	Uncharacterized protein At2g35736[Source:UniProtKB/TrEMBL;Acc:Q8S8K5]	Solyc01g090980.1	-	-	PGSC0003DMG400026012	-	Gene of unknown function[Source:PGSC_GENE;Acc:PGSC0003DMG400026012]
TRINITY_DN6602_c0_g1	4.15106	1.46943e-06	5.95498	2.94449e-18	5.49178	2.22097e-11	4.73435	0.000103144	-	-	-	-	-	-	-	-	-	-	-
TRINITY_DN4429_c0_g1	2.98316	4.76515e-05	2.07906	0.00845303	3.03503	4.48209e-07	3.04138	2.60375e-11	sp|Q8W1D5|CIPKP_ARATH CBL-interacting serine/threonine-protein kinase 25 OS=Arabidopsis thaliana GN=CIPK25 PE=2 SV=1	gi|970031787|ref|XP_015077189.1| PREDICTED: CBL-interacting serine/threonine-protein kinase 5-like [Solanum pennellii]	AT5G25110	CIPK25	CBL-interacting serine/threonine-protein kinase 25[Source:UniProtKB/Swiss-Prot;Acc:Q8W1D5]	Solyc06g068450.2	-	-	PGSC0003DMG400028491	-	CBL-interacting protein kinase 6[Source:PGSC_GENE;Acc:PGSC0003DMG400028491]
TRINITY_DN39841_c0_g1	2.47134	0.0353924	4.94097	2.13326e-11	4.1066	0.0213473	4.15907	6.55804e-07	sp|F8WKW0|UGT1_GARJA Crocetin glucosyltransferase, chloroplastic OS=Gardenia jasminoides GN=UGT75L6 PE=1 SV=1	gi|460404854|ref|XP_004247895.1| PREDICTED: crocetin glucosyltransferase, chloroplastic-like [Solanum lycopersicum]	AT1G05530	UGT75B2	UGT75B2 [Source:UniProtKB/TrEMBL;Acc:A0A384L0M1]"	Solyc09g092480.2	-	-	PGSC0003DMG400012027	-	Glycosyltransferase[Source:PGSC_GENE;Acc:PGSC0003DMG400012027]
TRINITY_DN55626_c0_g1	3.73867	0.0294854	4.22057	0.00442547	5.78974	2.04658e-08	4.00663	0.0106995	sp|Q5ATG5|APDG_EMENI Acyl-CoA dehydrogenase apdG OS=Emericella nidulans (strain FGSC A4 / ATCC 38163 / CBS 112.46 / NRRL 194 / M139) GN=apdG PE=2 SV=1	gi|145353314|ref|XP_001420963.1| predicted protein [Ostreococcus lucimarinus CCE9901] &gt;gi|145357449|ref|XP_001422931.1| predicted protein [Ostreococcus lucimarinus CCE9901] &gt;gi|144581199|gb|ABO99256.1| predicted protein [Ostreococcus lucimarinus CCE9901] &gt;gi|144583175|gb|ABP01290.1| predicted protein [Ostreococcus lucimarinus CCE9901]	AT3G45300	IVD	Isovaleryl-CoA dehydrogenase, mitochondrial[Source:UniProtKB/Swiss-Prot;Acc:Q9SWG0]	Solyc06g073560.3	-	-	PGSC0003DMG400026901	-	2-methylacyl-CoA dehydrogenase, mitochondrial[Source:UniProtKB/Swiss-Prot;Acc:Q9FS88]
TRINITY_DN2037_c0_g1	3.21065	5.32534e-05	3.67074	0.00241737	4.84111	7.15625e-20	2.09908	0.00122472	sp|Q4PM54|RL17_IXOSC 60S ribosomal protein L17 OS=Ixodes scapularis GN=RpL17 PE=2 SV=1	gi|702497210|ref|XP_010037428.1| PREDICTED: 60S ribosomal protein L17-2-like [Eucalyptus grandis] &gt;gi|629082702|gb|KCW49147.1| hypothetical protein EUGRSUZ_K02735 [Eucalyptus grandis]	AT1G27400	RPL17A	60S ribosomal protein L17-1[Source:UniProtKB/Swiss-Prot;Acc:Q93VI3]	Solyc06g071870.3	-	-	PGSC0003DMG400026983	-	Ribosomal protein[Source:PGSC_GENE;Acc:PGSC0003DMG400026983]
TRINITY_DN20829_c0_g1	2.8154	4.19422e-08	3.61827	7.68739e-17	2.94667	1.18667e-11	3.74242	6.95882e-16	sp|Q9FLC0|PER52_ARATH Peroxidase 52 OS=Arabidopsis thaliana GN=PER52 PE=2 SV=1	gi|565391189|ref|XP_006361306.1| PREDICTED: peroxidase P7-like [Solanum tuberosum]	AT5G05340	PER52	Peroxidase 52 [Source:UniProtKB/Swiss-Prot;Acc:Q9FLC0]	Solyc06g050440.3	-	Peroxidase [Source:UniProtKB/TrEMBL;Acc:K4C5I8]"	PGSC0003DMG400014055	-	Peroxidase[Source:PGSC_GENE;Acc:PGSC0003DMG400014055]
TRINITY_DN10984_c0_g1	3.08777	1.08675e-09	2.80791	1.00394e-11	3.34067	8.08028e-15	3.25898	3.50682e-13	sp|Q2EF88|YSL3_ARATH Metal-nicotianamine transporter YSL3 OS=Arabidopsis thaliana GN=YSL3 PE=2 SV=1	gi|758852971|gb|AJP06486.1| metal-nicotianamine transporter [Solanum nigrum]	AT5G53550	YSL3	YSL3 [Source:UniProtKB/TrEMBL;Acc:A0A178U7D6]"	Solyc03g082620.3	-	-	PGSC0003DMG400018535	-	Yellow stripe[Source:PGSC_GENE;Acc:PGSC0003DMG400018535]
TRINITY_DN4258_c0_g1	2.4892	5.28271e-07	2.36555	0.00014537	2.48701	2.51137e-09	2.2069	2.63151e-07	-	gi|697129891|ref|XP_009619006.1| PREDICTED: 26S proteasome non-ATPase regulatory subunit 10 [Nicotiana tomentosiformis]	AT2G03430	-	Ankyrin repeat family protein[Source:UniProtKB/TrEMBL;Acc:Q8GZ22]	Solyc05g012590.3	-	-	PGSC0003DMG400028326	-	Ankyrin repeat family protein[Source:PGSC_GENE;Acc:PGSC0003DMG400028326]
TRINITY_DN12927_c1_g1	5.36508	0.00177673	4.62948	0.0223257	5.75575	9.1377e-05	5.70837	0.00539975	sp|P11143|HSP70_MAIZE Heat shock 70 kDa protein OS=Zea mays GN=HSP70 PE=3 SV=2	gi|902186752|gb|KNA10776.1| hypothetical protein SOVF_141190 [Spinacia oleracea]	AT3G12580	MED37C	Probable mediator of RNA polymerase IItranscription subunit 37c [Source:UniProtKB/Swiss-Prot;Acc:Q9LHA8]	Solyc04g011440.3	-	-	PGSC0003DMG400027750	-	Hsc70 [Source:PGSC_GENE;Acc:PGSC0003DMG400027750]"
TRINITY_DN14894_c0_g2	3.53655	0.000648623	4.53308	0.00390345	5.63249	1.06022e-21	2.57349	0.00140302	sp|P02401|RLA2_RAT 60S acidic ribosomal protein P2 OS=Rattus norvegicus GN=Rplp2 PE=1 SV=2	gi|32400796|gb|AAP80630.1|AF475108_1 acidic ribosomal protein, partial [Triticum aestivum]	AT3G44590	RPP2D	Acidic ribosomal protein P2-like[Source:UniProtKB/TrEMBL;Acc:Q0WRF9]	Solyc11g067100.2	-	-	PGSC0003DMG400007410	-	60s acidic ribosomal protein[Source:PGSC_GENE;Acc:PGSC0003DMG400007410]
TRINITY_DN25479_c0_g1	3.49592	0.0473944	3.78454	0.01785	4.53495	0.000434084	4.23218	0.00348747	-	gi|460367568|ref|XP_004229645.1| PREDICTED: putative zinc transporter At3g08650 [Solanum lycopersicum] &gt;gi|723659977|ref|XP_010324663.1| PREDICTED: putative zinc transporter At3g08650 [Solanum lycopersicum]	AT3G08650	-	Putative zinc transporter At3g08650[Source:UniProtKB/Swiss-Prot;Acc:Q9C9Z1]	Solyc01g087530.3	-	-	PGSC0003DMG400006857	-	Metal ion transporter[Source:PGSC_GENE;Acc:PGSC0003DMG400006857]
TRINITY_DN12442_c0_g3	4.81214	2.27047e-06	5.65655	1.61235e-12	6.93124	2.36053e-18	4.85299	1.3163e-06	sp|P49118|BIP_SOLLC Luminal-binding protein OS=Solanum lycopersicum PE=2 SV=1	gi|568844938|ref|XP_006476337.1| PREDICTED: luminal-binding protein 5 [Citrus sinensis]	AT5G28540	MED37A	Mediator of RNA polymerase II transcription subunit37a [Source:UniProtKB/Swiss-Prot;Acc:Q9LKR3]	Solyc08g082820.3	-	-	PGSC0003DMG400012254	-	Luminal-binding protein[Source:PGSC_GENE;Acc:PGSC0003DMG400012254]
TRINITY_DN11525_c0_g1	2.1723	6.54443e-05	3.18586	5.69926e-05	2.75973	2.5374e-09	2.79685	9.22664e-09	sp|Q8LBH4|SPX1_ARATH SPX domain-containing protein 1 OS=Arabidopsis thaliana GN=SPX1 PE=1 SV=2	gi|970044513|ref|XP_015083677.1| PREDICTED: SPX domain-containing protein 1-like [Solanum pennellii]	AT5G20150	SPX1	SPX domain-containing protein 1[Source:UniProtKB/Swiss-Prot;Acc:Q8LBH4]	Solyc08g060920.3	ail	-	PGSC0003DMG400015850	-	IDS4 [Source:PGSC_GENE;Acc:PGSC0003DMG400015850]"
TRINITY_DN24622_c1_g1	2.26836	0.00595042	3.2983	1.14984e-06	2.6862	0.000136948	3.60815	0.00080018	sp|Q93VT8|ACLB1_ORYSJ ATP-citrate synthase beta chain protein 1 OS=Oryza sativa subsp. japonica GN=ACLB-1 PE=2 SV=1	gi|661897049|emb|CDO98761.1| unnamed protein product [Coffea canephora]	AT5G49460	ACLB-2	ATP-citrate synthase beta chain protein 2[Source:UniProtKB/Swiss-Prot;Acc:Q9FGX1]	Solyc01g059880.3	-	-	PGSC0003DMG400027212	-	ATP:citrate lyase[Source:PGSC_GENE;Acc:PGSC0003DMG400027212]
TRINITY_DN89474_c1_g1	2.8624	0.000421805	2.20836	0.0107335	2.8504	0.0261234	2.46613	0.00219575	sp|A2Y7R2|PLA7_ORYSI Phospholipase A1-II 7 OS=Oryza sativa subsp. indica GN=OsI_21081 PE=3 SV=1	gi|460374329|ref|XP_004232963.1| PREDICTED: phospholipase A1-IIgamma-like [Solanum lycopersicum]	AT4G18550	-	alpha/beta-Hydrolases superfamily protein[Source:TAIR;Acc:AT4G18550]	Solyc02g077010.2	-	-	PGSC0003DMG400010220	-	Phospholipase A1[Source:PGSC_GENE;Acc:PGSC0003DMG400010220]
TRINITY_DN82368_c1_g2	4.9006	0.0212651	5.95971	1.11724e-05	6.92778	2.76508e-10	4.7403	0.00789716	-	-	-	-	-	-	-	-	-	-	-
TRINITY_DN18839_c0_g1	3.5112	0.0222848	4.11669	0.000552477	4.06445	0.00187741	3.00273	0.0214257	sp|Q10MB4|MYB2_ORYSJ Transcription factor MYB2 OS=Oryza sativa subsp. japonica GN=MYB2 PE=2 SV=1	gi|565378841|ref|XP_006355854.1| PREDICTED: transcription factor MYB108-like [Solanum tuberosum]	AT1G48000	MYB112	MYB transcription factor[Source:UniProtKB/TrEMBL;Acc:Q94CJ3]	Solyc06g009415.1	-	-	PGSC0003DMG400008761	-	R2R3 transcription factor MYB108 1[Source:PGSC_GENE;Acc:PGSC0003DMG400008761]
TRINITY_DN43304_c0_g1	3.55655	0.00082894	4.4985	1.92633e-07	5.75368	8.03e-12	4.53598	1.61461e-07	sp|P49206|RS261_ARATH 40S ribosomal protein S26-1 OS=Arabidopsis thaliana GN=RPS26A PE=2 SV=2	gi|168063533|ref|XP_001783725.1| predicted protein [Physcomitrella patens] &gt;gi|162664731|gb|EDQ51439.1| predicted protein [Physcomitrella patens]	AT2G40590	RPS26A	40S ribosomal protein S26[Source:UniProtKB/TrEMBL;Acc:A0A178VPZ6]	Solyc06g007470.3	-	40S ribosomal protein S26[Source:UniProtKB/TrEMBL;Acc:K4C3C9]	PGSC0003DMG400020566	-	Ribosomal protein S26[Source:PGSC_GENE;Acc:PGSC0003DMG400020566]
TRINITY_DN20120_c0_g1	3.18257	0.00238659	4.44977	0.00930305	5.26006	1.80628e-15	2.27561	0.041684	sp|Q4I963|COFI_GIBZE Cofilin OS=Gibberella zeae (strain PH-1 / ATCC MYA-4620 / FGSC 9075 / NRRL 31084) GN=COF1 PE=3 SV=2	gi|760446207|ref|XP_011400172.1| Actophorin [Auxenochlorella protothecoides] &gt;gi|675354765|gb|KFM27205.1| Actophorin [Auxenochlorella protothecoides]	-	-	-	Solyc10g084660.2	-	-	-	-	-
TRINITY_DN1174_c0_g2	5.64682	0.00183741	6.87133	1.56968e-09	7.87911	6.72535e-09	6.43998	1.85324e-07	sp|Q2YDD9|ADT4_BOVIN ADP/ATP translocase 4 OS=Bos taurus GN=SLC25A31 PE=2 SV=1	gi|326521610|dbj|BAK00381.1| predicted protein [Hordeum vulgare subsp. vulgare]	AT5G17400	ER-ANT1	ADP,ATP carrier protein ER-ANT1[Source:UniProtKB/Swiss-Prot;Acc:Q8LB08]	Solyc07g053830.3	-	-	PGSC0003DMG400031867	-	ADP,ATP carrier protein, mitochondrial[Source:PGSC_GENE;Acc:PGSC0003DMG400031867]
TRINITY_DN521_c0_g1	2.77832	0.0161162	5.69153	2.65942e-05	4.17557	8.26873e-06	4.36914	1.81579e-07	sp|P41099|RLA2_PARAR 60S acidic ribosomal protein P2 OS=Parthenium argentatum PE=3 SV=1	gi|565353414|ref|XP_006343627.1| PREDICTED: 60S acidic ribosomal protein P2-like [Solanum tuberosum]	AT2G27710	RPP2B	AT2G27710 protein[Source:UniProtKB/TrEMBL;Acc:B9DGN3]	Solyc11g067100.2	-	-	PGSC0003DMG400011194	-	60s acidic ribosomal protein[Source:PGSC_GENE;Acc:PGSC0003DMG400011194]
TRINITY_DN53637_c0_g1	4.59429	2.04628e-05	5.55871	9.23972e-07	6.95458	2.58405e-13	5.39519	2.33347e-09	sp|Q00454|RL27A_TETTH 60S ribosomal protein L27a OS=Tetrahymena thermophila GN=RPL27A PE=1 SV=1	gi|168040492|ref|XP_001772728.1| predicted protein [Physcomitrella patens] &gt;gi|162675953|gb|EDQ62442.1| predicted protein [Physcomitrella patens]	AT1G70600	RPL27AC	60S ribosomal protein L27a-3[Source:UniProtKB/Swiss-Prot;Acc:P49637]	Solyc03g112360.1	-	-	PGSC0003DMG400018180	-	Ribosomal protein L27a[Source:PGSC_GENE;Acc:PGSC0003DMG400018180]
TRINITY_DN4649_c0_g1	2.45516	4.48399e-06	3.23827	8.41463e-13	3.23954	2.68141e-08	3.57822	0.000137219	sp|A5ABH4|RGLB_ASPNC Probable rhamnogalacturonate lyase B OS=Aspergillus niger (strain CBS 513.88 / FGSC A1513) GN=rglB PE=3 SV=1	gi|565389289|ref|XP_006360390.1| PREDICTED: probable rhamnogalacturonate lyase B [Solanum tuberosum]	AT1G09910	-	Rhamnogalacturonate lyase family protein[Source:UniProtKB/TrEMBL;Acc:F4I2M8]	Solyc05g051350.2	-	-	PGSC0003DMG400014600	-	Lyase [Source:PGSC_GENE;Acc:PGSC0003DMG400014600]"
TRINITY_DN3362_c0_g1	3.44097	5.98559e-05	4.33848	0.000340399	5.25876	2.4577e-23	2.95266	6.80089e-07	sp|Q9SF40|RL4A_ARATH 60S ribosomal protein L4-1 OS=Arabidopsis thaliana GN=RPL4A PE=1 SV=1	gi|212723450|ref|NP_001132773.1| uncharacterized protein LOC100194262 [Zea mays] &gt;gi|194695362|gb|ACF81765.1| unknown [Zea mays]	AT3G09630	RPL4A	60S ribosomal protein L4-1 [Source:UniProtKB/Swiss-Prot;Acc:Q9SF40]	Solyc10g084350.2	-	-	PGSC0003DMG400011047	-	60S ribosomal protein L4/L1[Source:PGSC_GENE;Acc:PGSC0003DMG400011047]
TRINITY_DN13881_c0_g1	2.28131	0.000108503	4.5508	5.38929e-18	3.46941	1.2754e-05	3.5512	7.45184e-13	sp|Q9LUC5|C7A15_ARATH Cytochrome P450 72A15 OS=Arabidopsis thaliana GN=CYP72A15 PE=2 SV=1	gi|460396311|ref|XP_004243719.1| PREDICTED: cytochrome P450 72A15-like [Solanum lycopersicum]	AT3G14690	CYP72A15	Cytochrome P450, family 72, subfamily A,polypeptide 15 [Source:UniProtKB/TrEMBL;Acc:A0A1I9LLM3]	Solyc07g041500.3	-	-	PGSC0003DMG400019567	-	Cytochrome P450[Source:PGSC_GENE;Acc:PGSC0003DMG400019567]
TRINITY_DN10397_c0_g1	4.56618	6.39928e-05	5.65684	0.000807499	6.61225	1.17623e-10	3.25256	0.0222693	sp|P34121|COAA_DICDI Coactosin OS=Dictyostelium discoideum GN=coaA PE=1 SV=1	gi|971516278|dbj|GAQ81947.1| hypothetical protein KFL_000950230 [Klebsormidium flaccidum]	-	-	-	-	-	-	-	-	-
TRINITY_DN10147_c0_g2	4.43426	1.62562e-13	4.78878	6.21032e-21	4.60322	5.15044e-19	4.60219	1.23671e-17	sp|H2DH21|C7A29_PANGI Cytochrome P450 CYP72A219 OS=Panax ginseng PE=2 SV=1	gi|565353329|ref|XP_006343585.1| PREDICTED: cytochrome P450 CYP72A219-like [Solanum tuberosum]	AT3G14690	CYP72A15	Cytochrome P450, family 72, subfamily A,polypeptide 15 [Source:UniProtKB/TrEMBL;Acc:A0A1I9LLM3]	Solyc07g006145.1	-	-	PGSC0003DMG400011217	-	CYP72A54[Source:PGSC_GENE;Acc:PGSC0003DMG400011217]
TRINITY_DN6342_c0_g2	3.86794	3.73099e-06	4.36615	4.08134e-07	6.1993	4.64354e-15	4.7994	1.80866e-10	sp|Q95V34|RS4_SPOFR 40S ribosomal protein S4 OS=Spodoptera frugiperda GN=RpS4 PE=2 SV=1	gi|552840788|ref|XP_005850141.1| hypothetical protein CHLNCDRAFT_59606 [Chlorella variabilis] &gt;gi|307109802|gb|EFN58039.1| hypothetical protein CHLNCDRAFT_59606 [Chlorella variabilis]	AT2G17360	RPS4A	40S ribosomal protein S4-1 [Source:UniProtKB/Swiss-Prot;Acc:Q93VH9]	Solyc06g007360.3	-	40S ribosomal protein S4[Source:UniProtKB/TrEMBL;Acc:K4C3B9]	PGSC0003DMG400021170	-	40S ribosomal protein S4[Source:PGSC_GENE;Acc:PGSC0003DMG400021170]
TRINITY_DN35691_c0_g1	2.11973	0.0164564	2.15868	0.0090671	2.79395	0.000135094	2.24142	0.0066631	sp|Q9STT5|AB7A_ARATH ABC transporter A family member 7 OS=Arabidopsis thaliana GN=ABCA7 PE=3 SV=2	gi|565376594|ref|XP_006354788.1| PREDICTED: ABC transporter A family member 7-like [Solanum tuberosum]	AT3G47780	ABCA7	ABC transporter A family member 7[Source:UniProtKB/Swiss-Prot;Acc:Q9STT5]	Solyc06g070950.2	-	-	PGSC0003DMG400033042	-	Abc transporter[Source:PGSC_GENE;Acc:PGSC0003DMG400033042]
TRINITY_DN1080_c2_g1	5.64067	3.19705e-08	6.4595	3.03857e-14	8.12927	3.11032e-26	5.55659	1.14805e-08	-	-	-	-	-	-	-	-	-	-	-
TRINITY_DN1942_c0_g1	4.88842	2.96963e-18	4.26013	4.5071e-08	5.18222	2.63151e-27	4.69175	8.9511e-22	sp|O80494|P2B15_ARATH F-box protein PP2-B15 OS=Arabidopsis thaliana GN=PP2B15 PE=2 SV=2	gi|1026078978|ref|XP_016538706.1| PREDICTED: F-box protein PP2-B15-like isoform X1 [Capsicum annuum]	AT1G09155	PP2B15	F-box protein PP2-B15 [Source:UniProtKB/Swiss-Prot;Acc:O80494]	Solyc01g100010.3	-	-	PGSC0003DMG400024770	-	Conserved gene of unknown function[Source:PGSC_GENE;Acc:PGSC0003DMG400024770]
TRINITY_DN13718_c0_g1	2.6888	0.0223515	4.35384	8.98956e-06	3.24519	0.000889329	4.04556	4.2712e-06	-	gi|1025249748|ref|XP_016488749.1| PREDICTED: glutathione S-transferase T3 [Nicotiana tabacum]	AT1G66235	-	unknown protein; BEST Arabidopsis thaliana proteinmatch is: unknown protein (TAIR:AT1G24380.1); Has 283Blast hits to 282 proteins in 34 species: Archae - 0;Bacteria - 19; Metazoa - 15; Fungi - 0; Plants - 234;Viruses - 0; Other Eukaryotes - 15 ( /.../: NCBI BLink).[Source:TAIR;Acc:AT1G66235]	-	-	-	PGSC0003DMG400013032	-	Conserved gene of unknown function[Source:PGSC_GENE;Acc:PGSC0003DMG400013032]
TRINITY_DN7936_c0_g1	10.5083	6.73804e-22	10.7943	5.97315e-10	10.0719	2.84947e-36	9.90531	5.77092e-33	-	-	-	-	-	Solyc12g006780.1	-	-	PGSC0003DMG400020674	-	Conserved gene of unknown function[Source:PGSC_GENE;Acc:PGSC0003DMG400020674]
TRINITY_DN20210_c0_g1	2.74933	0.0163958	4.72234	1.28904e-06	3.68985	1.82936e-05	4.49941	2.6135e-07	-	gi|970034746|ref|XP_015078700.1| PREDICTED: uncharacterized protein LOC107022618 [Solanum pennellii]	AT3G22530	-	Heat shock protein[Source:UniProtKB/TrEMBL;Acc:Q8VY73]	Solyc06g054150.1	-	-	PGSC0003DMG400016305	-	Conserved gene of unknown function[Source:PGSC_GENE;Acc:PGSC0003DMG400016305]
TRINITY_DN2350_c0_g1	3.59168	0.000816567	4.2344	0.00276024	5.43693	4.48775e-23	2.98336	4.84827e-06	sp|Q4R7Y4|GBLP_MACFA Guanine nucleotide-binding protein subunit beta-2-like 1 OS=Macaca fascicularis GN=GNB2L1 PE=2 SV=3	gi|612385595|ref|XP_007508318.1| predicted protein [Bathycoccus prasinos] &gt;gi|412987587|emb|CCO20422.1| predicted protein [Bathycoccus prasinos]	AT3G18130	RACK1C	Receptor for activated C kinase 1C[Source:UniProtKB/Swiss-Prot;Acc:Q9LV28]	Solyc12g040510.2	-	-	PGSC0003DMG400015829	-	LeArcA1 protein[Source:PGSC_GENE;Acc:PGSC0003DMG400015829]
TRINITY_DN42727_c0_g1	2.8033	0.00834171	3.45926	0.000101483	3.87316	0.000239753	2.6485	0.0128846	sp|Q9SB64|NBR1_ARATH Protein NBR1 homolog OS=Arabidopsis thaliana GN=NBR1 PE=1 SV=1	gi|567219538|ref|XP_006413398.1| hypothetical protein EUTSA_v10024557mg [Eutrema salsugineum] &gt;gi|557114568|gb|ESQ54851.1| hypothetical protein EUTSA_v10024557mg [Eutrema salsugineum]	AT4G24690	NBR1	Protein NBR1 homolog [Source:UniProtKB/Swiss-Prot;Acc:Q9SB64]	Solyc03g112230.3	-	-	PGSC0003DMG400018122	-	Zinc ion binding protein[Source:PGSC_GENE;Acc:PGSC0003DMG400018122]
TRINITY_DN14916_c0_g2	3.68299	0.00099398	4.1284	0.00037342	5.34836	4.20123e-16	2.9239	0.0030119	sp|Q12730|PDI_ASPNG Protein disulfide-isomerase OS=Aspergillus niger GN=pdiA PE=2 SV=1	gi|695013363|ref|XP_009393463.1| PREDICTED: protein disulfide-isomerase-like [Musa acuminata subsp. malaccensis]	AT1G21750	PDIL1-1	Protein disulfide isomerase-like 1-1[Source:UniProtKB/Swiss-Prot;Acc:Q9XI01]	Solyc06g005940.3	-	-	PGSC0003DMG400004150	-	Protein disulfide isomerase[Source:PGSC_GENE;Acc:PGSC0003DMG400004150]
TRINITY_DN33908_c0_g1	4.20051	0.0108131	5.19097	0.00445454	6.12627	4.75781e-06	4.68262	0.000629173	sp|P28011|AAT1_MEDSA Aspartate aminotransferase 1 OS=Medicago sativa GN=AAT-1 PE=2 SV=2	gi|1122288|emb|CAA63894.1| aspartate aminotransferase [Lotus japonicus]	AT5G11520	ASP3	Aspartate aminotransferase 3, chloroplastic[Source:UniProtKB/Swiss-Prot;Acc:P46644]	Solyc08g068330.3	-	-	PGSC0003DMG400015637	-	Aspartate aminotransferase[Source:PGSC_GENE;Acc:PGSC0003DMG400015637]
TRINITY_DN1635_c1_g1	4.59647	1.97001e-05	4.83131	5.60457e-06	6.78079	3.92132e-17	4.43684	3.0369e-05	sp|Q8T8P3|ABCD2_DICDI ABC transporter D family member 2 OS=Dictyostelium discoideum GN=abcD2 PE=3 SV=1	gi|302853863|ref|XP_002958444.1| hypothetical protein VOLCADRAFT_99703 [Volvox carteri f. nagariensis] &gt;gi|300256249|gb|EFJ40520.1| hypothetical protein VOLCADRAFT_99703 [Volvox carteri f. nagariensis]	AT4G39850	PXA1	Peroxisomal ABC transporter 1[Source:UniProtKB/TrEMBL;Acc:F4JJ27]	Solyc04g055120.3	-	-	PGSC0003DMG400018795	-	Multidrug resistance protein 1, 2[Source:PGSC_GENE;Acc:PGSC0003DMG400018795]
TRINITY_DN54712_c0_g1	4.02896	0.00234798	4.25966	0.000444439	6.266	9.34404e-14	3.89979	0.00331158	sp|O53176|Y2449_MYCTU Putative trans-acting enoyl reductase Rv2449c OS=Mycobacterium tuberculosis (strain ATCC 25618 / H37Rv) GN=Rv2449c PE=1 SV=3	gi|545374389|ref|XP_005651485.1| saccharopine dehydrogenase [Coccomyxa subellipsoidea C-169] &gt;gi|384253466|gb|EIE26941.1| saccharopine dehydrogenase [Coccomyxa subellipsoidea C-169]	AT5G39410	-	Probable mitochondrial saccharopine dehydrogenase-like oxidoreductase At5g39410 [Source:UniProtKB/Swiss-Prot;Acc:Q8LGI2]	Solyc02g088490.3	-	-	PGSC0003DMG402001347	-	Mitochondrial saccharopine dehydrogenase[Source:PGSC_GENE;Acc:PGSC0003DMG402001347]
TRINITY_DN4513_c1_g3	6.74358	1.45358e-05	6.67029	1.00694e-05	8.72907	1.27263e-21	6.26345	3.50619e-06	sp|Q9P792|YN8B_SCHPO ZZ-type zinc finger-containing protein P35G2.11c OS=Schizosaccharomyces pombe (strain 972 / ATCC 24843) GN=SPBP35G2.11c PE=4 SV=1	gi|661883642|emb|CDP12727.1| unnamed protein product [Coffea canephora]	AT4G24690	NBR1	Protein NBR1 homolog [Source:UniProtKB/Swiss-Prot;Acc:Q9SB64]	Solyc03g112230.3	-	-	PGSC0003DMG400018122	-	Zinc ion binding protein[Source:PGSC_GENE;Acc:PGSC0003DMG400018122]
TRINITY_DN1781_c0_g1	2.8879	0.017692	4.18654	0.000563986	5.01845	9.11639e-07	2.90632	0.0013987	sp|Q8DM56|NDK_THEEB Nucleoside diphosphate kinase OS=Thermosynechococcus elongatus (strain BP-1) GN=ndk PE=3 SV=1	gi|971518729|dbj|GAQ79475.1| Nucleoside diphosphate kinase [Klebsormidium flaccidum]	AT4G23895	-	Nucleoside diphosphate kinase[Source:UniProtKB/TrEMBL;Acc:F4JPD8]	Solyc08g008340.3	-	-	PGSC0003DMG400005792	-	Nucleoside diphosphate kinase[Source:PGSC_GENE;Acc:PGSC0003DMG400005792]
TRINITY_DN11194_c0_g1	10.9486	5.06298e-12	11.7182	4.1025e-41	10.5266	1.73938e-19	10.6752	2.83894e-15	sp|Q8S8V2|YCF2A_ATRBE Protein Ycf2 A OS=Atropa belladonna GN=ycf2-A PE=3 SV=1	gi|290488996|gb|ADD30882.1| putative RF2 protein (chloroplast) [Ehretia acuminata] &gt;gi|340806978|gb|AEK71601.1| hypothetical chloroplast RF2 [Ehretia acuminata]	ATCG00860	ycf2-B	Protein Ycf2[Source:UniProtKB/TrEMBL;Acc:A0A1B1W513]	Solyc09g031800.1	-	-	-	-	-
TRINITY_DN35699_c1_g1	5.88207	5.74709e-08	5.81431	1.80506e-08	8.25005	1.98509e-26	6.1653	4.38161e-10	sp|O34812|YFMJ_BACSU Putative NADP-dependent oxidoreductase YfmJ OS=Bacillus subtilis (strain 168) GN=yfmJ PE=2 SV=1	gi|703150785|ref|XP_010109950.1| NADP-dependent alkenal double bond reductase P1 [Morus notabilis] &gt;gi|587938159|gb|EXC24926.1| NADP-dependent alkenal double bond reductase P1 [Morus notabilis]	AT5G16990	P2	NADP-dependent alkenal double bond reductase P2[Source:UniProtKB/Swiss-Prot;Acc:Q39173]	Solyc09g091700.3	-	-	PGSC0003DMG400023362	-	Alcohol dehydrogenase[Source:PGSC_GENE;Acc:PGSC0003DMG400023362]
TRINITY_DN606_c0_g1	7.31299	4.37878e-24	8.51938	2.26085e-43	7.52073	5.68408e-33	7.94996	1.38486e-34	-	gi|970068135|ref|XP_015061192.1| PREDICTED: histidine-rich glycoprotein-like [Solanum pennellii]	-	-	-	Solyc12g099780.2	-	-	PGSC0003DMG400004715	-	Trichohyalin[Source:PGSC_GENE;Acc:PGSC0003DMG400004715]
TRINITY_DN4480_c0_g1	4.91266	3.91998e-05	5.30092	0.000594771	6.32189	5.94229e-23	3.67585	1.46813e-05	sp|Q76I81|RS12_BOVIN 40S ribosomal protein S12 OS=Bos taurus GN=RPS12 PE=2 SV=1	gi|326505090|dbj|BAK02932.1| predicted protein [Hordeum vulgare subsp. vulgare]	AT2G32060	RPS12C	40S ribosomal protein S12[Source:UniProtKB/TrEMBL;Acc:A0A178VU31]	Solyc12g042650.2	-	40S ribosomal protein S12[Source:UniProtKB/TrEMBL;Acc:K4DF56]	PGSC0003DMG400009128	-	40S ribosomal protein S12[Source:PGSC_GENE;Acc:PGSC0003DMG400009128]
TRINITY_DN22773_c0_g1	2.14747	0.00949645	4.15617	2.81258e-12	3.57321	1.83116e-08	3.44857	1.49861e-07	sp|H2DH21|C7A29_PANGI Cytochrome P450 CYP72A219 OS=Panax ginseng PE=2 SV=1	gi|565363157|ref|XP_006348304.1| PREDICTED: cytochrome P450 CYP72A219-like isoform X1 [Solanum tuberosum]	AT3G14690	CYP72A15	Cytochrome P450, family 72, subfamily A,polypeptide 15 [Source:UniProtKB/TrEMBL;Acc:A0A1I9LLM3]	Solyc07g062520.3	-	-	PGSC0003DMG400007074	-	CYP72A58[Source:PGSC_GENE;Acc:PGSC0003DMG400007074]
TRINITY_DN8164_c0_g1	3.16772	5.05648e-09	3.96734	4.26899e-18	3.71138	1.12024e-15	3.50933	2.13157e-13	-	-	-	-	-	-	-	-	PGSC0003DMG400006000	-	Receptor kinase[Source:PGSC_GENE;Acc:PGSC0003DMG400006000]
TRINITY_DN2614_c0_g1	2.12541	0.0164863	3.87712	7.42151e-15	3.46354	0.000146211	3.45371	0.000578171	sp|Q94BZ1|ZIFL1_ARATH Protein ZINC INDUCED FACILITATOR-LIKE 1 OS=Arabidopsis thaliana GN=ZIFL1 PE=2 SV=1	gi|565361888|ref|XP_006347684.1| PREDICTED: protein ZINC INDUCED FACILITATOR-LIKE 1-like isoform X1 [Solanum tuberosum]	AT5G13750	ZIFL1	ZIFL1 [Source:UniProtKB/TrEMBL;Acc:A0A178UFA6]"	Solyc01g096740.3	-	-	PGSC0003DMG402003297	-	Protein ZINC INDUCED FACILITATOR-LIKE 1[Source:PGSC_GENE;Acc:PGSC0003DMG402003297]
TRINITY_DN52162_c0_g1	5.00988	3.17056e-13	7.85571	1.34638e-42	7.2795	9.96041e-08	7.83139	3.87026e-08	-	gi|565375519|ref|XP_006354276.1| PREDICTED: uncharacterized protein LOC102592361 [Solanum tuberosum]	AT5G12950	-	Proline-tRNA ligase (DUF1680)[Source:UniProtKB/TrEMBL;Acc:Q9LXU4]	Solyc11g061700.2	-	-	PGSC0003DMG400023854	-	Conserved gene of unknown function[Source:PGSC_GENE;Acc:PGSC0003DMG400023854]
TRINITY_DN3386_c0_g1	4.63704	0.00991318	5.1778	0.000730828	6.99835	3.25229e-11	5.08176	0.00125156	sp|P49689|RS30_ARATH 40S ribosomal protein S30 OS=Arabidopsis thaliana GN=RPS30A PE=3 SV=3	gi|926772142|ref|XP_013894545.1| hypothetical protein MNEG_12437 [Monoraphidium neglectum] &gt;gi|926776050|ref|XP_013896499.1| hypothetical protein MNEG_10482 [Monoraphidium neglectum] &gt;gi|761962617|gb|KIY95525.1| hypothetical protein MNEG_12437 [Monoraphidium neglectum] &gt;gi|761965482|gb|KIY97479.1| hypothetical protein MNEG_10482 [Monoraphidium neglectum]	AT2G19750	RPS30A	40S ribosomal protein S30 [Source:UniProtKB/Swiss-Prot;Acc:P49689]	Solyc08g076335.1	-	-	PGSC0003DMG400000286	-	40S ribosomal protein S30[Source:PGSC_GENE;Acc:PGSC0003DMG400000286]
TRINITY_DN14857_c0_g1	2.13502	0.000253843	2.68932	4.84832e-08	2.8487	7.13679e-09	2.47193	1.9656e-06	sp|Q9C994|DTX14_ARATH Protein DETOXIFICATION 14 OS=Arabidopsis thaliana GN=DTX14 PE=3 SV=1	gi|971549797|ref|XP_015164062.1| PREDICTED: protein DETOXIFICATION 9-like [Solanum tuberosum]	AT1G71140	DTX14	Protein DETOXIFICATION 14 [Source:UniProtKB/Swiss-Prot;Acc:Q9C994]	Solyc02g063270.3	-	-	PGSC0003DMG400010397	-	TRANSPARENT TESTA 12 protein[Source:PGSC_GENE;Acc:PGSC0003DMG400010397]
TRINITY_DN19114_c0_g1	2.23929	0.00148819	2.87104	9.26103e-08	3.3862	8.61144e-06	3.4302	0.00299744	-	gi|565402396|ref|XP_006366666.1| PREDICTED: uncharacterized protein LOC102589112 [Solanum tuberosum]	AT4G01870	-	tolB protein-related [Source:TAIR;Acc:AT4G01870]"	Solyc06g008620.1	-	-	PGSC0003DMG400005339	-	Conserved gene of unknown function[Source:PGSC_GENE;Acc:PGSC0003DMG400005339]
TRINITY_DN15583_c0_g1	4.78048	9.70938e-06	2.58503	4.66345e-08	5.67349	9.26767e-05	4.03088	0.0397587	sp|P18485|1A12_SOLLC 1-aminocyclopropane-1-carboxylate synthase 2 OS=Solanum lycopersicum GN=ACS2 PE=1 SV=2	gi|970002362|ref|XP_015061774.1| PREDICTED: 1-aminocyclopropane-1-carboxylate synthase 2 [Solanum pennellii]	AT1G01480	ACS2	1-aminocyclopropane-1-carboxylate synthase 2[Source:UniProtKB/Swiss-Prot;Acc:Q06402]	Solyc01g095080.3	ACS2	1-aminocyclopropane-1-carboxylate synthase 2[Source:UniProtKB/Swiss-Prot;Acc:P18485]	PGSC0003DMG400000193	-	1-aminocyclopropane-1-carboxylate synthase 2[Source:PGSC_GENE;Acc:PGSC0003DMG400000193]
TRINITY_DN29310_c0_g1	4.07341	0.00448945	5.90333	1.31662e-11	5.10711	0.000541793	5.66637	6.88329e-10	sp|Q8L7A0|TAUE3_ARATH Sulfite exporter TauE/SafE family protein 3 OS=Arabidopsis thaliana GN=At2g25737 PE=2 SV=1	gi|698483407|ref|XP_009788571.1| PREDICTED: uncharacterized protein LOC104236361 [Nicotiana sylvestris] &gt;gi|1025046767|ref|XP_016446589.1| PREDICTED: uncharacterized protein LOC107771675 [Nicotiana tabacum]	AT2G25737	-	Sulfite exporter TauE/SafE family protein 3[Source:UniProtKB/Swiss-Prot;Acc:Q8L7A0]	Solyc02g085400.3	-	-	PGSC0003DMG400014894	-	Membrane protein[Source:PGSC_GENE;Acc:PGSC0003DMG400014894]
TRINITY_DN1295_c0_g1	3.19578	0.000157151	4.35733	0.000873454	5.16191	1.83166e-16	3.08522	0.000137493	sp|Q8VZ19|RL302_ARATH 60S ribosomal protein L30-2 OS=Arabidopsis thaliana GN=RPL30B PE=3 SV=1	gi|168018388|ref|XP_001761728.1| predicted protein [Physcomitrella patens] &gt;gi|162687099|gb|EDQ73484.1| predicted protein [Physcomitrella patens]	AT1G77940	RPL30B	60S ribosomal protein L30-2[Source:UniProtKB/Swiss-Prot;Acc:Q8VZ19]	Solyc01g009100.3	-	-	PGSC0003DMG400018701	-	Ribosomal protein L30e[Source:PGSC_GENE;Acc:PGSC0003DMG400018701]
TRINITY_DN6735_c0_g1	2.14064	0.000146355	2.15593	1.06244e-05	2.76685	8.79807e-09	2.38398	2.64322e-06	sp|Q9C942|CSE_ARATH Caffeoylshikimate esterase OS=Arabidopsis thaliana GN=CSE PE=1 SV=1	gi|565396790|ref|XP_006363991.1| PREDICTED: monoglyceride lipase-like [Solanum tuberosum]	AT1G73480	-	Alpha/beta-Hydrolases superfamily protein[Source:UniProtKB/TrEMBL;Acc:Q94AM5]	Solyc03g098020.3	-	-	PGSC0003DMG400033687	-	Hydrolase, alpha/beta fold family protein[Source:PGSC_GENE;Acc:PGSC0003DMG400033687]
TRINITY_DN16551_c0_g1	5.33022	2.11798e-05	5.69272	1.03441e-06	7.52951	3.95972e-13	5.42194	4.03644e-06	-	-	-	-	-	-	-	-	-	-	-
TRINITY_DN7913_c0_g1	3.19246	7.14667e-06	5.89029	9.4355e-27	3.98757	2.00825e-11	4.5347	3.01169e-14	sp|Q8GXU5|SDI1_ARATH Protein SULFUR DEFICIENCY-INDUCED 1 OS=Arabidopsis thaliana GN=SDI1 PE=2 SV=1	gi|460403231|ref|XP_004247097.1| PREDICTED: protein SULFUR DEFICIENCY-INDUCED 1 [Solanum lycopersicum]	AT5G48850	SDI1	ATSDI1 [Source:UniProtKB/TrEMBL;Acc:A0A178UKA2]"	Solyc09g061710.3	-	-	PGSC0003DMG400003424	-	Conserved gene of unknown function[Source:PGSC_GENE;Acc:PGSC0003DMG400003424]
TRINITY_DN7307_c0_g1	3.70193	1.64828e-07	3.89842	3.92544e-18	4.23964	2.22752e-18	3.76369	1.73701e-05	sp|F8WKW8|UGT9_GARJA Beta-D-glucosyl crocetin beta-1,6-glucosyltransferase OS=Gardenia jasminoides GN=UGT94E5 PE=1 SV=1	gi|970060954|ref|XP_015057251.1| PREDICTED: beta-D-glucosyl crocetin beta-1,6-glucosyltransferase-like [Solanum pennellii]	AT5G49690	UGT91C1	UDP-glycosyltransferase 91C1[Source:UniProtKB/Swiss-Prot;Acc:Q9LTA3]	Solyc11g007490.2	-	-	PGSC0003DMG400019483	-	UDP-glucose:glucosyltransferase[Source:PGSC_GENE;Acc:PGSC0003DMG400019483]
TRINITY_DN14102_c3_g4	3.99863	0.00583829	5.33753	5.84081e-07	6.72936	4.26379e-15	4.79978	0.00216323	sp|Q09225|NRF6_CAEEL Nose resistant to fluoxetine protein 6 OS=Caenorhabditis elegans GN=nrf-6 PE=1 SV=3	gi|303287969|ref|XP_003063273.1| predicted protein [Micromonas pusilla CCMP1545] &gt;gi|226455105|gb|EEH52409.1| predicted protein [Micromonas pusilla CCMP1545]	-	-	-	-	-	-	-	-	-
TRINITY_DN14593_c0_g1	2.03062	0.00317102	2.59196	1.06437e-05	3.20251	1.64705e-05	2.21039	0.00316785	sp|Q9C7T4|BH096_ARATH Transcription factor bHLH96 OS=Arabidopsis thaliana GN=BHLH96 PE=1 SV=1	gi|565392354|ref|XP_006361869.1| PREDICTED: transcription factor bHLH94-like [Solanum tuberosum]	AT1G72210	BHLH96	Transcription factor bHLH96[Source:UniProtKB/Swiss-Prot;Acc:Q9C7T4]	Solyc01g098720.3	-	-	PGSC0003DMG400028578	-	DNA binding protein[Source:PGSC_GENE;Acc:PGSC0003DMG400028578]
TRINITY_DN53424_c0_g2	3.41435	6.64928e-05	6.07899	7.54535e-05	5.25589	0.000493957	6.36523	1.46918e-05	-	-	-	-	-	-	-	-	-	-	-
TRINITY_DN5264_c1_g2	2.50672	1.42035e-06	2.22653	4.89087e-05	2.04236	0.00392666	2.2396	8.95147e-05	-	-	-	-	-	Solyc04g071075.1	-	-	-	-	-
TRINITY_DN2003_c8_g1	4.63704	0.00991312	5.83121	1.16133e-05	7.66597	1.57423e-15	5.20097	0.00466736	-	-	-	-	-	-	-	-	-	-	-
TRINITY_DN26765_c0_g1	4.54205	0.0204558	6.49004	5.22894e-06	4.74458	0.00592457	5.52772	0.000255062	-	gi|565367932|ref|XP_006350608.1| PREDICTED: ABC transporter C family member 10-like [Solanum tuberosum] &gt;gi|565367934|ref|XP_006350609.1| PREDICTED: ABC transporter C family member 10-like [Solanum tuberosum] &gt;gi|971556227|ref|XP_015165636.1| PREDICTED: ABC transporter C family member 10-like [Solanum tuberosum]	-	-	-	Solyc03g007530.3	-	-	PGSC0003DMG400009095	-	Multidrug resistance-associated protein 1, 3 (Mrp1,3), abc-transoprter[Source:PGSC_GENE;Acc:PGSC0003DMG400009095]
TRINITY_DN12640_c0_g1	3.63237	0.00986737	5.26857	1.06875e-06	3.94715	0.00106599	4.3948	0.000120335	-	-	-	-	-	-	-	-	-	-	-
TRINITY_DN11816_c0_g1	3.25727	1.58855e-08	5.5187	4.77063e-29	4.44608	0.000457416	3.87877	3.57341e-06	sp|Q9FQA3|GST23_MAIZE Glutathione transferase GST 23 OS=Zea mays PE=2 SV=1	gi|1026040695|ref|XP_016566415.1| PREDICTED: glutathione transferase GST 23-like isoform X1 [Capsicum annuum] &gt;gi|1026040697|ref|XP_016566416.1| PREDICTED: glutathione transferase GST 23-like isoform X1 [Capsicum annuum]	AT3G09270	GSTU8	Glutathione S-transferase U8[Source:UniProtKB/Swiss-Prot;Acc:Q9SR36]	Solyc09g063150.3	-	-	PGSC0003DMG400043726	-	Tau class glutathione transferase GSTU50[Source:PGSC_GENE;Acc:PGSC0003DMG400043726]
TRINITY_DN17281_c0_g1	2.60869	3.95662e-07	2.79209	5.9323e-11	2.82935	7.92618e-11	2.71787	0.000328104	sp|Q03666|GSTX4_TOBAC Probable glutathione S-transferase OS=Nicotiana tabacum PE=2 SV=1	gi|350538579|ref|NP_001234094.1| uncharacterized protein LOC543817 [Solanum lycopersicum] &gt;gi|10567812|gb|AAG16760.1| putative glutathione S-transferase T5 [Solanum lycopersicum]	AT1G17180	GSTU25	Glutathione S-transferase U25[Source:UniProtKB/Swiss-Prot;Acc:Q9SHH7]	Solyc07g056490.3	-	-	PGSC0003DMG400027637	-	Glutathione S-transferase T5[Source:PGSC_GENE;Acc:PGSC0003DMG400027637]
TRINITY_DN13253_c0_g1	2.53677	8.27097e-05	3.93079	3.91243e-07	3.31378	1.52144e-08	2.92231	3.44591e-07	sp|Q681K7|GEX1_ARATH Protein GAMETE EXPRESSED 1 OS=Arabidopsis thaliana GN=GEX1 PE=1 SV=1	gi|971556675|ref|XP_006351029.2| PREDICTED: protein GAMETE EXPRESSED 1 [Solanum tuberosum]	AT5G55490	GEX1	Protein GAMETE EXPRESSED 1 [Source:UniProtKB/Swiss-Prot;Acc:Q681K7]	Solyc11g006310.2	-	-	PGSC0003DMG400000983	-	GEX1 [Source:PGSC_GENE;Acc:PGSC0003DMG400000983]"
TRINITY_DN40636_c0_g1	3.18835	0.00705816	3.75865	0.000179764	3.60129	0.000341306	3.67254	0.00039233	sp|Q9XG54|OPR1_SOLLC 12-oxophytodienoate reductase 1 OS=Solanum lycopersicum GN=OPR1 PE=1 SV=1	gi|743922716|ref|XP_011005431.1| PREDICTED: putative 12-oxophytodienoate reductase 11 [Populus euphratica]	AT1G76690	OPR2	OPR2 [Source:UniProtKB/TrEMBL;Acc:A0A178W9S3]"	Solyc11g032133.1	-	-	PGSC0003DMG400018784	-	LEDI-5c protein[Source:PGSC_GENE;Acc:PGSC0003DMG400018784]
TRINITY_DN9415_c0_g1	3.05687	2.50904e-07	2.24031	0.00258819	2.66821	3.86821e-07	2.55834	0.00543209	sp|Q9SSL1|CAR7_ARATH Protein C2-DOMAIN ABA-RELATED 7 OS=Arabidopsis thaliana GN=CAR7 PE=1 SV=1	gi|970023052|ref|XP_015072862.1| PREDICTED: protein C2-DOMAIN ABA-RELATED 7-like [Solanum pennellii]	AT1G70810	CAR7	Protein C2-DOMAIN ABA-RELATED 7[Source:UniProtKB/Swiss-Prot;Acc:Q9SSL1]	Solyc04g007800.3	-	-	PGSC0003DMG400023218	-	C2 domain-containing protein[Source:PGSC_GENE;Acc:PGSC0003DMG400023218]
TRINITY_DN574_c1_g2	3.93979	6.14218e-08	6.31909	2.43388e-18	5.63793	3.45315e-15	5.29956	3.43147e-15	-	-	-	-	-	-	-	-	-	-	-
TRINITY_DN15472_c1_g2	3.24122	0.00990133	3.98596	1.19589e-05	4.23779	5.77014e-07	4.65153	2.78582e-08	-	-	-	-	-	-	-	-	-	-	-
TRINITY_DN6699_c0_g2	4.078	0.000454854	4.21703	8.98485e-05	4.23411	5.2015e-05	4.04493	0.000425288	-	-	-	-	-	Solyc08g028920.2	-	-	-	-	-
TRINITY_DN4916_c0_g2	5.14055	1.0115e-07	5.80384	1.64417e-12	7.36661	3.93726e-25	5.98027	2.52098e-13	sp|P35685|RL7A1_ORYSJ 60S ribosomal protein L7a-1 OS=Oryza sativa subsp. japonica GN=RPL7A-1 PE=2 SV=1	gi|693499700|emb|CEF98514.1| Ribosomal protein L7Ae conserved site [Ostreococcus tauri]	AT2G47610	RPL7AA	60S ribosomal protein L7a-1[Source:UniProtKB/Swiss-Prot;Acc:P49692]	Solyc01g097760.3	-	-	PGSC0003DMG400022511	-	60S ribosomal protein L7A[Source:PGSC_GENE;Acc:PGSC0003DMG400022511]
TRINITY_DN202984_c0_g1	3.97138	1.07498e-06	3.63324	2.30538e-07	3.82043	2.14159e-09	2.68091	0.0314868	-	gi|970040531|ref|XP_015081657.1| PREDICTED: uncharacterized protein LOC107025380 [Solanum pennellii]	AT1G52855	-	At1g52855 [Source:UniProtKB/TrEMBL;Acc:Q8LC41]"	Solyc07g054470.1	-	-	PGSC0003DMG400018392	-	Conserved gene of unknown function[Source:PGSC_GENE;Acc:PGSC0003DMG400018392]
TRINITY_DN25303_c0_g1	4.93697	3.25395e-10	2.28929	0.0147595	3.98024	9.54265e-09	3.19367	7.94372e-05	sp|F4HWY6|MYO11_ARATH Myosin-11 OS=Arabidopsis thaliana GN=XI-E PE=3 SV=1	gi|971556677|ref|XP_006350947.2| PREDICTED: myosin-11 [Solanum tuberosum]	AT1G54560	XI-E	Myosin-11 [Source:UniProtKB/Swiss-Prot;Acc:F4HWY6]"	Solyc11g006220.2	-	-	PGSC0003DMG400020947	-	Myosin XI[Source:PGSC_GENE;Acc:PGSC0003DMG400020947]
TRINITY_DN1258_c0_g1	3.34712	0.00166641	4.24416	0.00427381	5.30156	2.96383e-18	2.65367	0.0015144	sp|Q10344|TCTP_SCHPO Translationally-controlled tumor protein homolog OS=Schizosaccharomyces pombe (strain 972 / ATCC 24843) GN=p23fy PE=1 SV=1	gi|116782446|gb|ABK22509.1| unknown [Picea sitchensis] &gt;gi|116782553|gb|ABK22550.1| unknown [Picea sitchensis] &gt;gi|116782724|gb|ABK22629.1| unknown [Picea sitchensis] &gt;gi|116790392|gb|ABK25597.1| unknown [Picea sitchensis] &gt;gi|224284911|gb|ACN40185.1| unknown [Picea sitchensis] &gt;gi|224285835|gb|ACN40631.1| unknown [Picea sitchensis] &gt;gi|224286582|gb|ACN40996.1| unknown [Picea si…	-	-	-	-	-	-	-	-	-
TRINITY_DN22002_c0_g1	2.04832	0.029392	3.02049	0.000376916	3.19451	4.20126e-05	3.26368	0.00889154	sp|Q8VY00|ESP3_ARATH Pre-mRNA-splicing factor ATP-dependent RNA helicase DEAH1 OS=Arabidopsis thaliana GN=ESP3 PE=1 SV=1	gi|723749010|ref|XP_010313981.1| PREDICTED: putative pre-mRNA-splicing factor ATP-dependent RNA helicase DHX16 [Solanum lycopersicum]	AT1G32490	ESP3	ESP3 [Source:UniProtKB/TrEMBL;Acc:A0A178W3A5]"	Solyc12g017700.2	-	-	PGSC0003DMG400002239	-	EMB2733/ESP3 (EMBRYO DEFECTIVE 2733); ATP-dependentRNA helicase [Source:PGSC_GENE;Acc:PGSC0003DMG400002239]
TRINITY_DN9757_c1_g1	6.74659	4.93655e-07	7.64792	4.48498e-13	8.91266	3.58339e-23	7.33473	5.25433e-10	sp|Q9C514|RS71_ARATH 40S ribosomal protein S7-1 OS=Arabidopsis thaliana GN=RPS7A PE=2 SV=1	gi|763767114|gb|KJB34329.1| hypothetical protein B456_006G060200 [Gossypium raimondii]	AT1G48830	RPS7A	40S ribosomal protein S7[Source:UniProtKB/TrEMBL;Acc:A0A178WGF0]	Solyc06g069090.3	-	40S ribosomal protein S7[Source:UniProtKB/TrEMBL;Acc:K4C882]	PGSC0003DMG400028781	-	40S ribosomal protein S7[Source:PGSC_GENE;Acc:PGSC0003DMG400028781]
TRINITY_DN12057_c0_g1	3.44735	0.000582546	7.33671	7.08628e-46	5.3891	1.75428e-06	6.6352	2.61581e-10	sp|Q9LZ06|GSTL3_ARATH Glutathione S-transferase L3 OS=Arabidopsis thaliana GN=GSTL3 PE=2 SV=1	gi|565343884|ref|XP_006339054.1| PREDICTED: glutathione S-transferase L3-like [Solanum tuberosum]	AT5G02790	GSTL3	Glutathione S-transferase L3[Source:UniProtKB/Swiss-Prot;Acc:Q9LZ06]	Solyc10g084410.2	-	-	PGSC0003DMG400011049	-	Glutathione S-transferase omega[Source:PGSC_GENE;Acc:PGSC0003DMG400011049]
TRINITY_DN21690_c0_g1	4.20587	0.000162293	4.91438	2.06906e-07	4.253	0.00169765	3.88513	0.0145431	-	gi|225464128|ref|XP_002266084.1| PREDICTED: hippocampus abundant transcript-like protein 1 [Vitis vinifera] &gt;gi|296087966|emb|CBI35249.3| unnamed protein product [Vitis vinifera]	-	-	-	Solyc11g007130.2	-	-	PGSC0003DMG400019465	-	Hippocampus abundant transcript 1 protein[Source:PGSC_GENE;Acc:PGSC0003DMG400019465]
TRINITY_DN9368_c0_g1	2.09855	0.000293503	2.3039	4.12425e-06	2.03404	5.47197e-05	2.22874	1.95846e-05	sp|Q84K47|AB2A_ARATH ABC transporter A family member 2 OS=Arabidopsis thaliana GN=ABCA2 PE=2 SV=1	gi|971563506|ref|XP_006354831.2| PREDICTED: ABC transporter A family member 11-like [Solanum tuberosum]	AT3G47730	ABCA2	ATH1 [Source:UniProtKB/TrEMBL;Acc:A0A178V6R6]"	Solyc06g070960.2	-	-	PGSC0003DMG402018143	-	ABC transporter A family member 2[Source:PGSC_GENE;Acc:PGSC0003DMG402018143]
TRINITY_DN20720_c0_g1	5.20317	0.00174242	6.276	7.08631e-07	4.1798	0.0369197	5.79453	0.00393671	sp|Q9SV13|SUT31_ARATH Sulfate transporter 3.1 OS=Arabidopsis thaliana GN=SULTR3;1 PE=2 SV=1	gi|460403427|ref|XP_004247192.1| PREDICTED: sulfate transporter 3.1 [Solanum lycopersicum]	AT3G51895	SULTR3;1	Sulfate transporter 31[Source:UniProtKB/TrEMBL;Acc:A0A1I9LNF9]	Solyc09g065560.3	-	-	PGSC0003DMG400019315	-	Sulfate/bicarbonate/oxalate exchanger andtransporter sat-1[Source:PGSC_GENE;Acc:PGSC0003DMG400019315]
TRINITY_DN25811_c0_g1	3.88548	2.94238e-05	4.84663	6.192e-06	5.49454	6.4592e-14	4.37004	7.84313e-08	sp|Q39065|COPT1_ARATH Copper transporter 1 OS=Arabidopsis thaliana GN=COPT1 PE=2 SV=2	gi|970034628|ref|XP_015078640.1| PREDICTED: copper transporter 1-like isoform X2 [Solanum pennellii]	AT5G59030	COPT1	Copper transporter 1 [Source:UniProtKB/Swiss-Prot;Acc:Q39065]	Solyc06g005813.1	-	-	PGSC0003DMG400020829	-	Copper transporter 1[Source:PGSC_GENE;Acc:PGSC0003DMG400020829]
TRINITY_DN12654_c0_g1	3.16975	0.000325511	4.3983	0.000578693	5.33498	8.72526e-15	3.30805	5.34623e-05	-	-	-	-	-	-	-	-	-	-	-
TRINITY_DN20675_c0_g1	3.75212	3.04771e-05	2.05819	0.00872937	3.97329	5.28084e-05	2.55642	0.00276203	sp|Q03664|GSTX3_TOBAC Probable glutathione S-transferase OS=Nicotiana tabacum PE=2 SV=1	gi|698516175|ref|XP_009802972.1| PREDICTED: probable glutathione S-transferase [Nicotiana sylvestris] &gt;gi|1025317710|ref|XP_016507915.1| PREDICTED: probable glutathione S-transferase [Nicotiana tabacum]	AT3G09270	GSTU8	Glutathione S-transferase U8[Source:UniProtKB/Swiss-Prot;Acc:Q9SR36]	Solyc09g011550.3	-	-	PGSC0003DMG400002169	-	Glutathione-S-transferase[Source:PGSC_GENE;Acc:PGSC0003DMG400002169]
TRINITY_DN19985_c0_g3	4.41826	0.000640956	6.24562	1.71307e-11	6.76787	7.37355e-17	5.57796	1.2997e-06	sp|P54463|YQEW_BACSU Uncharacterized protein YqeW OS=Bacillus subtilis (strain 168) GN=yqeW PE=4 SV=2	gi|255089743|ref|XP_002506793.1| Phosphate:Na+ symporter [Micromonas commoda] &gt;gi|226522066|gb|ACO68051.1| Phosphate:Na+ symporter [Micromonas commoda]	-	-	-	-	-	-	-	-	-
TRINITY_DN41905_c0_g1	3.12133	0.0177494	3.77203	0.0305732	3.73868	0.000437794	4.56127	0.00314893	sp|Q9SJJ7|ATL57_ARATH RING-H2 finger protein ATL57 OS=Arabidopsis thaliana GN=ATL57 PE=2 SV=1	gi|1025034442|ref|XP_016443514.1| PREDICTED: RING-H2 finger protein ATL2-like [Nicotiana tabacum]	AT2G27940	ATL57	RING-H2 finger protein ATL57[Source:UniProtKB/Swiss-Prot;Acc:Q9SJJ7]	Solyc01g095180.2	-	-	PGSC0003DMG400019406	-	RING-H2 finger protein ATL67[Source:PGSC_GENE;Acc:PGSC0003DMG400019406]
TRINITY_DN3251_c0_g1	3.00048	0.00474306	3.4436	0.00265589	4.68101	2.14434e-16	2.39276	0.00156588	sp|P24119|RL11_TETTH 60S ribosomal protein L11 OS=Tetrahymena thermophila GN=RPL11 PE=1 SV=1	gi|901794375|gb|KMZ57601.1| 60S ribosomal protein L11a [Zostera marina]	AT2G42740	RPL11A	60S ribosomal protein L11-1[Source:UniProtKB/Swiss-Prot;Acc:P42795]	Solyc10g007970.2	-	-	PGSC0003DMG400007855	-	Ribosomal protein L11[Source:PGSC_GENE;Acc:PGSC0003DMG400007855]
TRINITY_DN5779_c0_g2	6.07623	4.96924e-09	2.7412	3.74544e-07	6.45334	1.85049e-05	4.30896	0.0378599	sp|Q84UV8|NEC3_NICLS Bifunctional monodehydroascorbate reductase and carbonic anhydrase nectarin-3 OS=Nicotiana langsdorffii x Nicotiana sanderae GN=NEC3 PE=1 SV=1	gi|1026064882|ref|XP_016576891.1| PREDICTED: bifunctional monodehydroascorbate reductase and carbonic anhydrase nectarin-3-like [Capsicum annuum]	AT1G08080	ACA7	Alpha carbonic anhydrase 7 [Source:UniProtKB/Swiss-Prot;Acc:Q8L817]	Solyc06g075050.2	-	-	PGSC0003DMG400008094	-	Carbonic anhydrase[Source:PGSC_GENE;Acc:PGSC0003DMG400008094]
TRINITY_DN7307_c1_g1	5.16766	1.86458e-06	4.06567	1.22985e-07	5.23522	9.5813e-11	4.39357	1.56007e-06	sp|F8WKW8|UGT9_GARJA Beta-D-glucosyl crocetin beta-1,6-glucosyltransferase OS=Gardenia jasminoides GN=UGT94E5 PE=1 SV=1	gi|565404508|ref|XP_006367679.1| PREDICTED: beta-D-glucosyl crocetin beta-1,6-glucosyltransferase-like [Solanum tuberosum]	AT2G22590	UGT91A1	UDP-glycosyltransferase 91A1[Source:UniProtKB/Swiss-Prot;Acc:Q940V3]	Solyc11g007490.2	-	-	PGSC0003DMG400020896	-	Glucosyl/glucuronosyl transferases[Source:PGSC_GENE;Acc:PGSC0003DMG400020896]
TRINITY_DN4897_c2_g1	5.24837	8.40683e-06	5.23476	2.74882e-05	7.88148	4.72243e-20	4.09687	0.000254255	sp|Q9P792|YN8B_SCHPO ZZ-type zinc finger-containing protein P35G2.11c OS=Schizosaccharomyces pombe (strain 972 / ATCC 24843) GN=SPBP35G2.11c PE=4 SV=1	gi|951070192|ref|XP_014490604.1| PREDICTED: uncharacterized protein LOC106753320 isoform X1 [Vigna radiata var. radiata]	-	-	-	Solyc06g071770.3	-	-	PGSC0003DMG400029661	-	E3 ubiquitin-protein ligase PRT1[Source:PGSC_GENE;Acc:PGSC0003DMG400029661]
TRINITY_DN51965_c0_g1	3.35403	0.0328452	3.98108	0.000480847	5.29511	1.14958e-09	3.10741	0.0274219	sp|Q46189|YHG1_CLOPA Uncharacterized protein in hydrogenase 1 5&apos;region (Fragment) OS=Clostridium pasteurianum PE=3 SV=1	gi|255076001|ref|XP_002501675.1| predicted protein [Micromonas commoda] &gt;gi|226516939|gb|ACO62933.1| predicted protein [Micromonas commoda]	AT4G24810	-	Protein kinase superfamily protein[Source:UniProtKB/TrEMBL;Acc:F4JRQ4]	Solyc03g110940.3	-	-	PGSC0003DMG400024209	-	Ubiquinone biosynthesis protein coq-8[Source:PGSC_GENE;Acc:PGSC0003DMG400024209]
TRINITY_DN16479_c0_g1	4.81674	0.000919384	2.44937	0.00549345	3.74194	0.00354761	2.73908	0.000135997	sp|P08299|PR1A_TOBAC Pathogenesis-related protein 1A OS=Nicotiana tabacum PE=1 SV=1	gi|969998030|ref|XP_015070663.1| PREDICTED: pathogenesis-related protein 1A-like [Solanum pennellii]	AT3G19690	-	At3g19690 [Source:UniProtKB/TrEMBL;Acc:Q9LJM5]"	Solyc09g007020.2	-	-	PGSC0003DMG400005108	-	Conserved gene of unknown function[Source:PGSC_GENE;Acc:PGSC0003DMG400005108]
TRINITY_DN6843_c0_g1	3.24856	5.66267e-05	3.63532	0.0123681	5.01532	1.23002e-17	2.54856	0.000183169	sp|Q9FDZ9|RL212_ARATH 60S ribosomal protein L21-2 OS=Arabidopsis thaliana GN=RPL21E PE=2 SV=1	gi|326500174|dbj|BAJ86200.1| predicted protein, partial [Hordeum vulgare subsp. vulgare]	AT1G57660	RPL21E	60S ribosomal protein L21-2[Source:UniProtKB/Swiss-Prot;Acc:Q9FDZ9]	Solyc10g078960.2	-	-	PGSC0003DMG400023667	-	60S ribosomal protein L21[Source:PGSC_GENE;Acc:PGSC0003DMG400023667]
TRINITY_DN3056_c0_g1	2.10627	2.68682e-05	3.02317	9.73257e-13	2.7248	1.90728e-10	2.77428	6.07024e-09	sp|Q9FKQ1|DTX27_ARATH Protein DETOXIFICATION 27 OS=Arabidopsis thaliana GN=DTX27 PE=2 SV=1	gi|565373259|ref|XP_006353193.1| PREDICTED: protein DETOXIFICATION 27-like [Solanum tuberosum]	AT5G65380	DTX27	Protein DETOXIFICATION 27 [Source:UniProtKB/Swiss-Prot;Acc:Q9FKQ1]	Solyc11g010380.2	-	Protein DETOXIFICATION[Source:UniProtKB/TrEMBL;Acc:K4D5J9]	PGSC0003DMG400016143	-	Multidrug resistance pump[Source:PGSC_GENE;Acc:PGSC0003DMG400016143]
TRINITY_DN54197_c0_g1	5.23843	0.00147543	6.69151	1.0577e-08	6.95561	1.85285e-09	6.43098	0.000408674	sp|P48999|LOX5_MOUSE Arachidonate 5-lipoxygenase OS=Mus musculus GN=Alox5 PE=1 SV=3	gi|326528249|dbj|BAJ93306.1| predicted protein [Hordeum vulgare subsp. vulgare] &gt;gi|587667566|gb|EWY89907.1| hypothetical protein FOYG_07552 [Fusarium oxysporum FOSC 3-a]	-	-	-	Solyc01g099160.3	-	-	PGSC0003DMG400010859	-	Lipoxygenase[Source:PGSC_GENE;Acc:PGSC0003DMG400010859]
TRINITY_DN96087_c0_g1	3.72723	0.031974	6.897	0.00423256	6.42614	7.46058e-12	5.22598	1.01252e-05	sp|P22105|TENX_HUMAN Tenascin-X OS=Homo sapiens GN=TNXB PE=1 SV=4	-	-	-	-	-	-	-	-	-	-
TRINITY_DN56104_c0_g1	6.24905	1.34775e-09	6.04524	0.000642782	8.85171	2.03531e-20	4.38112	0.00128813	-	-	-	-	-	-	-	-	-	-	-
TRINITY_DN5260_c0_g1	3.30954	0.00374468	5.87387	4.78547e-14	5.74999	1.34226e-12	5.57776	0.0133705	-	-	-	-	-	-	-	-	-	-	-
TRINITY_DN5400_c1_g2	3.07723	0.00283233	4.94563	1.1284e-09	4.38651	0.0027761	3.98635	2.49283e-06	sp|Q9M0Y5|MYB74_ARATH Transcription factor MYB74 OS=Arabidopsis thaliana GN=MYB74 PE=2 SV=1	gi|565372589|ref|XP_006352874.1| PREDICTED: transcription factor MYB32-like [Solanum tuberosum]	AT4G05100	AtMYB74	Transcription factor MYB74 [Source:UniProtKB/Swiss-Prot;Acc:Q9M0Y5]	Solyc08g076710.3	-	-	PGSC0003DMG400017525	-	R2r3-myb transcription factor[Source:PGSC_GENE;Acc:PGSC0003DMG400017525]
TRINITY_DN93664_c0_g1	3.79516	0.00253376	4.4793	1.97855e-05	6.21278	3.53352e-15	3.68695	0.00247175	-	-	-	-	-	-	-	-	-	-	-
TRINITY_DN90943_c0_g1	4.01892	6.02925e-06	5.14628	0.00176512	5.63329	1.34808e-16	3.26689	0.000605405	sp|Q6F3F3|METK2_ATRNU S-adenosylmethionine synthase 2 OS=Atriplex nummularia GN=SAMS2 PE=1 SV=1	gi|226497660|ref|NP_001146249.1| methionine adenosyltransferase [Zea mays] &gt;gi|670442891|ref|XP_008661818.1| PREDICTED: uncharacterized protein LOC100279822 isoform X1 [Zea mays] &gt;gi|219886385|gb|ACL53567.1| unknown [Zea mays] &gt;gi|219886403|gb|ACL53576.1| unknown [Zea mays] &gt;gi|238011628|gb|ACR36849.1| unknown [Zea mays] &gt;gi|413917577|gb|AFW57509.1| methionine adenosyltransferase i…	AT3G17390	METK4	S-adenosylmethionine synthase[Source:UniProtKB/TrEMBL;Acc:A0A178VIP8]	Solyc12g099000.2	-	-	PGSC0003DMG400004688	-	S-adenosylmethionine synthase 2[Source:PGSC_GENE;Acc:PGSC0003DMG400004688]
TRINITY_DN68233_c0_g1	2.41729	0.0138996	3.23407	9.77214e-05	2.89236	0.000475317	3.06862	0.000249878	sp|O81644|VILI2_ARATH Villin-2 OS=Arabidopsis thaliana GN=VLN2 PE=1 SV=2	gi|723740147|ref|XP_010312403.1| PREDICTED: villin-2-like [Solanum lycopersicum]	AT2G41740	VLN2	VLN2 [Source:UniProtKB/TrEMBL;Acc:A0A178VT62]"	Solyc04g015830.3	-	-	PGSC0003DMG400008134	-	Villin-3[Source:PGSC_GENE;Acc:PGSC0003DMG400008134]
TRINITY_DN7985_c0_g1	3.21029	1.64243e-05	3.75168	0.00900296	4.68937	1.986e-05	4.56324	0.027156	sp|Q9FZ62|PPSP2_ARATH Inorganic pyrophosphatase 2 OS=Arabidopsis thaliana GN=At1g17710 PE=2 SV=1	gi|1025250876|ref|XP_016489037.1| PREDICTED: inorganic pyrophosphatase 1-like isoform X1 [Nicotiana tabacum]	AT1G17710	-	Inorganic pyrophosphatase 2[Source:UniProtKB/Swiss-Prot;Acc:Q9FZ62]	Solyc06g062560.2	psi14B	Putative phosphatase[Source:UniProtKB/TrEMBL;Acc:Q8GRL8]	PGSC0003DMG402004840	-	Phosphatase[Source:PGSC_GENE;Acc:PGSC0003DMG402004840]
TRINITY_DN15600_c0_g1	3.26258	0.00501569	3.73271	0.000311644	5.09312	1.48458e-17	2.3597	0.00361935	sp|P62302|RS13_SOYBN 40S ribosomal protein S13 OS=Glycine max GN=RPS13 PE=2 SV=1	gi|729341476|ref|XP_010540250.1| PREDICTED: 40S ribosomal protein S13-1-like [Tarenaya hassleriana] &gt;gi|729354745|ref|XP_010544648.1| PREDICTED: 40S ribosomal protein S13-1-like [Tarenaya hassleriana] &gt;gi|729449461|ref|XP_010523078.1| PREDICTED: 40S ribosomal protein S13-1-like [Tarenaya hassleriana] &gt;gi|729449464|ref|XP_010523079.1| PREDICTED: 40S ribosomal protein S13-1-like [Tarenaya …	AT3G60770	RPS13A	40S ribosomal protein S13-1[Source:UniProtKB/Swiss-Prot;Acc:P59223]	Solyc11g072260.2	-	-	PGSC0003DMG400009588	-	Cytoplasmic ribosomal protein S13[Source:PGSC_GENE;Acc:PGSC0003DMG400009588]
TRINITY_DN22367_c0_g1	3.2092	0.00860868	4.16385	0.00085854	5.21598	9.29004e-13	2.62743	0.0203984	sp|Q9S7C0|HSP7O_ARATH Heat shock 70 kDa protein 14 OS=Arabidopsis thaliana GN=HSP70-14 PE=1 SV=1	gi|15220026|ref|NP_178111.1| heat shock protein 91 [Arabidopsis thaliana] &gt;gi|75313023|sp|Q9S7C0.1|HSP7O_ARATH RecName: Full=Heat shock 70 kDa protein 14; AltName: Full=Heat shock protein 70-14; Short=AtHsp70-14; AltName: Full=Heat shock protein 91 &gt;gi|5902359|gb|AAD55461.1|AC009322_1 Heat-shock protein [Arabidopsis thaliana] &gt;gi|12324579|gb|AAG52240.1|AC011717_8 putative heat-shock prot…	AT1G79930	HSP70-14	Heat shock 70 kDa protein 14[Source:UniProtKB/Swiss-Prot;Acc:Q9S7C0]	Solyc12g043110.2	-	-	PGSC0003DMG402031379	-	Heat shock 70 kDa protein[Source:PGSC_GENE;Acc:PGSC0003DMG402031379]
TRINITY_DN111422_c0_g1	6.40977	3.96567e-07	7.14018	0.000395215	8.29506	2.46796e-20	5.13846	0.000812525	sp|Q8NK13|SKP1_NEUCR E3 ubiquitin ligase complex SCF subunit scon-3 OS=Neurospora crassa (strain ATCC 24698 / 74-OR23-1A / CBS 708.71 / DSM 1257 / FGSC 987) GN=scon-3 PE=1 SV=1	gi|1026774399|gb|OAE33502.1| hypothetical protein AXG93_1467s1040 [Marchantia polymorpha subsp. polymorpha]	AT1G75950	SKP1A	SKP1-like protein 1A [Source:UniProtKB/Swiss-Prot;Acc:Q39255]	Solyc11g042930.2	-	-	PGSC0003DMG400026723	-	SKP1 [Source:PGSC_GENE;Acc:PGSC0003DMG400026723]"
TRINITY_DN165066_c0_g1	5.97627	6.67714e-05	6.20988	6.62736e-06	8.0738	1.8575e-16	4.88342	0.00911672	sp|Q6JQN1|ACD10_HUMAN Acyl-CoA dehydrogenase family member 10 OS=Homo sapiens GN=ACAD10 PE=1 SV=1	gi|302795296|ref|XP_002979411.1| hypothetical protein SELMODRAFT_444204 [Selaginella moellendorffii] &gt;gi|300152659|gb|EFJ19300.1| hypothetical protein SELMODRAFT_444204 [Selaginella moellendorffii]	AT3G06810	IBR3	Probable acyl-CoA dehydrogenase IBR3[Source:UniProtKB/Swiss-Prot;Acc:Q8RWZ3]	Solyc05g054365.1	-	-	PGSC0003DMG400023436	-	IBR3 (IBA-RESPONSE 3)[Source:PGSC_GENE;Acc:PGSC0003DMG400023436]
TRINITY_DN29844_c0_g2	5.75294	5.81851e-05	6.79524	8.51365e-10	8.22585	9.18481e-20	6.55683	1.63453e-08	sp|Q9LF30|RS192_ARATH 40S ribosomal protein S19-2 OS=Arabidopsis thaliana GN=RPS19B PE=2 SV=1	gi|971518549|dbj|GAQ79672.1| 40S ribosomal protein S19 [Klebsormidium flaccidum]	AT5G15520	RPS19B	40S ribosomal protein S19-2[Source:UniProtKB/Swiss-Prot;Acc:Q9LF30]	Solyc03g115360.3	-	-	PGSC0003DMG400024546	-	40S ribosomal protein S19[Source:PGSC_GENE;Acc:PGSC0003DMG400024546]
TRINITY_DN824_c0_g1	3.90545	3.01321e-05	4.70869	0.0025339	5.8773	2.66091e-26	3.403	1.16729e-07	sp|P31009|RS2_DROME 40S ribosomal protein S2 OS=Drosophila melanogaster GN=RpS2 PE=1 SV=2	gi|326503088|dbj|BAJ99169.1| predicted protein [Hordeum vulgare subsp. vulgare]	AT3G57490	RPS2D	40S ribosomal protein S2-4 [Source:UniProtKB/Swiss-Prot;Acc:Q9SCM3]	Solyc04g063290.3	-	-	PGSC0003DMG400024838	-	40S ribosomal protein S2[Source:PGSC_GENE;Acc:PGSC0003DMG400024838]
TRINITY_DN1631_c0_g1	2.29017	6.41398e-06	3.67448	3.03876e-17	3.03674	3.75714e-12	3.29767	3.80226e-11	sp|Q2V6K0|UFOG6_FRAAN UDP-glucose flavonoid 3-O-glucosyltransferase 6 OS=Fragaria ananassa GN=GT6 PE=1 SV=1	gi|460396169|ref|XP_004243651.1| PREDICTED: UDP-glucose flavonoid 3-O-glucosyltransferase 6-like [Solanum lycopersicum]	AT3G21760	UGT71B2	Glycosyltransferase (Fragment)[Source:UniProtKB/TrEMBL;Acc:W8PVD4]	Solyc07g043170.3	-	-	PGSC0003DMG400034632	-	Glucosyltransferase[Source:PGSC_GENE;Acc:PGSC0003DMG400034632]
TRINITY_DN22559_c0_g3	6.91151	4.203e-08	7.10007	8.20687e-10	9.01354	4.50699e-24	6.99378	4.1628e-09	sp|Q8LF48|THIK1_ARATH 3-ketoacyl-CoA thiolase 1, peroxisomal OS=Arabidopsis thaliana GN=KAT1 PE=1 SV=2	gi|514720021|ref|XP_004954382.1| PREDICTED: 3-ketoacyl-CoA thiolase 2, peroxisomal [Setaria italica] &gt;gi|944267872|gb|KQL32112.1| hypothetical protein SETIT_017147mg [Setaria italica]	AT1G04710	KAT1	PKT4 [Source:UniProtKB/TrEMBL;Acc:A0A178W7T5]"	Solyc09g091460.3	-	-	PGSC0003DMG400029618	-	3-ketoacyl CoA thiolase 2[Source:PGSC_GENE;Acc:PGSC0003DMG400029618]
TRINITY_DN42340_c0_g1	3.66015	1.22815e-06	4.50328	1.88537e-07	3.86605	1.06056e-07	3.68341	1.2421e-07	-	gi|723740889|ref|XP_010312533.1| PREDICTED: hippocampus abundant transcript-like protein 1 [Solanum lycopersicum]	-	-	-	Solyc11g007130.2	-	-	PGSC0003DMG400019465	-	Hippocampus abundant transcript 1 protein[Source:PGSC_GENE;Acc:PGSC0003DMG400019465]
TRINITY_DN540_c0_g1	7.94705	2.94915e-30	7.09012	1.12798e-05	7.52249	1.89827e-36	6.81565	7.64671e-07	-	-	-	-	-	-	-	-	-	-	-
TRINITY_DN5776_c2_g1	3.74055	7.13948e-06	3.66438	0.00543011	4.42239	1.51057e-10	3.82033	8.96509e-07	sp|Q9FH99|FB302_ARATH F-box protein At5g67140 OS=Arabidopsis thaliana GN=At5g67140 PE=2 SV=1	gi|565345588|ref|XP_006339878.1| PREDICTED: F-box protein At5g67140 [Solanum tuberosum]	AT5G67140	-	F-box protein At5g67140 [Source:UniProtKB/Swiss-Prot;Acc:Q9FH99]	Solyc02g093220.3	-	-	PGSC0003DMG400004030	-	Ubiquitin-protein ligase[Source:PGSC_GENE;Acc:PGSC0003DMG400004030]
TRINITY_DN14604_c0_g1	3.14698	0.00116063	2.87123	0.000662315	2.56046	0.0241082	3.3096	3.00062e-05	sp|Q9SCY5|KINB2_ARATH SNF1-related protein kinase regulatory subunit beta-2 OS=Arabidopsis thaliana GN=KINB2 PE=1 SV=1	gi|565382640|ref|XP_006357642.1| PREDICTED: SNF1-related protein kinase regulatory subunit beta-2-like isoform X1 [Solanum tuberosum]	AT5G21170	AKINBETA1	5'-AMP-activated protein kinase beta-2 subunitprotein [Source:UniProtKB/TrEMBL;Acc:Q2V357]	Solyc07g045460.3	-	-	PGSC0003DMG400017398	-	Snf1-kinase beta subunit, plants[Source:PGSC_GENE;Acc:PGSC0003DMG400017398]
TRINITY_DN11937_c0_g1	2.78432	0.00104006	3.58228	1.61838e-07	3.43658	0.000777586	3.65632	3.07034e-07	sp|Q9SLD4|ZAT11_ARATH Zinc finger protein ZAT11 OS=Arabidopsis thaliana GN=ZAT11 PE=2 SV=1	gi|1026063791|ref|XP_016576245.1| PREDICTED: zinc finger protein 667-like [Capsicum annuum]	AT3G53600	-	At3g53600 [Source:UniProtKB/TrEMBL;Acc:Q9LFG0]"	Solyc06g075780.2	-	-	PGSC0003DMG400030311	-	ZPT2-8 [Source:PGSC_GENE;Acc:PGSC0003DMG400030311]"
TRINITY_DN4240_c0_g1	3.01511	3.39087e-09	3.61398	1.00336e-15	2.91906	9.79196e-12	2.80164	6.25657e-07	sp|Q9LV04|PAP14_ARATH Probable plastid-lipid-associated protein 14, chloroplastic OS=Arabidopsis thaliana GN=PAP14 PE=1 SV=1	gi|565367835|ref|XP_006350560.1| PREDICTED: probable plastid-lipid-associated protein 14, chloroplastic [Solanum tuberosum]	AT5G53450	PAP14	Probable plastid-lipid-associated protein 14,chloroplastic [Source:UniProtKB/Swiss-Prot;Acc:Q9LV04]	Solyc03g083420.3	-	-	PGSC0003DMG400009120	-	ATP binding protein[Source:PGSC_GENE;Acc:PGSC0003DMG400009120]
TRINITY_DN21949_c0_g1	4.41951	0.00171827	5.26435	4.23294e-06	6.48875	1.50735e-12	4.28076	0.0136803	sp|P54641|VA0D_DICDI V-type proton ATPase subunit d OS=Dictyostelium discoideum GN=vatD-1 PE=1 SV=2	gi|747077313|ref|XP_011085772.1| PREDICTED: V-type proton ATPase subunit d1-like [Sesamum indicum]	AT3G28710	VHA-D1	V-type proton ATPase subunit d1[Source:UniProtKB/Swiss-Prot;Acc:Q9LJI5]	Solyc10g081530.2	-	V-type proton ATPase subunit[Source:UniProtKB/TrEMBL;Acc:K4D340]	PGSC0003DMG400028218	-	Vacuolar ATP synthase subunit ac39[Source:PGSC_GENE;Acc:PGSC0003DMG400028218]
TRINITY_DN14056_c0_g1	3.84643	0.0136079	5.02764	0.0016483	5.98529	1.43336e-13	3.80399	0.0014915	sp|Q9ZP06|MDHM1_ARATH Malate dehydrogenase 1, mitochondrial OS=Arabidopsis thaliana GN=At1g53240 PE=1 SV=1	gi|255081204|ref|XP_002507824.1| nad-dependent malate dehydrogenase [Micromonas commoda] &gt;gi|226523100|gb|ACO69082.1| nad-dependent malate dehydrogenase [Micromonas commoda]	AT1G53240	mMDH1	Malate dehydrogenase 1, mitochondrial[Source:UniProtKB/Swiss-Prot;Acc:Q9ZP06]	Solyc03g115990.2	-	-	PGSC0003DMG400015379	-	Malate dehydrogenase[Source:PGSC_GENE;Acc:PGSC0003DMG400015379]
TRINITY_DN11560_c0_g1	4.48043	0.0167958	6.15645	7.78642e-07	6.16208	3.64772e-07	6.44587	1.85199e-05	-	-	-	-	-	-	-	-	-	-	-
TRINITY_DN19797_c0_g1	3.19531	7.94247e-08	3.21323	5.58854e-10	2.72274	0.00119597	3.34703	3.84199e-10	sp|Q93YS2|P2C51_ARATH Probable protein phosphatase 2C 51 OS=Arabidopsis thaliana GN=At3g63340 PE=2 SV=2	gi|697183995|ref|XP_009601021.1| PREDICTED: putative protein phosphatase 2C 76 [Nicotiana tomentosiformis] &gt;gi|1025376735|ref|XP_016516147.1| PREDICTED: putative protein phosphatase 2C 76 [Nicotiana tabacum]	AT3G63340	-	Protein phosphatase 2C family protein[Source:TAIR;Acc:AT3G63340]	Solyc06g084100.3	-	-	PGSC0003DMG400030387	-	Protein phosphatase 2C 51[Source:PGSC_GENE;Acc:PGSC0003DMG400030387]
TRINITY_DN6240_c0_g1	3.21884	2.09062e-10	3.86533	1.90594e-19	3.4503	1.03121e-15	3.2977	8.69124e-14	sp|Q5SR56|MF14B_HUMAN Hippocampus abundant transcript-like protein 1 OS=Homo sapiens GN=MFSD14B PE=2 SV=3	gi|970064080|ref|XP_015058994.1| PREDICTED: hippocampus abundant transcript-like protein 1 [Solanum pennellii]	AT5G42210	-	Major facilitator superfamily protein[Source:TAIR;Acc:AT5G42210]	Solyc11g007130.2	-	-	PGSC0003DMG400019465	-	Hippocampus abundant transcript 1 protein[Source:PGSC_GENE;Acc:PGSC0003DMG400019465]
TRINITY_DN8212_c0_g1	2.52458	1.93764e-05	2.7728	1.19511e-05	2.89488	8.9246e-09	3.00942	9.15909e-09	sp|Q9M2Y9|RAX3_ARATH Transcription factor RAX3 OS=Arabidopsis thaliana GN=RAX3 PE=2 SV=1	gi|970008817|ref|XP_015065285.1| PREDICTED: transcription factor RAX3-like [Solanum pennellii]	AT5G65790	ATMYB68	At5g65790 [Source:UniProtKB/TrEMBL;Acc:O49538]"	Solyc02g091980.2	-	-	PGSC0003DMG400021401	-	Transcription factor[Source:PGSC_GENE;Acc:PGSC0003DMG400021401]
TRINITY_DN242317_c1_g1	6.001	5.71019e-05	6.86313	1.30606e-08	8.48035	7.44948e-10	6.54256	3.67799e-07	sp|Q76I82|RS15A_BOVIN 40S ribosomal protein S15a OS=Bos taurus GN=RPS15A PE=2 SV=1	gi|902197139|gb|KNA13336.1| hypothetical protein SOVF_117900 [Spinacia oleracea]	AT5G59850	RPS15AF	40S ribosomal protein S15a-1[Source:UniProtKB/Swiss-Prot;Acc:P42798]	Solyc12g044730.2	-	-	PGSC0003DMG400013035	-	40S ribosomal protein S15a-1[Source:PGSC_GENE;Acc:PGSC0003DMG400013035]
TRINITY_DN17712_c0_g1	2.40078	0.0236326	3.88944	4.50787e-07	4.23357	4.69412e-09	2.88716	0.0200005	sp|O06179|Y1533_MYCTU Putative monooxygenase Rv1533 OS=Mycobacterium tuberculosis (strain ATCC 25618 / H37Rv) GN=Rv1533 PE=1 SV=1	gi|971508090|dbj|GAQ90113.1| hypothetical protein KFL_006020020 [Klebsormidium flaccidum]	AT5G64250	-	2-nitropropane dioxygenase-like protein[Source:UniProtKB/TrEMBL;Acc:Q9FMG0]	Solyc01g105370.3	-	-	PGSC0003DMG400012550	-	2-nitropropane dioxygenase[Source:PGSC_GENE;Acc:PGSC0003DMG400012550]
TRINITY_DN454_c0_g1	2.2134	0.00121702	3.3866	1.46553e-15	2.89165	4.43289e-09	3.09741	5.00481e-12	sp|Q9AT54|SCGT_TOBAC Scopoletin glucosyltransferase OS=Nicotiana tabacum GN=TOGT1 PE=1 SV=1	gi|565359167|ref|XP_006346389.1| PREDICTED: scopoletin glucosyltransferase-like [Solanum tuberosum]	AT4G34131	UGT73B3	UDP-glycosyltransferase 73B3[Source:UniProtKB/Swiss-Prot;Acc:Q8W491]	Solyc01g107810.3	-	-	PGSC0003DMG400025876	-	UDP-glucose:glucosyltransferase[Source:PGSC_GENE;Acc:PGSC0003DMG400025876]
TRINITY_DN15902_c1_g1	2.82495	0.00164855	3.54367	2.31491e-06	3.15138	5.32989e-05	3.13365	0.000115984	-	-	-	-	-	-	-	-	-	-	-
TRINITY_DN3223_c1_g1	7.35939	3.78854e-10	8.69467	2.05268e-14	10.5564	2.48598e-46	8.55629	2.23736e-26	-	-	-	-	-	-	-	-	-	-	-
TRINITY_DN5446_c0_g1	4.15847	7.64983e-05	6.04456	4.88909e-15	4.74783	6.57314e-15	5.36771	9.91165e-26	sp|O04722|SUT21_ARATH Sulfate transporter 2.1 OS=Arabidopsis thaliana GN=SULTR2;1 PE=2 SV=1	gi|565401990|ref|XP_006366475.1| PREDICTED: low affinity sulfate transporter 3-like [Solanum tuberosum]	AT5G10180	SULTR2;1	Sulfate transporter 2.1 [Source:UniProtKB/Swiss-Prot;Acc:O04722]	Solyc04g054730.3	-	Sulfate transporter 2.1-like protein[Source:UniProtKB/TrEMBL;Acc:K4BSM1]	PGSC0003DMG400027912	-	Sulfate/bicarbonate/oxalate exchanger andtransporter sat-1[Source:PGSC_GENE;Acc:PGSC0003DMG400027912]
TRINITY_DN252644_c0_g1	7.42285	7.98765e-05	8.01656	0.000538934	9.81174	3.26239e-19	5.67904	0.0118039	-	-	-	-	-	-	-	-	-	-	-
TRINITY_DN484_c0_g1	3.21684	0.00037836	3.73025	0.00563705	4.87295	7.64388e-23	2.15517	0.00411017	sp|P35684|RL3_ORYSJ 60S ribosomal protein L3 OS=Oryza sativa subsp. japonica GN=RPL3 PE=2 SV=2	gi|1023981406|gb|KZV21179.1| hypothetical protein F511_24743 [Dorcoceras hygrometricum]	AT1G61580	ARP2	60S ribosomal protein L3-2 [Source:UniProtKB/Swiss-Prot;Acc:P22738]	Solyc01g104590.3	RPL3	Ribosomal protein L3[Source:UniProtKB/TrEMBL;Acc:Q6SKP4]	PGSC0003DMG400024915	-	Ribosomal protein L3[Source:PGSC_GENE;Acc:PGSC0003DMG400024915]
TRINITY_DN6366_c1_g1	3.3983	0.00259224	4.57134	0.00119975	5.39505	3.98584e-20	2.60936	0.000742011	sp|P42643|14331_ARATH 14-3-3-like protein GF14 chi OS=Arabidopsis thaliana GN=GRF1 PE=1 SV=3	gi|902228003|gb|KNA20918.1| hypothetical protein SOVF_047840 [Spinacia oleracea]	AT4G09000	GRF1	General regulatory factor 1[Source:UniProtKB/TrEMBL;Acc:F4JJ94]	Solyc11g010470.2	TFT1	-	PGSC0003DMG400023590	-	14-3-3 protein isoform 20R[Source:PGSC_GENE;Acc:PGSC0003DMG400023590]
TRINITY_DN19263_c0_g1	5.11797	0.00501897	5.52806	0.000588967	5.55947	0.00519112	4.61425	0.0208103	sp|Q9MBA1|CAO_ARATH Chlorophyllide a oxygenase, chloroplastic OS=Arabidopsis thaliana GN=CAO PE=1 SV=1	gi|42571759|ref|NP_973970.1| chlorophyllide a oxygenase [Arabidopsis thaliana] &gt;gi|332193915|gb|AEE32036.1| chlorophyllide a oxygenase [Arabidopsis thaliana]	AT1G44446	CAO	CH1 [Source:UniProtKB/TrEMBL;Acc:A0A178W6L1]"	Solyc06g060310.3	-	-	PGSC0003DMG400017570	-	Chlorophyll synthase[Source:PGSC_GENE;Acc:PGSC0003DMG400017570]
TRINITY_DN5917_c1_g1	2.60887	0.00275882	2.85869	0.021662	3.20446	0.000797134	2.42252	0.000238904	sp|Q9FFD0|PIN5_ARATH Auxin efflux carrier component 5 OS=Arabidopsis thaliana GN=PIN5 PE=2 SV=2	gi|565357036|ref|XP_006345358.1| PREDICTED: putative auxin efflux carrier component 8 [Solanum tuberosum]	AT5G16530	PIN5	Auxin efflux carrier component[Source:UniProtKB/TrEMBL;Acc:A0A178UIR3]	Solyc01g068410.3	-	-	PGSC0003DMG400017955	-	Auxin efflux carrier component[Source:PGSC_GENE;Acc:PGSC0003DMG400017955]
TRINITY_DN3883_c0_g1	4.90094	0.000324543	6.17574	1.70883e-09	8.42613	1.24643e-26	5.96099	3.05822e-08	sp|Q6F2Y7|CLPB1_ORYSJ Chaperone protein ClpB1 OS=Oryza sativa subsp. japonica GN=CLPB1 PE=2 SV=1	gi|672169193|ref|XP_008804619.1| PREDICTED: chaperone protein ClpB1-like [Phoenix dactylifera]	AT1G74310	CLPB1	Chaperone protein ClpB1 [Source:UniProtKB/Swiss-Prot;Acc:P42730]	Solyc03g115230.3	-	-	PGSC0003DMG400024644	-	101 kDa heat shock protein[Source:PGSC_GENE;Acc:PGSC0003DMG400024644]
TRINITY_DN10167_c0_g1	4.66064	8.88384e-06	6.04254	7.01047e-09	7.25	6.89645e-24	4.53193	8.31831e-06	sp|Q8HXQ3|SODC_HYLLA Superoxide dismutase [Cu-Zn] OS=Hylobates lar GN=SOD1 PE=2 SV=3	gi|992278554|gb|KXG36881.1| hypothetical protein SORBI_002G407900 [Sorghum bicolor] &gt;gi|992278556|gb|KXG36883.1| hypothetical protein SORBI_002G407900 [Sorghum bicolor]	AT5G18100	CSD3	Superoxide dismutase [Cu-Zn] 3[Source:UniProtKB/Swiss-Prot;Acc:Q9FK60]	Solyc03g062890.3	-	Superoxide dismutase [Cu-Zn][Source:UniProtKB/TrEMBL;Acc:K4BH38]	PGSC0003DMG400000417	-	Superoxide dismutase [Cu-Zn][Source:PGSC_GENE;Acc:PGSC0003DMG400000417]
TRINITY_DN15315_c0_g1	2.76756	0.0038407	2.36952	0.0156384	2.50991	0.0065845	2.8078	0.0494915	sp|P92934|AAP6_ARATH Amino acid permease 6 OS=Arabidopsis thaliana GN=AAP6 PE=1 SV=1	gi|723752256|ref|XP_010314596.1| PREDICTED: LOW QUALITY PROTEIN: amino acid permease 6-like [Solanum lycopersicum]	AT5G49630	AAP6	AAP6 [Source:UniProtKB/TrEMBL;Acc:A0A178UHU7]"	Solyc12g088190.2	-	-	PGSC0003DMG400011538	-	Amino acid transporter[Source:PGSC_GENE;Acc:PGSC0003DMG400011538]
TRINITY_DN33893_c0_g2	2.42066	0.0236263	2.20301	0.0388601	2.70218	0.00344269	2.78088	0.0173024	sp|P36182|HSP82_TOBAC Heat shock protein 82 (Fragment) OS=Nicotiana tabacum GN=HSP82 PE=2 SV=1	gi|460376868|ref|XP_004234218.1| PREDICTED: heat shock protein 83 [Solanum lycopersicum]	AT5G52640	HSP90-1	Heat shock protein 90-1 [Source:UniProtKB/Swiss-Prot;Acc:P27323]	Solyc03g007890.3	-	-	PGSC0003DMG400009509	-	Heat shock protein 83[Source:PGSC_GENE;Acc:PGSC0003DMG400009509]
TRINITY_DN14006_c0_g1	4.87412	0.00037706	5.82267	8.90695e-08	7.25446	7.0347e-17	6.02604	1.53699e-07	sp|Q9SS17|RS241_ARATH 40S ribosomal protein S24-1 OS=Arabidopsis thaliana GN=RPS24A PE=2 SV=1	gi|15229845|ref|NP_187143.1| 40S ribosomal protein S24-1 [Arabidopsis thaliana] &gt;gi|11134742|sp|Q9SS17.1|RS241_ARATH RecName: Full=40S ribosomal protein S24-1 &gt;gi|12322851|gb|AAG51413.1|AC009465_13 putative ribosomal protein s19 or s24; 43956-42880 [Arabidopsis thaliana] &gt;gi|15215672|gb|AAK91381.1| AT3g04920/T9J14_13 [Arabidopsis thaliana] &gt;gi|17065190|gb|AAL32749.1| putative ribosoma…	AT3G04920	RPS24A	40S ribosomal protein S24-1[Source:UniProtKB/Swiss-Prot;Acc:Q9SS17]	Solyc06g084230.3	-	40S ribosomal protein S24[Source:UniProtKB/TrEMBL;Acc:K4CAS8]	PGSC0003DMG400019360	-	40S ribosomal protein S24[Source:PGSC_GENE;Acc:PGSC0003DMG400019360]
TRINITY_DN2909_c1_g1	4.09836	0.00024052	4.61193	0.00530082	3.20904	0.0224692	3.41055	0.0173719	sp|Q40374|PR1_MEDTR Pathogenesis-related protein PR-1 OS=Medicago truncatula GN=PR-1 PE=2 SV=1	gi|565353239|ref|XP_006343540.1| PREDICTED: pathogenesis-related protein PR-1-like [Solanum tuberosum]	AT4G25780	-	CAP (Cysteine-rich secretory proteins, Antigen 5,and Pathogenesis-related 1 protein) superfamily protein[Source:UniProtKB/TrEMBL;Acc:Q9SW05]	Solyc07g006710.2	-	-	PGSC0003DMG400043108	-	STS14 protein[Source:PGSC_GENE;Acc:PGSC0003DMG400043108]
TRINITY_DN23917_c0_g1	2.879	0.0277794	3.12207	0.00944959	4.41786	6.83088e-05	2.87469	0.0487864	sp|P27133|COROA_DICDI Coronin-A OS=Dictyostelium discoideum GN=corA PE=1 SV=2	-	-	-	-	-	-	-	-	-	-
TRINITY_DN46821_c0_g1	4.578	0.0119698	7.00338	4.90533e-06	8.35088	2.58399e-09	6.279	1.27979e-06	sp|P9WKQ2|Y887_MYCTO Uncharacterized protein MT0910 OS=Mycobacterium tuberculosis (strain CDC 1551 / Oshkosh) GN=MT0910 PE=4 SV=1	gi|168044768|ref|XP_001774852.1| predicted protein [Physcomitrella patens] &gt;gi|162673876|gb|EDQ60393.1| predicted protein [Physcomitrella patens]	-	-	-	-	-	-	-	-	-
TRINITY_DN657_c0_g2	2.46688	0.00377374	2.35277	0.00351245	2.81815	0.000121296	2.03288	0.0193915	-	-	-	-	-	-	-	-	-	-	-
TRINITY_DN5229_c1_g1	5.84558	2.35518e-05	6.64285	3.24148e-12	8.36523	3.5185e-26	6.01872	1.25193e-08	-	-	-	-	-	-	-	-	-	-	-
TRINITY_DN6230_c0_g1	2.60946	4.43197e-07	2.1655	4.94808e-07	2.37163	6.06114e-08	2.24332	6.80771e-05	sp|Q8L9S3|GRXC6_ARATH Glutaredoxin-C6 OS=Arabidopsis thaliana GN=GRXC6 PE=2 SV=2	gi|970061955|ref|XP_015057853.1| PREDICTED: glutaredoxin-C6-like [Solanum pennellii]	AT4G33040	GRXC6	Glutaredoxin-C6 [Source:UniProtKB/Swiss-Prot;Acc:Q8L9S3]	Solyc11g069940.1	-	-	PGSC0003DMG400019671	-	Glutaredoxin[Source:PGSC_GENE;Acc:PGSC0003DMG400019671]
TRINITY_DN1502_c0_g1	2.43677	0.00355097	4.67082	7.34404e-14	3.73179	4.10954e-05	3.6724	4.42062e-08	-	gi|255633346|gb|ACU17030.1| unknown [Glycine max] &gt;gi|734321526|gb|KHN04187.1| hypothetical protein glysoja_032683 [Glycine soja] &gt;gi|947098835|gb|KRH47327.1| hypothetical protein GLYMA_07G022200 [Glycine max]	-	-	-	-	-	-	PGSC0003DMG400026011	-	Gene of unknown function[Source:PGSC_GENE;Acc:PGSC0003DMG400026011]
TRINITY_DN26755_c0_g1	5.88112	3.71751e-06	6.23992	2.49924e-10	7.79732	1.36048e-33	5.40337	1.16834e-10	-	-	-	-	-	-	-	-	-	-	-
TRINITY_DN64901_c0_g1	2.49072	0.0114809	2.39974	0.0110365	3.18942	7.39197e-05	2.65351	0.0038518	-	gi|698512893|ref|XP_009801431.1| PREDICTED: uncharacterized protein LOC104247173 [Nicotiana sylvestris] &gt;gi|1025254154|ref|XP_016486546.1| PREDICTED: uncharacterized protein LOC107806814 [Nicotiana tabacum]	AT2G01050	-	Zinc ion binding / nucleic acid binding protein[Source:UniProtKB/TrEMBL;Acc:Q9SJW1]	Solyc08g061143.1	-	-	PGSC0003DMG400016597	-	LINE-type retrotransposon LIb DNA, completesequence, Insertion at the S14 site[Source:PGSC_GENE;Acc:PGSC0003DMG400016597]
TRINITY_DN8464_c0_g1	2.39334	6.54989e-06	3.53735	2.86933e-15	2.64753	4.74447e-09	3.14426	2.55851e-11	-	gi|969996922|ref|XP_015065252.1| PREDICTED: uncharacterized protein LOC107010476 [Solanum pennellii]	AT1G56580	SVB	At1g56580/F25P12_18[Source:UniProtKB/TrEMBL;Acc:Q9FXB0]	Solyc01g100770.2	-	-	PGSC0003DMG400002790	-	Conserved gene of unknown function[Source:PGSC_GENE;Acc:PGSC0003DMG400002790]
TRINITY_DN14721_c0_g1	4.18521	1.32184e-05	4.77857	0.00340377	5.86017	5.70509e-19	3.30733	0.000368138	sp|Q6CFS7|RL44_YARLI 60S ribosomal protein L44 OS=Yarrowia lipolytica (strain CLIB 122 / E 150) GN=RPL44 PE=3 SV=3	gi|326498767|dbj|BAK02369.1| predicted protein [Hordeum vulgare subsp. vulgare]	AT3G23390	RPL36AB	60S ribosomal protein L36a [Source:UniProtKB/Swiss-Prot;Acc:O23290]	Solyc06g071530.3	-	-	PGSC0003DMG400018094	-	Ribosomal protein L41[Source:PGSC_GENE;Acc:PGSC0003DMG400018094]
TRINITY_DN23051_c0_g1	3.91631	5.16978e-05	6.07049	1.89426e-06	5.459	5.94228e-08	5.22121	0.000723144	-	gi|970046352|ref|XP_015084681.1| PREDICTED: uncharacterized protein LOC107028146 [Solanum pennellii]	-	-	-	Solyc08g068850.3	-	-	-	-	-
TRINITY_DN32214_c0_g1	3.1258	0.0104795	3.57951	0.00397371	3.90003	5.30654e-05	3.15517	0.00752038	sp|O65555|Y4094_ARATH BTB/POZ domain-containing protein At4g30940 OS=Arabidopsis thaliana GN=At4g30940 PE=2 SV=1	gi|565366966|ref|XP_006350152.1| PREDICTED: BTB/POZ domain-containing protein At4g30940-like [Solanum tuberosum]	AT4G30940	-	BTB/POZ domain-containing protein At4g30940[Source:UniProtKB/Swiss-Prot;Acc:O65555]	Solyc12g010100.2	-	-	PGSC0003DMG400036751	-	Potassium channel tetramerization domain-containingprotein [Source:PGSC_GENE;Acc:PGSC0003DMG400036751]
TRINITY_DN19291_c0_g1	2.41151	0.0275215	3.16539	0.000517708	4.02045	1.9812e-07	2.79311	0.0105296	sp|P27120|DCOR1_XENLA Ornithine decarboxylase 1 OS=Xenopus laevis GN=odc1-a PE=2 SV=1	gi|255077437|ref|XP_002502359.1| adenosylmethionine/pyridoxal dependant decarboxylase fusion protein [Micromonas commoda] &gt;gi|226517624|gb|ACO63617.1| adenosylmethionine/pyridoxal dependant decarboxylase fusion protein [Micromonas commoda]	-	-	-	Solyc04g082030.1	ODC	Ornithine decarboxylase [Source:UniProtKB/Swiss-Prot;Acc:O22616]	PGSC0003DMG400009959	-	Ornithine decarboxylase[Source:PGSC_GENE;Acc:PGSC0003DMG400009959]
TRINITY_DN59076_c0_g1	2.85963	0.000832593	4.97601	5.23689e-10	3.8927	3.12715e-05	3.99464	1.24868e-08	-	gi|111073729|dbj|BAF02553.1| hypothetical protein [Nicotiana benthamiana]	-	-	-	-	-	-	PGSC0003DMG400027549	-	Conserved gene of unknown function[Source:PGSC_GENE;Acc:PGSC0003DMG400027549]
TRINITY_DN251802_c1_g1	5.77824	0.000201191	5.71822	2.06069e-08	7.71032	1.67878e-22	4.66656	0.000224665	-	-	-	-	-	-	-	-	-	-	-
TRINITY_DN28102_c0_g2	3.67734	0.000835004	3.00279	0.0136075	2.7988	0.0226925	5.23855	2.55909e-10	sp|P22195|PER1_ARAHY Cationic peroxidase 1 OS=Arachis hypogaea GN=PNC1 PE=1 SV=2	gi|565357380|ref|XP_006345522.1| PREDICTED: cationic peroxidase 1-like [Solanum tuberosum]	AT5G05340	PER52	Peroxidase 52 [Source:UniProtKB/Swiss-Prot;Acc:Q9FLC0]	Solyc05g050870.3	-	-	PGSC0003DMG400006993	-	Class III peroxidase[Source:PGSC_GENE;Acc:PGSC0003DMG400006993]
TRINITY_DN2573_c0_g1	2.04541	0.00254275	2.43516	0.0213627	2.62941	0.0351708	3.84523	0.0161417	-	gi|1026091497|ref|XP_016544943.1| PREDICTED: uncharacterized protein LOC107845222 [Capsicum annuum]	-	-	-	Solyc10g007870.3	-	-	PGSC0003DMG400010551	-	Gene of unknown function[Source:PGSC_GENE;Acc:PGSC0003DMG400010551]
TRINITY_DN66278_c0_g1	3.55369	0.0482284	4.1206	0.0064541	5.40741	1.00939e-06	3.60631	0.0339242	sp|Q9FNN5|NDUV1_ARATH NADH dehydrogenase [ubiquinone] flavoprotein 1, mitochondrial OS=Arabidopsis thaliana GN=At5g08530 PE=1 SV=1	gi|145354210|ref|XP_001421384.1| predicted protein, partial [Ostreococcus lucimarinus CCE9901] &gt;gi|144581621|gb|ABO99677.1| predicted protein, partial [Ostreococcus lucimarinus CCE9901]	AT5G08530	CI51	NADH dehydrogenase [ubiquinone] flavoprotein 1,mitochondrial [Source:UniProtKB/TrEMBL;Acc:A0A178UJ45]	Solyc02g087240.3	-	-	PGSC0003DMG400001292	-	NADH dehydrogenase[Source:PGSC_GENE;Acc:PGSC0003DMG400001292]
TRINITY_DN16643_c1_g2	3.49305	0.000275438	2.42119	0.0318111	3.45082	0.000100461	3.05382	0.00416555	-	-	-	-	-	-	-	-	-	-	-
TRINITY_DN50322_c1_g1	4.62481	0.0411172	5.92147	0.00498434	7.90239	2.7157e-17	4.17011	0.0345161	-	-	-	-	-	-	-	-	-	-	-
TRINITY_DN9977_c0_g1	2.61512	0.0199224	2.25074	0.00025774	3.65507	3.25278e-07	3.34551	1.13177e-11	sp|Q9M886|LBD41_ARATH LOB domain-containing protein 41 OS=Arabidopsis thaliana GN=LBD41 PE=2 SV=1	gi|565354478|ref|XP_006344137.1| PREDICTED: LOB domain-containing protein 40-like [Solanum tuberosum]	AT3G02550	LBD41	LOB domain-containing protein 41[Source:UniProtKB/Swiss-Prot;Acc:Q9M886]	Solyc05g009320.3	-	-	PGSC0003DMG400014547	-	LOB domain-containing protein[Source:PGSC_GENE;Acc:PGSC0003DMG400014547]
TRINITY_DN112_c0_g1	3.41212	1.95712e-06	2.7659	7.8728e-05	3.13725	1.48071e-06	2.79359	5.81141e-07	-	gi|723706036|ref|XP_010322159.1| PREDICTED: uncharacterized protein LOC101268579 [Solanum lycopersicum] &gt;gi|970035315|ref|XP_015078986.1| PREDICTED: uncharacterized protein LOC107022937 [Solanum pennellii]	-	-	-	Solyc06g050870.3	-	-	PGSC0003DMG400027976	-	Hypoxia induced protein conserved region containingprotein [Source:PGSC_GENE;Acc:PGSC0003DMG400027976]
TRINITY_DN434_c0_g1	3.40062	0.00305627	4.1922	0.00268833	5.49859	5.37699e-22	3.07848	4.17588e-05	sp|Q9XGL4|RL31_CYAPA 60S ribosomal protein L31 OS=Cyanophora paradoxa GN=RPL31 PE=3 SV=1	gi|951003495|ref|XP_014507618.1| PREDICTED: 60S ribosomal protein L31 [Vigna radiata var. radiata]	AT5G56710	RPL31C	60S ribosomal protein L31-3[Source:UniProtKB/Swiss-Prot;Acc:P51420]	Solyc12g008720.2	-	-	PGSC0003DMG400030537	-	60S ribosomal protein L31[Source:PGSC_GENE;Acc:PGSC0003DMG400030537]
TRINITY_DN31456_c0_g2	4.40576	0.0297599	5.10228	0.0191827	6.04203	2.44892e-06	4.80657	0.00635456	sp|Q6GQL2|PP1B_XENLA Serine/threonine-protein phosphatase PP1-beta catalytic subunit OS=Xenopus laevis GN=ppp1cb PE=2 SV=1	gi|694443028|ref|XP_009348142.1| PREDICTED: serine/threonine-protein phosphatase PP1 isoform X1 [Pyrus x bretschneideri]	AT2G39840	TOPP4	Serine/threonine-protein phosphatase[Source:UniProtKB/TrEMBL;Acc:A0A178VUA1]	Solyc06g030490.3	-	Serine/threonine-protein phosphatase[Source:UniProtKB/TrEMBL;Acc:K4C4H2]	PGSC0003DMG400006739	-	Serine/threonine-protein phosphatase PP1 isozyme 3[Source:PGSC_GENE;Acc:PGSC0003DMG400006739]
TRINITY_DN5425_c2_g1	3.19129	9.71147e-10	3.24259	1.24605e-06	3.26943	1.52736e-13	2.78865	7.23238e-10	sp|Q8GWW8|GFA2_ARATH Chaperone protein dnaJ GFA2, mitochondrial OS=Arabidopsis thaliana GN=GFA2 PE=2 SV=1	gi|565364354|ref|XP_006348890.1| PREDICTED: uncharacterized protein LOC102578540 [Solanum tuberosum]	AT2G42750	-	At2g42750/F7D19.25[Source:UniProtKB/TrEMBL;Acc:Q9SJI1]	Solyc07g055260.3	-	-	PGSC0003DMG400020433	-	DNAJ heat shock N-terminal domain-containing protein[Source:PGSC_GENE;Acc:PGSC0003DMG400020433]
TRINITY_DN9270_c0_g2	6.69269	3.17922e-07	7.78982	4.67019e-14	9.28173	2.0136e-26	7.62009	1.11855e-12	-	-	-	-	-	-	-	-	-	-	-
TRINITY_DN56083_c0_g2	4.97539	0.00852699	6.36697	0.000297092	6.88222	4.57971e-09	5.29726	0.00164522	sp|O23254|GLYC4_ARATH Serine hydroxymethyltransferase 4 OS=Arabidopsis thaliana GN=SHM4 PE=1 SV=1	gi|302761872|ref|XP_002964358.1| hypothetical protein SELMODRAFT_166496 [Selaginella moellendorffii] &gt;gi|300168087|gb|EFJ34691.1| hypothetical protein SELMODRAFT_166496 [Selaginella moellendorffii]	AT4G13930	SHM4	Serine hydroxymethyltransferase 4[Source:UniProtKB/Swiss-Prot;Acc:O23254]	Solyc05g053810.3	-	Serine hydroxymethyltransferase[Source:UniProtKB/TrEMBL;Acc:K4C261]	PGSC0003DMG400015745	-	Serine hydroxymethyltransferase[Source:PGSC_GENE;Acc:PGSC0003DMG400015745]
TRINITY_DN108770_c0_g1	2.44677	0.000647135	3.57995	9.38655e-10	3.48586	2.4472e-09	4.39323	3.20898e-14	-	-	-	-	-	-	-	-	PGSC0003DMG400017017	-	Alpha-soluble NSF attachment protein[Source:PGSC_GENE;Acc:PGSC0003DMG400017017]
TRINITY_DN22395_c0_g1	3.80444	1.20728e-05	6.04138	1.48174e-07	4.19099	1.93051e-08	5.18316	4.35938e-06	sp|Q9ZUF7|LOR6_ARATH Protein LURP-one-related 6 OS=Arabidopsis thaliana GN=At2g05910 PE=2 SV=1	gi|565356876|ref|XP_006345286.1| PREDICTED: protein LURP-one-related 6 [Solanum tuberosum]	AT2G05910	-	Protein LURP-one-related 6 [Source:UniProtKB/Swiss-Prot;Acc:Q9ZUF7]	Solyc12g009130.2	-	-	PGSC0003DMG400002934	-	Conserved gene of unknown function[Source:PGSC_GENE;Acc:PGSC0003DMG400002934]
TRINITY_DN7346_c0_g1	2.20252	0.000210441	2.41416	6.35065e-05	2.5656	3.1107e-05	2.07943	0.000117182	sp|Q0WPQ2|ETR2_ARATH Ethylene receptor 2 OS=Arabidopsis thaliana GN=ETR2 PE=1 SV=2	gi|565376030|ref|XP_006354517.1| PREDICTED: ethylene receptor 2-like [Solanum tuberosum] &gt;gi|565376032|ref|XP_006354518.1| PREDICTED: ethylene receptor 2-like [Solanum tuberosum] &gt;gi|565376034|ref|XP_006354519.1| PREDICTED: ethylene receptor 2-like [Solanum tuberosum] &gt;gi|971563014|ref|XP_015167384.1| PREDICTED: ethylene receptor 2-like [Solanum tuberosum]	AT3G23150	ETR2	Ethylene receptor 2 [Source:UniProtKB/Swiss-Prot;Acc:Q0WPQ2]	Solyc09g089610.3	ETR6	Ethylene receptor[Source:UniProtKB/TrEMBL;Acc:Q5QG21]	PGSC0003DMG400017186	-	Ethylene receptor[Source:PGSC_GENE;Acc:PGSC0003DMG400017186]
TRINITY_DN9531_c0_g1	2.44664	2.26553e-05	4.05081	2.84897e-17	3.51797	1.66038e-07	3.77217	0.000342395	sp|P41091|IF2G_HUMAN Eukaryotic translation initiation factor 2 subunit 3 OS=Homo sapiens GN=EIF2S3 PE=1 SV=3	gi|698543517|ref|XP_009766766.1| PREDICTED: eukaryotic translation initiation factor 2 subunit gamma-like isoform X1 [Nicotiana sylvestris]	AT1G04170	EIF2 GAMMA	Eukaryotic translation initiation factor 2 gammasubunit [Source:UniProtKB/TrEMBL;Acc:O64490]	Solyc05g054310.3	-	-	PGSC0003DMG400008801	-	Eukaryotic translation initiation factor 2 gammasubunit [Source:PGSC_GENE;Acc:PGSC0003DMG400008801]
TRINITY_DN8892_c0_g1	4.95424	6.88601e-15	6.10955	1.04024e-14	5.92656	2.03133e-27	5.21815	6.02089e-20	sp|O49169|EF1A_MANES Elongation factor 1-alpha OS=Manihot esculenta GN=EF1 PE=3 SV=1	gi|18419676|gb|AAL69396.1| elongation factor 1-alpha [Elaeis oleifera]	AT1G07920	A1	Elongation factor 1-alpha 4[Source:UniProtKB/Swiss-Prot;Acc:Q8GTY0]	Solyc11g069700.2	-	Elongation factor 1-alpha[Source:UniProtKB/TrEMBL;Acc:K4DAC6]	PGSC0003DMG400019677	-	Elongation factor 1-alpha[Source:PGSC_GENE;Acc:PGSC0003DMG400019677]
TRINITY_DN3268_c0_g2	2.64432	0.0201443	3.07341	0.0302216	3.54469	5.63402e-05	3.71158	0.00480985	-	gi|971579876|ref|XP_006363761.2| PREDICTED: ATP-dependent helicase rhp16-like [Solanum tuberosum]	-	-	-	Solyc10g049750.2	-	-	PGSC0003DMG400038700	-	SNF2 domain-containing protein / helicase domain-containing protein / RING finger domain-containing protein[Source:PGSC_GENE;Acc:PGSC0003DMG400038700]
TRINITY_DN23727_c0_g1	4.82323	0.000129805	5.4461	3.37651e-07	5.14825	2.93732e-06	5.30734	1.69924e-06	-	-	-	-	-	-	-	-	-	-	-
TRINITY_DN63724_c0_g1	2.85421	0.0179666	3.92389	0.00037519	4.53753	3.77524e-08	3.84306	0.0223079	-	-	-	-	-	Solyc04g072620.1	-	-	PGSC0003DMG400027551	-	Gene of unknown function[Source:PGSC_GENE;Acc:PGSC0003DMG400027551]
TRINITY_DN8776_c1_g1	2.97211	0.0426964	2.36396	0.0386479	2.32525	0.0374956	2.64428	0.0134623	-	-	-	-	-	-	-	-	-	-	-
TRINITY_DN28958_c0_g2	3.55211	0.000292328	4.37715	0.000178817	5.04451	7.95584e-15	2.85816	0.000942505	sp|O04487|EF1G1_ARATH Probable elongation factor 1-gamma 1 OS=Arabidopsis thaliana GN=At1g09640 PE=1 SV=1	gi|18391048|ref|NP_563848.1| elongation factor EF-1 gamma subunit [Arabidopsis thaliana] &gt;gi|13626364|sp|O04487.1|EF1G1_ARATH RecName: Full=Probable elongation factor 1-gamma 1; Short=EF-1-gamma 1; AltName: Full=eEF-1B gamma 1 &gt;gi|2160158|gb|AAB60721.1| Similar to elongation factor 1-gamma (gb|EF1G_XENLA). ESTs gb|T20564,gb|T45940,gb|T04527 come from this gene [Arabidopsis thaliana] &gt;gi|…	AT1G09640	-	Probable elongation factor 1-gamma 1[Source:UniProtKB/Swiss-Prot;Acc:O04487]	Solyc11g028100.2	-	-	PGSC0003DMG400025527	-	Elongation factor 1-gamma[Source:PGSC_GENE;Acc:PGSC0003DMG400025527]
TRINITY_DN63001_c0_g1	4.04503	0.000269433	3.30824	0.00733221	3.10386	0.0121128	3.65883	0.00171381	sp|Q9LMC8|MYOB5_ARATH Probable myosin-binding protein 5 OS=Arabidopsis thaliana GN=MYOB5 PE=2 SV=1	gi|970033643|ref|XP_015078120.1| PREDICTED: probable myosin-binding protein 5 [Solanum pennellii]	AT1G18990	MYOB5	Probable myosin-binding protein 5[Source:UniProtKB/Swiss-Prot;Acc:Q9LMC8]	Solyc06g071190.3	-	-	PGSC0003DMG400033062	-	Conserved gene of unknown function[Source:PGSC_GENE;Acc:PGSC0003DMG400033062]
TRINITY_DN366_c0_g2	3.52806	1.61024e-06	4.03936	0.0163715	5.13278	2.88208e-21	2.69677	2.51493e-05	sp|Q6PC69|RL10A_DANRE 60S ribosomal protein L10a OS=Danio rerio GN=rpl10a PE=2 SV=1	gi|545370478|ref|XP_005649875.1| 60S ribosomal protein L10a [Coccomyxa subellipsoidea C-169] &gt;gi|384251854|gb|EIE25331.1| 60S ribosomal protein L10a [Coccomyxa subellipsoidea C-169]	AT2G27530	RPL10AB	60S ribosomal protein L10a-2[Source:UniProtKB/Swiss-Prot;Acc:P59230]	Solyc11g068420.2	-	Ribosomal protein[Source:UniProtKB/TrEMBL;Acc:K4DA00]	PGSC0003DMG400011712	-	Ribosomal protein L10a[Source:PGSC_GENE;Acc:PGSC0003DMG400011712]
TRINITY_DN73353_c0_g1	4.59471	4.76765e-14	5.24174	4.478e-24	5.34857	2.1396e-24	4.92505	1.38821e-19	-	gi|565401146|ref|XP_006366076.1| PREDICTED: uncharacterized protein LOC102591109 [Solanum tuberosum]	AT2G25625	-	Expressed protein[Source:UniProtKB/TrEMBL;Acc:Q8S8K8]	Solyc08g067630.3	-	-	PGSC0003DMG400002261	-	Conserved gene of unknown function[Source:PGSC_GENE;Acc:PGSC0003DMG400002261]
TRINITY_DN6692_c0_g2	2.88273	0.0383406	3.75991	0.000625928	5.09522	5.5957e-09	4.17749	3.82495e-05	sp|P00069|CYC_GUIAB Cytochrome c OS=Guizotia abyssinica PE=1 SV=1	gi|694337147|ref|XP_009357217.1| PREDICTED: cytochrome c [Pyrus x bretschneideri]	AT1G22840	CYTC-1	CYTC-1 [Source:UniProtKB/TrEMBL;Acc:A0A178W284]"	Solyc11g042420.2	-	-	PGSC0003DMG400001003	-	Cytochrome c[Source:PGSC_GENE;Acc:PGSC0003DMG400001003]
TRINITY_DN1635_c0_g1	3.13236	7.99703e-10	3.72262	3.77522e-18	3.36523	7.12656e-15	3.86105	3.57017e-17	sp|O82089|CCH_ARATH Copper transport protein CCH OS=Arabidopsis thaliana GN=CCH PE=1 SV=1	gi|697093807|ref|XP_009628520.1| PREDICTED: copper transport protein CCH-like isoform X1 [Nicotiana tomentosiformis] &gt;gi|1025387780|ref|XP_016434371.1| PREDICTED: copper transport protein ATX1-like isoform X1 [Nicotiana tabacum]	AT3G56240	CCH	Copper transport protein CCH[Source:UniProtKB/Swiss-Prot;Acc:O82089]	Solyc11g007200.2	-	-	PGSC0003DMG400019472	-	Copper chaperone[Source:PGSC_GENE;Acc:PGSC0003DMG400019472]
TRINITY_DN3883_c1_g1	4.58744	0.029486	4.77484	0.0146987	6.46921	2.99192e-07	5.69384	0.000229821	sp|Q7CEG6|CLPB_BRUSU Chaperone protein ClpB OS=Brucella suis biovar 1 (strain 1330) GN=clpB PE=2 SV=1	gi|586671015|ref|XP_006837040.1| PREDICTED: chaperone protein ClpB3, chloroplastic [Amborella trichopoda] &gt;gi|548839633|gb|ERM99893.1| hypothetical protein AMTR_s00110p00042430 [Amborella trichopoda]	AT1G74310	CLPB1	Chaperone protein ClpB1 [Source:UniProtKB/Swiss-Prot;Acc:P42730]	Solyc03g115230.3	-	-	PGSC0003DMG400001442	-	Heat shock protein[Source:PGSC_GENE;Acc:PGSC0003DMG400001442]
TRINITY_DN269812_c0_g1	4.95261	0.00292887	5.49919	0.000116225	7.88462	3.71481e-17	6.05143	2.38615e-06	sp|P08228|SODC_MOUSE Superoxide dismutase [Cu-Zn] OS=Mus musculus GN=Sod1 PE=1 SV=2	gi|971507847|dbj|GAQ90353.1| copper/zinc superoxide dismutase [Klebsormidium flaccidum]	AT1G08830	CSD1	Superoxide dismutase [Cu-Zn] 1[Source:UniProtKB/Swiss-Prot;Acc:P24704]	Solyc11g066390.2	-	Superoxide dismutase [Cu-Zn][Source:UniProtKB/TrEMBL;Acc:Q7XAV2]	PGSC0003DMG400000417	-	Superoxide dismutase [Cu-Zn][Source:PGSC_GENE;Acc:PGSC0003DMG400000417]
TRINITY_DN836_c1_g1	2.82186	0.000173872	2.00827	0.00105857	2.40933	3.12184e-07	4.58719	0.00110184	sp|P22195|PER1_ARAHY Cationic peroxidase 1 OS=Arachis hypogaea GN=PNC1 PE=1 SV=2	gi|970028879|ref|XP_015075764.1| PREDICTED: cationic peroxidase 1-like [Solanum pennellii]	AT5G05340	PER52	Peroxidase 52 [Source:UniProtKB/Swiss-Prot;Acc:Q9FLC0]	Solyc05g050870.3	-	-	PGSC0003DMG400026575	-	Class III peroxidase[Source:PGSC_GENE;Acc:PGSC0003DMG400026575]
TRINITY_DN16900_c0_g1	3.61716	0.00730869	4.66215	0.000293062	6.45076	6.12439e-16	3.09799	0.0339368	sp|P0CG70|UBI4P_NEUCR Polyubiquitin OS=Neurospora crassa (strain ATCC 24698 / 74-OR23-1A / CBS 708.71 / DSM 1257 / FGSC 987) GN=ubi PE=1 SV=1	gi|2894308|emb|CAA11269.1| polyubiquitin [Nicotiana tabacum]	AT4G05320	UBQ10	Polyubiquitin 10 [Source:UniProtKB/Swiss-Prot;Acc:Q8H159]	Solyc10g006480.2	-	-	PGSC0003DMG400038720	-	Polyubiquitin[Source:PGSC_GENE;Acc:PGSC0003DMG400038720]
TRINITY_DN16104_c0_g1	5.5736	2.41439e-05	6.61259	5.24545e-20	8.51089	9.49372e-28	6.46683	5.89364e-18	sp|Q7TTP0|HMP_BORPE Flavohemoprotein OS=Bordetella pertussis (strain Tohama I / ATCC BAA-589 / NCTC 13251) GN=hmp PE=3 SV=1	gi|743892989|ref|XP_010911689.1| PREDICTED: flavohemoprotein B-like [Elaeis guineensis]	-	-	-	-	-	-	-	-	-
TRINITY_DN48932_c0_g1	4.4979	0.000189698	4.80959	9.30102e-06	6.49865	2.3108e-15	4.59935	5.48161e-05	sp|P93257|MTDH_MESCR Probable mannitol dehydrogenase OS=Mesembryanthemum crystallinum GN=ELI3 PE=2 SV=1	gi|449467487|ref|XP_004151454.1| PREDICTED: probable mannitol dehydrogenase [Cucumis sativus] &gt;gi|700207007|gb|KGN62126.1| hypothetical protein Csa_2G300950 [Cucumis sativus]	AT4G37970	CAD6	Probable cinnamyl alcohol dehydrogenase 6[Source:UniProtKB/Swiss-Prot;Acc:O65621]	Solyc03g078440.3	-	-	PGSC0003DMG400016115	-	Cinnamyl alcohol dehydrogenase[Source:PGSC_GENE;Acc:PGSC0003DMG400016115]
TRINITY_DN18627_c2_g1	4.45348	0.00483194	4.87093	0.000128652	6.17927	1.96538e-10	4.75204	0.000290962	sp|Q8L7Y9|NPC1_ARATH Non-specific phospholipase C1 OS=Arabidopsis thaliana GN=NPC1 PE=2 SV=1	gi|1026764659|gb|OAE25459.1| hypothetical protein AXG93_458s1040 [Marchantia polymorpha subsp. polymorpha]	AT1G07230	NPC1	Non-specific phospholipase C1[Source:UniProtKB/Swiss-Prot;Acc:Q8L7Y9]	Solyc09g020190.3	-	-	PGSC0003DMG400009712	-	Hydrolase, acting on ester bonds[Source:PGSC_GENE;Acc:PGSC0003DMG400009712]
TRINITY_DN2016_c0_g1	2.38385	7.28534e-06	2.26792	5.33952e-07	2.65109	4.36349e-09	2.24414	0.000257765	-	-	-	-	-	-	-	-	PGSC0003DMG400025368	-	Gene of unknown function[Source:PGSC_GENE;Acc:PGSC0003DMG400025368]
TRINITY_DN44685_c0_g3	6.37926	0.00658546	7.14674	0.00027588	8.28316	5.09504e-18	4.41237	0.0412006	sp|Q6CAB5|CCPR2_YARLI Putative cytochrome c peroxidase, mitochondrial OS=Yarrowia lipolytica (strain CLIB 122 / E 150) GN=YALI0D04268g PE=3 SV=1	gi|552809366|ref|XP_005842918.1| hypothetical protein CHLNCDRAFT_56419 [Chlorella variabilis] &gt;gi|307102545|gb|EFN50816.1| hypothetical protein CHLNCDRAFT_56419 [Chlorella variabilis]	AT4G35000	APX3	L-ascorbate peroxidase 3 [Source:UniProtKB/Swiss-Prot;Acc:Q42564]	Solyc09g007270.3	-	-	PGSC0003DMG401001731	-	Ascorbate peroxidase[Source:PGSC_GENE;Acc:PGSC0003DMG401001731]
TRINITY_DN36239_c0_g1	2.61698	0.00649282	4.24792	1.77857e-09	3.11959	0.000105684	3.20981	0.000114981	sp|Q9LIR8|FBK67_ARATH F-box/kelch-repeat protein At3g23880 OS=Arabidopsis thaliana GN=At3g23880 PE=2 SV=1	gi|697161738|ref|XP_009589658.1| PREDICTED: F-box/kelch-repeat protein At3g23880-like [Nicotiana tomentosiformis]	AT3G23880	-	F-box/kelch-repeat protein At3g23880[Source:UniProtKB/Swiss-Prot;Acc:Q9LIR8]	Solyc09g005480.3	-	-	PGSC0003DMG400022273	-	F-box family protein[Source:PGSC_GENE;Acc:PGSC0003DMG400022273]
TRINITY_DN1879_c2_g1	3.78915	1.50051e-10	4.32009	9.80819e-10	4.02168	2.71545e-15	3.46536	0.0044175	sp|Q8L3R2|CML41_ARATH Probable calcium-binding protein CML41 OS=Arabidopsis thaliana GN=CML41 PE=2 SV=2	gi|565399684|ref|XP_006365377.1| PREDICTED: probable calcium-binding protein CML41 [Solanum tuberosum]	AT3G50770	CML41	Probable calcium-binding protein CML41[Source:UniProtKB/Swiss-Prot;Acc:Q8L3R2]	Solyc03g044900.3	-	-	PGSC0003DMG401022924	-	Calmodulin[Source:PGSC_GENE;Acc:PGSC0003DMG401022924]
TRINITY_DN27704_c0_g1	4.06315	1.15745e-05	4.70141	6.20436e-05	5.77604	3.69022e-25	3.16195	1.76931e-06	sp|Q9SIP7|RS31_ARATH 40S ribosomal protein S3-1 OS=Arabidopsis thaliana GN=RPS3A PE=1 SV=1	gi|388507388|gb|AFK41760.1| unknown [Lotus japonicus]	AT2G31610	RPS3A	40S ribosomal protein S3-1 [Source:UniProtKB/Swiss-Prot;Acc:Q9SIP7]	Solyc07g041310.3	-	-	PGSC0003DMG400019563	-	Ribosomal protein[Source:PGSC_GENE;Acc:PGSC0003DMG400019563]
TRINITY_DN4635_c0_g1	5.70286	1.22642e-05	6.50713	1.52616e-12	7.82665	4.47861e-23	6.49505	4.1086e-12	-	-	-	-	-	-	-	-	-	-	-
TRINITY_DN11527_c0_g1	2.3453	0.0101531	4.40873	9.04637e-11	3.87885	0.00138236	3.18175	3.32433e-05	sp|Q03663|GSTX2_TOBAC Probable glutathione S-transferase OS=Nicotiana tabacum PE=2 SV=1	gi|565404475|ref|XP_006367663.1| PREDICTED: probable glutathione S-transferase [Solanum tuberosum]	AT1G17170	GSTU24	Glutathione S-transferase U24[Source:UniProtKB/Swiss-Prot;Acc:Q9SHH6]	Solyc09g011490.3	-	-	PGSC0003DMG400002174	-	Glutathione S-transferase[Source:PGSC_GENE;Acc:PGSC0003DMG400002174]
TRINITY_DN47805_c0_g2	4.4034	0.02062	5.5215	0.00010861	7.2211	1.65169e-07	5.51831	0.000101702	sp|Q41188|CSP2_ARATH Cold shock protein 2 OS=Arabidopsis thaliana GN=CSP2 PE=1 SV=1	gi|1026756053|gb|OAE18545.1| hypothetical protein AXG93_1923s1010 [Marchantia polymorpha subsp. polymorpha]	AT4G38680	CSP2	GRP2 [Source:UniProtKB/TrEMBL;Acc:A0A178UYV3]"	Solyc10g055250.1	-	-	PGSC0003DMG400001590	-	Glycine-rich protein 2[Source:PGSC_GENE;Acc:PGSC0003DMG400001590]
TRINITY_DN73139_c0_g1	2.34738	0.0235923	4.74003	3.88937e-12	3.93949	8.04372e-08	4.83002	1.73853e-06	-	-	-	-	-	-	-	-	-	-	-
TRINITY_DN7283_c0_g3	3.40322	2.41439e-06	5.05788	3.10019e-24	4.30208	1.33807e-17	4.2771	2.59014e-16	sp|Q03663|GSTX2_TOBAC Probable glutathione S-transferase OS=Nicotiana tabacum PE=2 SV=1	gi|565404477|ref|XP_006367664.1| PREDICTED: probable glutathione S-transferase [Solanum tuberosum]	AT1G78340	GSTU22	Glutathione S-transferase U22[Source:UniProtKB/Swiss-Prot;Acc:Q8GYM1]	Solyc09g011490.3	-	-	PGSC0003DMG400002179	-	Glutathione S-transferase[Source:PGSC_GENE;Acc:PGSC0003DMG400002179]
TRINITY_DN980_c1_g2	4.28394	2.70351e-11	2.5861	0.0195804	5.01749	0.00175786	2.48848	0.000276885	sp|A6YIH8|C7D55_HYOMU Premnaspirodiene oxygenase OS=Hyoscyamus muticus GN=CYP71D55 PE=1 SV=1	gi|460375541|ref|XP_004233564.1| PREDICTED: premnaspirodiene oxygenase-like [Solanum lycopersicum]	AT3G26300	CYP71B34	Cytochrome P450 71B34 [Source:UniProtKB/Swiss-Prot;Acc:Q9LIP6]	Solyc02g062030.1	-	-	PGSC0003DMG400023893	-	Cytochrome P450[Source:PGSC_GENE;Acc:PGSC0003DMG400023893]
TRINITY_DN8528_c0_g1	2.81337	1.78841e-05	4.67699	6.29466e-19	4.25818	1.62284e-15	4.83974	1.4267e-18	-	gi|565390069|ref|XP_006360769.1| PREDICTED: vegetative cell wall protein gp1-like [Solanum tuberosum]	AT1G05450	-	Bifunctional inhibitor/lipid-transfer protein/seedstorage 2S albumin superfamily protein[Source:UniProtKB/TrEMBL;Acc:Q1G2Y5]	Solyc09g082290.3	-	-	PGSC0003DMG400032260	-	Lipid binding protein[Source:PGSC_GENE;Acc:PGSC0003DMG400032260]
TRINITY_DN18953_c0_g1	4.04768	0.000670051	4.70629	0.00102853	5.72465	3.55247e-20	3.33734	0.000598932	sp|P0DKK8|RS10A_ORYSJ 40S ribosomal protein S10-1 OS=Oryza sativa subsp. japonica GN=RPS10-1 PE=2 SV=1	gi|586712932|ref|XP_006847111.1| PREDICTED: 40S ribosomal protein S10 [Amborella trichopoda] &gt;gi|548850140|gb|ERN08692.1| hypothetical protein AMTR_s00017p00221160 [Amborella trichopoda]	AT5G52650	RPS10C	40S ribosomal protein S10-3[Source:UniProtKB/Swiss-Prot;Acc:Q9LTF2]	Solyc12g096540.2	-	-	PGSC0003DMG402029274	-	40S ribosomal protein S10[Source:PGSC_GENE;Acc:PGSC0003DMG402029274]
TRINITY_DN90116_c0_g1	4.98177	0.00843752	5.6158	0.020572	6.59016	9.61228e-08	4.35084	0.0492707	sp|P31692|ADT_PARKE ADP,ATP carrier protein OS=Parachlorella kessleri PE=3 SV=1	gi|326497357|dbj|BAK02263.1| predicted protein [Hordeum vulgare subsp. vulgare]	AT5G13490	AAC2	ADP,ATP carrier protein 2, mitochondrial[Source:UniProtKB/Swiss-Prot;Acc:P40941]	Solyc01g087070.3	-	-	PGSC0003DMG400006806	-	ADP/ATP translocator[Source:PGSC_GENE;Acc:PGSC0003DMG400006806]
TRINITY_DN10575_c0_g1	3.5073	4.98445e-11	3.1471	0.00126113	3.98172	3.22987e-18	3.15033	2.06334e-11	sp|Q9FH99|FB302_ARATH F-box protein At5g67140 OS=Arabidopsis thaliana GN=At5g67140 PE=2 SV=1	gi|565345588|ref|XP_006339878.1| PREDICTED: F-box protein At5g67140 [Solanum tuberosum]	AT5G67140	-	F-box protein At5g67140 [Source:UniProtKB/Swiss-Prot;Acc:Q9FH99]	Solyc02g093220.3	-	-	PGSC0003DMG400004030	-	Ubiquitin-protein ligase[Source:PGSC_GENE;Acc:PGSC0003DMG400004030]
TRINITY_DN9412_c0_g2	3.3848	4.47002e-07	3.58478	1.02783e-09	3.67645	4.85108e-07	3.67228	0.000103473	sp|P05332|YP20_BACLI Uncharacterized N-acetyltransferase p20 OS=Bacillus licheniformis GN=p20 PE=4 SV=1	gi|971574419|ref|XP_015170461.1| PREDICTED: uncharacterized N-acetyltransferase p20-like [Solanum tuberosum]	AT3G22560	-	Acyl-CoA N-acyltransferases (NAT) superfamilyprotein [Source:UniProtKB/TrEMBL;Acc:Q9LJ90]	Solyc01g098010.3	-	-	PGSC0003DMG400022468	-	N-acetyltransferase[Source:PGSC_GENE;Acc:PGSC0003DMG400022468]
TRINITY_DN242199_c0_g1	4.64218	0.0249045	6.05987	1.97409e-05	7.75432	3.64027e-14	5.4361	0.000803607	-	-	-	-	-	-	-	-	-	-	-
TRINITY_DN3412_c0_g1	2.68522	3.6384e-07	2.3046	1.50044e-08	2.94541	5.17281e-07	2.25499	2.96132e-05	sp|Q9AT54|SCGT_TOBAC Scopoletin glucosyltransferase OS=Nicotiana tabacum GN=TOGT1 PE=1 SV=1	gi|1026080565|ref|XP_016539531.1| PREDICTED: scopoletin glucosyltransferase-like [Capsicum annuum]	AT4G34131	UGT73B3	UDP-glycosyltransferase 73B3[Source:UniProtKB/Swiss-Prot;Acc:Q8W491]	Solyc01g107780.3	-	-	PGSC0003DMG400025874	-	UDP-glucose:glucosyltransferase[Source:PGSC_GENE;Acc:PGSC0003DMG400025874]
TRINITY_DN3613_c0_g1	2.32662	0.000123026	3.06932	3.48209e-05	3.03591	3.05475e-08	2.45817	7.09277e-06	-	gi|1026021875|ref|XP_016554770.1| PREDICTED: uncharacterized protein LOC107854268 [Capsicum annuum]	AT5G62280	-	At5g62280 [Source:UniProtKB/TrEMBL;Acc:Q9LVA8]"	Solyc01g091250.3	-	-	PGSC0003DMG402025958	-	Conserved gene of unknown function[Source:PGSC_GENE;Acc:PGSC0003DMG402025958]
TRINITY_DN261505_c0_g1	3.98173	0.0134038	3.76123	0.0246703	7.0325	5.59359e-16	5.09252	0.0218467	-	-	-	-	-	-	-	-	-	-	-
TRINITY_DN11501_c0_g1	6.82702	2.45745e-29	6.99297	9.42458e-44	6.34094	1.28897e-36	6.21045	1.09173e-10	sp|O23482|OPT3_ARATH Oligopeptide transporter 3 OS=Arabidopsis thaliana GN=OPT3 PE=2 SV=3	gi|1026103988|ref|XP_016551043.1| PREDICTED: oligopeptide transporter 3 [Capsicum annuum]	AT4G16370	ATOPT3	oligopeptide transporter[Source:TAIR;Acc:AT4G16370]	Solyc11g012700.2	-	-	PGSC0003DMG400013297	-	Oligopeptide transporter OPT family[Source:PGSC_GENE;Acc:PGSC0003DMG400013297]
TRINITY_DN7528_c0_g1	4.95296	0.000240951	5.71342	2.8058e-07	7.47566	1.33731e-18	5.69228	3.34247e-07	sp|E2RKA8|RL32_CANLF 60S ribosomal protein L32 OS=Canis lupus familiaris GN=RPL32 PE=1 SV=1	gi|303276789|ref|XP_003057688.1| predicted protein [Micromonas pusilla CCMP1545] &gt;gi|226460345|gb|EEH57639.1| predicted protein [Micromonas pusilla CCMP1545]	AT4G18100	RPL32A	60S ribosomal protein L32-1[Source:UniProtKB/Swiss-Prot;Acc:P49211]	Solyc02g070310.3	-	-	PGSC0003DMG400002274	-	Ly200 [Source:PGSC_GENE;Acc:PGSC0003DMG400002274]"
TRINITY_DN7323_c0_g1	2.31467	7.46732e-06	3.25031	1.04649e-13	3.22154	1.29692e-07	3.08083	1.83735e-06	-	gi|698481289|ref|XP_009787647.1| PREDICTED: uncharacterized protein LOC104235557 [Nicotiana sylvestris]	-	-	-	Solyc05g010000.1	-	-	PGSC0003DMG400017624	-	Serine/threonine protein kinase[Source:PGSC_GENE;Acc:PGSC0003DMG400017624]
TRINITY_DN87644_c0_g1	4.28357	0.00036972	5.01756	7.04987e-06	6.18573	7.95054e-14	3.9743	0.00130429	sp|O17915|RAN_CAEEL GTP-binding nuclear protein ran-1 OS=Caenorhabditis elegans GN=ran-1 PE=1 SV=1	gi|971507151|dbj|GAQ91053.1| GTPase Ran/TC4/GSP1 (nuclear protein transport pathway) [Klebsormidium flaccidum]	AT5G20010	RAN1	GTP-binding nuclear protein[Source:UniProtKB/TrEMBL;Acc:A0A178UC18]	Solyc05g023800.3	RAN1	GTP-binding nuclear protein Ran1[Source:UniProtKB/Swiss-Prot;Acc:P38546]	PGSC0003DMG400029753	-	GTP-binding nuclear protein Ran2[Source:PGSC_GENE;Acc:PGSC0003DMG400029753]
TRINITY_DN4091_c0_g1	5.03369	8.53777e-05	5.70349	0.000298729	7.04008	5.15458e-30	4.58621	4.47666e-10	sp|Q9EPH8|PABP1_RAT Polyadenylate-binding protein 1 OS=Rattus norvegicus GN=Pabpc1 PE=1 SV=1	gi|552814484|ref|XP_005844200.1| hypothetical protein CHLNCDRAFT_59028 [Chlorella variabilis] &gt;gi|307103841|gb|EFN52098.1| hypothetical protein CHLNCDRAFT_59028 [Chlorella variabilis]	AT4G34110	PAB2	Polyadenylate-binding protein[Source:UniProtKB/TrEMBL;Acc:A0A178UWB3]	Solyc12g088720.2	-	Polyadenylate-binding protein[Source:UniProtKB/TrEMBL;Acc:K4DGU3]	PGSC0003DMG400025777	-	Poly(A)-binding protein[Source:PGSC_GENE;Acc:PGSC0003DMG400025777]
TRINITY_DN134407_c0_g5	5.07591	0.00574008	5.89517	1.6905e-05	7.37381	5.93457e-09	5.4585	0.000338354	sp|P97346|NXN_MOUSE Nucleoredoxin OS=Mus musculus GN=Nxn PE=1 SV=1	gi|255081020|ref|XP_002504076.1| thioredoxin [Micromonas commoda] &gt;gi|226519343|gb|ACO65334.1| thioredoxin [Micromonas commoda]	AT1G60420	-	Probable nucleoredoxin 1 [Source:UniProtKB/Swiss-Prot;Acc:O80763]	Solyc05g005460.3	-	-	PGSC0003DMG400031000	-	Nucleoredoxin[Source:PGSC_GENE;Acc:PGSC0003DMG400031000]
TRINITY_DN1851_c2_g1	2.45336	0.0459334	3.09923	0.000726956	3.18218	0.00025678	3.05052	0.00112461	-	-	-	-	-	-	-	-	-	-	-
TRINITY_DN8561_c0_g1	2.90451	0.00933907	3.69374	0.0113177	4.54091	1.20113e-15	2.03231	0.00612328	sp|Q8ISQ3|RL24_BRABE 60S ribosomal protein L24 OS=Branchiostoma belcheri GN=RPL24 PE=2 SV=1	gi|870765531|gb|KMS65238.1| hypothetical protein BVRB_038000, partial [Beta vulgaris subsp. vulgaris]	AT3G53020	RPL24B	60S ribosomal protein L24-2[Source:UniProtKB/Swiss-Prot;Acc:P38666]	Solyc09g008800.3	-	-	PGSC0003DMG400028271	-	Ribosomal protein L24E[Source:PGSC_GENE;Acc:PGSC0003DMG400028271]
TRINITY_DN116758_c0_g1	3.5736	0.00325767	4.0553	0.000193646	3.7981	0.000415469	3.83735	0.000612261	sp|P43378|PTN9_HUMAN Tyrosine-protein phosphatase non-receptor type 9 OS=Homo sapiens GN=PTPN9 PE=1 SV=1	gi|743880406|ref|XP_011036189.1| PREDICTED: random slug protein 5-like [Populus euphratica]	AT4G08690	-	AT4G08690 protein[Source:UniProtKB/TrEMBL;Acc:O22270]	Solyc03g118150.3	-	-	PGSC0003DMG400018166	-	Transporter[Source:PGSC_GENE;Acc:PGSC0003DMG400018166]
TRINITY_DN66729_c0_g5	4.80344	3.83786e-05	5.22463	0.00253816	6.70063	1.77564e-11	3.34316	0.0297898	-	-	-	-	-	-	-	-	-	-	-
TRINITY_DN5400_c1_g1	3.2496	0.0108318	4.91448	3.55488e-08	4.32174	0.00204087	3.96057	0.000188612	sp|Q9LDR8|MY102_ARATH Transcription factor MYB102 OS=Arabidopsis thaliana GN=MYB102 PE=2 SV=1	gi|1026021771|ref|XP_016554147.1| PREDICTED: transcription factor MYB39-like [Capsicum annuum]	AT4G21440	ATMYB102	Transcription factor MYB102[Source:UniProtKB/Swiss-Prot;Acc:Q9LDR8]	Solyc08g076700.1	-	-	PGSC0003DMG400017525	-	R2r3-myb transcription factor[Source:PGSC_GENE;Acc:PGSC0003DMG400017525]
TRINITY_DN58706_c0_g1	4.21064	0.0222611	4.52907	0.0256721	5.69246	3.37415e-08	4.03411	0.00608794	sp|P38674|ILV5_NEUCR Ketol-acid reductoisomerase, mitochondrial OS=Neurospora crassa (strain ATCC 24698 / 74-OR23-1A / CBS 708.71 / DSM 1257 / FGSC 987) GN=ilv-2 PE=3 SV=2	gi|194689866|gb|ACF79017.1| unknown [Zea mays]	AT3G58610	-	Ketol-acid reductoisomerase, chloroplastic[Source:UniProtKB/Swiss-Prot;Acc:Q05758]	Solyc12g010840.2	-	-	PGSC0003DMG400007859	-	Ketol-acid reductoisomerase[Source:PGSC_GENE;Acc:PGSC0003DMG400007859]
TRINITY_DN40659_c0_g1	2.53943	0.0248179	4.18177	0.00613138	5.0166	1.32717e-12	2.44782	0.00188352	sp|P49076|ARF_MAIZE ADP-ribosylation factor OS=Zea mays GN=ARF1 PE=2 SV=2	gi|728848675|gb|KHG28118.1| ARF2-B: ADP-ribosylation factor 2-B [Gossypium arboreum]	AT1G10630	ATARFA1F	ADP-ribosylation factor A1F[Source:UniProtKB/TrEMBL;Acc:Q6ID97]	Solyc01g008000.3	-	-	PGSC0003DMG402016407	-	ADP-ribosylation factor[Source:PGSC_GENE;Acc:PGSC0003DMG402016407]
TRINITY_DN11615_c0_g1	5.87207	1.1024e-11	2.26518	0.0428416	4.77711	3.61162e-10	4.551	4.9604e-07	sp|Q9FJ47|SAG12_ARATH Senescence-specific cysteine protease SAG12 OS=Arabidopsis thaliana GN=SAG12 PE=1 SV=1	gi|971577489|ref|XP_006362435.2| PREDICTED: zingipain-2-like [Solanum tuberosum]	AT3G49340	-	Cysteine protease-like protein[Source:UniProtKB/TrEMBL;Acc:Q9SG15]	Solyc02g077040.3	-	-	PGSC0003DMG400010224	-	Phytophthora-inhibited protease 1[Source:PGSC_GENE;Acc:PGSC0003DMG400010224]
TRINITY_DN3017_c0_g2	3.39915	9.8938e-09	5.34752	2.6112e-30	4.43468	2.78325e-07	4.48566	1.26393e-20	sp|Q9ZW24|GSTU7_ARATH Glutathione S-transferase U7 OS=Arabidopsis thaliana GN=GSTU7 PE=2 SV=1	gi|969997205|ref|XP_015066700.1| PREDICTED: probable glutathione S-transferase [Solanum pennellii]	AT2G29420	GSTU7	Glutathione S-transferase U7[Source:UniProtKB/Swiss-Prot;Acc:Q9ZW24]	Solyc01g086680.3	-	-	PGSC0003DMG400025242	-	Glutathione S-transferase T1[Source:PGSC_GENE;Acc:PGSC0003DMG400025242]
TRINITY_DN39824_c0_g1	3.87466	0.000159683	5.11373	1.14262e-07	6.59074	4.25753e-26	4.53217	7.98698e-10	-	gi|514787681|ref|XP_004971392.1| PREDICTED: uncharacterized protein LOC101754362 [Setaria italica] &gt;gi|944244460|gb|KQL08768.1| hypothetical protein SETIT_002218mg [Setaria italica]	-	-	-	-	-	-	-	-	-
TRINITY_DN3208_c0_g1	3.60563	0.007664	4.30733	0.00449067	5.42551	1.3683e-14	2.94162	1.66185e-05	sp|Q24JY1|RL23A_BOVIN 60S ribosomal protein L23a OS=Bos taurus GN=RPL23A PE=2 SV=1	gi|449459936|ref|XP_004147702.1| PREDICTED: 60S ribosomal protein L23a-like [Cucumis sativus] &gt;gi|659123382|ref|XP_008461635.1| PREDICTED: 60S ribosomal protein L23a [Cucumis melo]	AT3G55280	RPL23AB	60S ribosomal protein L23a-2[Source:UniProtKB/Swiss-Prot;Acc:Q9M3C3]	Solyc09g005720.3	-	-	PGSC0003DMG400023925	-	Ribosomal protein L25[Source:PGSC_GENE;Acc:PGSC0003DMG400023925]
TRINITY_DN35966_c0_g3	4.44318	0.0427326	5.83583	9.511e-05	7.28504	3.18883e-11	5.14911	0.00303463	sp|Q55DR6|FCSA_DICDI Fatty acyl-CoA synthetase A OS=Dictyostelium discoideum GN=fcsA PE=1 SV=1	gi|760441901|ref|XP_011398019.1| Long chain acyl-CoA synthetase 7, peroxisomal [Auxenochlorella protothecoides] &gt;gi|675352691|gb|KFM25131.1| Long chain acyl-CoA synthetase 7, peroxisomal [Auxenochlorella protothecoides]	AT5G27600	LACS7	Long chain acyl-CoA synthetase 7, peroxisomal[Source:UniProtKB/Swiss-Prot;Acc:Q8LKS5]	Solyc01g099100.3	-	-	PGSC0003DMG400009052	-	Long-chain-fatty-acid CoA ligase[Source:PGSC_GENE;Acc:PGSC0003DMG400009052]
TRINITY_DN46318_c0_g1	2.86139	0.00741928	2.97052	0.00300131	2.39932	0.027217	2.87203	0.0053668	-	gi|723710799|ref|XP_010322957.1| PREDICTED: uncharacterized protein LOC101254215 [Solanum lycopersicum]	-	-	-	-	-	-	-	-	-
TRINITY_DN49981_c0_g1	5.33457	0.00207491	5.47336	0.000745291	4.68504	0.0154363	4.7703	0.0223498	sp|O64700|UREG_ARATH Urease accessory protein G OS=Arabidopsis thaliana GN=UREG PE=2 SV=1	gi|13161906|emb|CAC33000.1| urease accessory protein G [Solanum tuberosum]	AT2G34470	UREG	Urease accessory protein G[Source:UniProtKB/TrEMBL;Acc:F4IHW4]	Solyc02g070670.3	-	-	PGSC0003DMG400008287	-	Urease accessory protein G[Source:PGSC_GENE;Acc:PGSC0003DMG400008287]
TRINITY_DN37237_c0_g1	4.52337	1.12382e-15	4.71809	2.6035e-15	4.76952	4.94958e-23	4.73037	2.028e-21	-	gi|697155393|ref|XP_009631936.1| PREDICTED: cysteine proteinase inhibitor 5-like [Nicotiana tomentosiformis] &gt;gi|1025191993|ref|XP_016475390.1| PREDICTED: cysteine proteinase inhibitor 5-like [Nicotiana tabacum]	-	-	-	Solyc11g012375.1	-	-	PGSC0003DMG400013878	-	Gene of unknown function[Source:PGSC_GENE;Acc:PGSC0003DMG400013878]
TRINITY_DN15952_c0_g1	2.82756	0.000100574	5.24895	1.90866e-21	4.54051	1.2683e-15	5.59557	3.23361e-06	-	-	-	-	-	-	-	-	-	-	-
TRINITY_DN54988_c0_g1	2.49018	0.000288249	3.40908	2.4643e-05	2.67657	1.00578e-05	2.92751	4.13824e-06	-	gi|697121421|ref|XP_009614683.1| PREDICTED: uncharacterized protein LOC104107554 isoform X3 [Nicotiana tomentosiformis]	AT3G18670	-	Ankyrin repeat family protein[Source:UniProtKB/TrEMBL;Acc:Q9LSB0]	Solyc05g041440.3	-	-	PGSC0003DMG400010440	-	Ankyrin repeat-containing protein[Source:PGSC_GENE;Acc:PGSC0003DMG400010440]
TRINITY_DN13180_c0_g1	2.34159	1.77111e-05	2.93498	8.73268e-06	3.11213	1.66249e-07	3.01896	4.78236e-10	sp|P82787|DEF19_ARATH Defensin-like protein 19 OS=Arabidopsis thaliana GN=PDF1.4 PE=3 SV=2	gi|460394521|ref|XP_004242851.1| PREDICTED: defensin-like protein 1 [Solanum lycopersicum]	AT1G19610	PDF1.4	Defensin-like protein 19 [Source:UniProtKB/Swiss-Prot;Acc:P82787]	Solyc07g009260.3	-	-	PGSC0003DMG400008516	-	Pit1 protein[Source:PGSC_GENE;Acc:PGSC0003DMG400008516]
TRINITY_DN8506_c0_g2	3.4447	0.000372148	5.11581	5.13141e-06	3.9285	1.44839e-06	3.86327	6.68862e-06	-	-	-	-	-	-	-	-	-	-	-
TRINITY_DN16492_c0_g1	7.45884	1.39079e-10	8.43821	2.2112e-07	10.1163	5.01049e-34	7.77827	1.17746e-13	sp|Q54JD9|SCOT_DICDI Probable succinyl-CoA:3-ketoacid coenzyme A transferase, mitochondrial OS=Dictyostelium discoideum GN=oxct1 PE=3 SV=1	gi|218188478|gb|EEC70905.1| hypothetical protein OsI_02453 [Oryza sativa Indica Group]	-	-	-	-	-	-	-	-	-
TRINITY_DN25489_c0_g1	2.97882	0.0140955	3.78266	0.000115791	3.50621	0.000486452	3.27747	0.00273514	sp|Q2V6K0|UFOG6_FRAAN UDP-glucose flavonoid 3-O-glucosyltransferase 6 OS=Fragaria ananassa GN=GT6 PE=1 SV=1	gi|970068771|ref|XP_015061523.1| PREDICTED: UDP-glucose flavonoid 3-O-glucosyltransferase 6-like [Solanum pennellii]	AT2G29750	UGT71C1	Glycosyltransferase (Fragment)[Source:UniProtKB/TrEMBL;Acc:W8Q707]	Solyc12g014010.2	-	-	PGSC0003DMG400015327	-	UDP-glucose:glucosyltransferase[Source:PGSC_GENE;Acc:PGSC0003DMG400015327]
TRINITY_DN24219_c0_g1	2.54594	0.00921029	3.96744	2.05827e-08	2.88458	0.000351339	3.36033	0.000503885	sp|Q43716|UFOG_PETHY Anthocyanidin 3-O-glucosyltransferase OS=Petunia hybrida GN=RT PE=2 SV=1	gi|970053632|ref|XP_015088450.1| PREDICTED: anthocyanidin 3-O-glucosyltransferase-like [Solanum pennellii]	AT5G54010	UGT79B6	UDP-glycosyltransferase 79B6[Source:UniProtKB/Swiss-Prot;Acc:Q9FN26]	Solyc09g059170.2	-	-	PGSC0003DMG400024344	-	Anthocyanidin 3-O-glucosyltransferase[Source:PGSC_GENE;Acc:PGSC0003DMG400024344]
TRINITY_DN29697_c0_g1	2.30734	0.000391512	3.59206	2.82044e-09	3.02336	4.06679e-06	3.36695	5.82663e-06	sp|Q2FIF3|2NPD_STAA3 Probable nitronate monooxygenase OS=Staphylococcus aureus (strain USA300) GN=SAUSA300_0825 PE=3 SV=1	gi|969995768|ref|XP_015078244.1| PREDICTED: nitronate monooxygenase [Solanum pennellii]	AT5G64250	-	2-nitropropane dioxygenase-like protein[Source:UniProtKB/TrEMBL;Acc:Q9FMG0]	Solyc01g105370.3	-	-	PGSC0003DMG400012550	-	2-nitropropane dioxygenase[Source:PGSC_GENE;Acc:PGSC0003DMG400012550]
TRINITY_DN5400_c0_g1	3.51504	6.54929e-07	5.57388	4.06492e-18	4.96516	2.60499e-18	5.31843	5.48844e-06	sp|Q9LDR8|MY102_ARATH Transcription factor MYB102 OS=Arabidopsis thaliana GN=MYB102 PE=2 SV=1	gi|970056120|ref|XP_015089707.1| PREDICTED: transcription factor MYB39 [Solanum pennellii]	AT4G21440	ATMYB102	Transcription factor MYB102[Source:UniProtKB/Swiss-Prot;Acc:Q9LDR8]	Solyc07g054840.3	-	-	PGSC0003DMG400026628	-	R2r3-myb transcription factor[Source:PGSC_GENE;Acc:PGSC0003DMG400026628]
TRINITY_DN56697_c0_g1	3.11653	0.023587	3.61336	0.0109382	4.38941	3.93801e-06	3.73357	0.0167669	-	-	-	-	-	-	-	-	-	-	-
TRINITY_DN714_c2_g1	3.61683	0.000355866	7.52255	3.9718e-18	6.30632	2.89983e-05	6.71968	2.4181e-05	sp|Q9FME3|TCP5_ARATH Transcription factor TCP5 OS=Arabidopsis thaliana GN=TCP5 PE=1 SV=1	gi|565376520|ref|XP_006354751.1| PREDICTED: transcription factor TCP5-like [Solanum tuberosum]	AT5G60970	TCP5	Transcription factor TCP5 [Source:UniProtKB/Swiss-Prot;Acc:Q9FME3]	Solyc06g069460.2	-	-	PGSC0003DMG400004082	-	Transcription factor[Source:PGSC_GENE;Acc:PGSC0003DMG400004082]
TRINITY_DN7309_c0_g2	4.56807	2.37806e-17	3.86716	1.03277e-05	4.46592	4.03647e-23	3.95218	6.68017e-18	sp|Q9QUR6|PPCE_MOUSE Prolyl endopeptidase OS=Mus musculus GN=Prep PE=1 SV=1	gi|565350281|ref|XP_006342099.1| PREDICTED: prolyl endopeptidase isoform X1 [Solanum tuberosum]	AT1G76140	-	Prolyl oligopeptidase family protein[Source:UniProtKB/TrEMBL;Acc:F4I2A0]	Solyc04g082120.3	-	-	PGSC0003DMG400009892	-	Prolyl endopeptidase[Source:PGSC_GENE;Acc:PGSC0003DMG400009892]
TRINITY_DN574_c1_g1	2.35234	0.00168013	5.70182	4.49245e-26	4.79707	0.000253221	5.03328	0.000218594	sp|P10978|POLX_TOBAC Retrovirus-related Pol polyprotein from transposon TNT 1-94 OS=Nicotiana tabacum PE=2 SV=1	gi|1012353101|gb|KYP64289.1| Retrovirus-related Pol polyprotein from transposon TNT 1-94, partial [Cajanus cajan]	AT4G23160	CRK8	cysteine-rich RLK (RECEPTOR-like protein kinase) 8[Source:TAIR;Acc:AT4G23160]	Solyc12g040375.1	-	-	PGSC0003DMG400004520	-	Integrase[Source:PGSC_GENE;Acc:PGSC0003DMG400004520]
TRINITY_DN4490_c0_g1	3.34007	3.24947e-10	4.39793	2.4874e-05	4.07734	6.64374e-13	2.9514	3.46932e-08	sp|Q9M1K0|ORG3_ARATH Transcription factor ORG3 OS=Arabidopsis thaliana GN=ORG3 PE=1 SV=1	gi|565369543|ref|XP_006351394.1| PREDICTED: transcription factor ORG2-like [Solanum tuberosum]	AT3G56980	ORG3	Transcription factor ORG3 [Source:UniProtKB/Swiss-Prot;Acc:Q9M1K0]	Solyc10g079660.2	-	-	PGSC0003DMG400029855	-	Gene of unknown function[Source:PGSC_GENE;Acc:PGSC0003DMG400029855]
TRINITY_DN99093_c0_g1	3.62783	6.56314e-09	3.18489	0.000810779	3.39547	1.42789e-06	3.0661	0.0152798	sp|Q43133|GGPPS_SINAL Geranylgeranyl pyrophosphate synthase, chloroplastic/chromoplastic OS=Sinapis alba GN=GGPS1 PE=1 SV=1	gi|565398146|ref|XP_006364641.1| PREDICTED: geranylgeranyl pyrophosphate synthase 7, chloroplastic-like [Solanum tuberosum]	AT4G36810	GGPPS1	Heterodimeric geranylgeranyl pyrophosphate synthaselarge subunit 1, chloroplastic [Source:UniProtKB/Swiss-Prot;Acc:P34802]	Solyc11g011240.1	-	-	PGSC0003DMG400015673	-	Geranylgeranyl pyrophosphate synthase 1[Source:PGSC_GENE;Acc:PGSC0003DMG400015673]
TRINITY_DN10075_c1_g1	2.81692	0.00177631	3.39601	1.04057e-05	3.20941	3.2616e-05	3.38075	1.63263e-05	-	gi|971573780|ref|XP_015170287.1| PREDICTED: uncharacterized protein LOC107063218 isoform X1 [Solanum tuberosum]	-	-	-	-	-	-	PGSC0003DMG400014589	-	Calmodulin binding protein[Source:PGSC_GENE;Acc:PGSC0003DMG400014589]
TRINITY_DN6699_c0_g1	3.49613	0.00482502	4.48315	4.47159e-06	4.25364	1.94175e-05	4.03522	0.000186096	sp|Q589B8|RPOC2_SILLA DNA-directed RNA polymerase subunit beta&apos;&apos; OS=Silene latifolia GN=rpoC2 PE=3 SV=1	gi|374249940|ref|YP_005089567.1| rpoC2 gene product (chloroplast) [Silene latifolia] &gt;gi|329755511|gb|AEC04074.1| RNA polymerase beta&apos; subunit (chloroplast) [Silene latifolia]	-	-	-	Solyc08g028920.2	-	-	-	-	-
TRINITY_DN2930_c0_g1	4.11654	0.000251657	4.65092	0.000234587	5.93752	1.95625e-23	3.36898	7.45914e-06	sp|A5PK63|RS17_BOVIN 40S ribosomal protein S17 OS=Bos taurus GN=RPS17 PE=2 SV=1	gi|308803456|ref|XP_003079041.1| Putative 40S ribosomal protein S17 (ISS) [Ostreococcus tauri] &gt;gi|116057495|emb|CAL51922.1| Ribosomal protein S17e, conserved site [Ostreococcus tauri]	AT2G05220	RPS17B	40S ribosomal protein S17-2[Source:UniProtKB/Swiss-Prot;Acc:Q9SJ36]	Solyc11g006690.1	-	-	PGSC0003DMG400007599	-	40S ribosomal protein S17[Source:PGSC_GENE;Acc:PGSC0003DMG400007599]
TRINITY_DN11761_c0_g1	4.03769	2.60005e-08	4.69874	0.000475791	6.01216	4.62285e-26	3.52467	1.54451e-07	sp|Q3T0B7|RS27L_BOVIN 40S ribosomal protein S27-like OS=Bos taurus GN=RPS27L PE=3 SV=3	gi|527192132|gb|EPS62677.1| hypothetical protein M569_12113, partial [Genlisea aurea]	AT3G61110	RPS27B	40S ribosomal protein S27[Source:UniProtKB/TrEMBL;Acc:A0A178VC05]	Solyc01g008090.3	-	-	PGSC0003DMG400016367	-	Ribosomal protein S27[Source:PGSC_GENE;Acc:PGSC0003DMG400016367]
TRINITY_DN2070_c0_g1	2.15984	0.00823121	2.04482	3.54404e-05	2.29397	1.78564e-05	2.33652	3.54647e-06	-	gi|565390886|ref|XP_006361165.1| PREDICTED: uncharacterized protein LOC102600983 [Solanum tuberosum]	AT5G47060	-	Putative uncharacterized protein[Source:UniProtKB/TrEMBL;Acc:Q9FGQ9]	Solyc06g061010.3	-	-	PGSC0003DMG400026592	-	Conserved gene of unknown function[Source:PGSC_GENE;Acc:PGSC0003DMG400026592]
TRINITY_DN175397_c0_g1	2.55416	0.00159454	3.77262	1.14955e-07	3.15824	0.0165006	3.51637	1.92241e-07	sp|B0X1Q4|RUMI_CULQU O-glucosyltransferase rumi homolog OS=Culex quinquefasciatus GN=CPIJ013394 PE=3 SV=1	gi|1026025798|ref|XP_016559181.1| PREDICTED: O-glucosyltransferase rumi homolog isoform X2 [Capsicum annuum]	AT5G23850	-	At5g23850 [Source:UniProtKB/TrEMBL;Acc:Q9FF95]"	Solyc03g025760.3	-	-	PGSC0003DMG400014295	-	KDEL motif-containing protein 1[Source:PGSC_GENE;Acc:PGSC0003DMG400014295]
TRINITY_DN52250_c0_g1	2.01981	0.0114607	3.28493	2.23743e-05	2.58152	0.000121541	2.67936	9.89604e-05	sp|Q9ZT50|RHA2A_ARATH E3 ubiquitin-protein ligase RHA2A OS=Arabidopsis thaliana GN=RHA2A PE=1 SV=1	gi|697115498|ref|XP_009611667.1| PREDICTED: E3 ubiquitin-protein ligase RNF128-like [Nicotiana tomentosiformis]	AT1G15100	RHA2A	E3 ubiquitin-protein ligase RHA2A[Source:UniProtKB/Swiss-Prot;Acc:Q9ZT50]	Solyc04g072375.1	-	-	PGSC0003DMG400002972	-	Conserved gene of unknown function[Source:PGSC_GENE;Acc:PGSC0003DMG400002972]
TRINITY_DN8553_c0_g1	5.06486	0.0373979	8.25514	0.00202502	6.65886	5.38574e-06	8.24146	0.00196848	-	-	-	-	-	-	-	-	-	-	-
TRINITY_DN15207_c0_g1	2.69547	1.10958e-07	3.49107	1.28178e-08	2.81182	5.3525e-11	2.88756	7.91417e-11	sp|Q9FN15|GLD27_ARATH Protein CONSERVED IN THE GREEN LINEAGE AND DIATOMS 27, chloroplastic OS=Arabidopsis thaliana GN=CGLD27 PE=2 SV=1	gi|565345480|ref|XP_006339824.1| PREDICTED: uncharacterized protein LOC102595705 [Solanum tuberosum]	AT5G67370	CGLD27	Protein CONSERVED IN THE GREEN LINEAGE AND DIATOMS27, chloroplastic [Source:UniProtKB/Swiss-Prot;Acc:Q9FN15]	Solyc02g092700.3	-	-	PGSC0003DMG400024972	-	Conserved gene of unknown function[Source:PGSC_GENE;Acc:PGSC0003DMG400024972]
TRINITY_DN7322_c1_g1	2.47127	0.00248498	3.45156	1.82411e-07	2.53372	0.000497608	2.76259	0.00020106	sp|Q5PP62|SPX3_ARATH SPX domain-containing protein 3 OS=Arabidopsis thaliana GN=SPX3 PE=2 SV=1	gi|565362329|ref|XP_006347900.1| PREDICTED: SPX domain-containing protein 3 [Solanum tuberosum]	AT2G45130	SPX3	SPX domain-containing protein 3[Source:UniProtKB/Swiss-Prot;Acc:Q5PP62]	Solyc01g090890.3	-	-	PGSC0003DMG400026017	-	Xenotropic and polytropic murine leukemia virusreceptor [Source:PGSC_GENE;Acc:PGSC0003DMG400026017]
TRINITY_DN1762_c0_g2	5.20966	9.20187e-06	5.85996	4.27286e-09	7.12676	1.07723e-17	5.93808	2.64736e-09	sp|Q8L7K0|R18A1_ARATH 60S ribosomal protein L18a-1 OS=Arabidopsis thaliana GN=RPL18AA PE=2 SV=1	gi|145324074|ref|NP_001077626.1| 60S ribosomal protein L18a-1 [Arabidopsis thaliana] &gt;gi|332193040|gb|AEE31161.1| 60S ribosomal protein L18a-1 [Arabidopsis thaliana]	AT1G29970	RPL18AA	60S ribosomal protein L18A-1[Source:UniProtKB/TrEMBL;Acc:A8MRF3]	Solyc06g065590.3	-	-	PGSC0003DMG400008285	-	60S ribosomal protein L18a[Source:PGSC_GENE;Acc:PGSC0003DMG400008285]
TRINITY_DN3799_c1_g2	5.74953	7.96278e-07	5.666	4.42629e-07	6.07203	2.55488e-09	5.96099	3.05822e-08	sp|H1A988|C7254_GLYUR 11-oxo-beta-amyrin 30-oxidase OS=Glycyrrhiza uralensis GN=CYP72A154 PE=1 SV=1	gi|1027853404|ref|NP_001312586.1| cytochrome P450 CYP72A219-like [Nicotiana tabacum] &gt;gi|85068674|gb|ABC69417.1| CYP72A54 [Nicotiana tabacum]	AT3G14640	CYP72A10	Cytochrome P450, family 72, subfamily A,polypeptide 10 [Source:UniProtKB/TrEMBL;Acc:A0A1I9LNT1]	Solyc07g006145.1	-	-	PGSC0003DMG400011217	-	CYP72A54[Source:PGSC_GENE;Acc:PGSC0003DMG400011217]
TRINITY_DN30175_c0_g1	2.14465	2.36076e-05	2.65694	3.63277e-10	2.15821	5.23645e-07	2.41548	6.54853e-08	sp|Q9FK05|PME61_ARATH Probable pectinesterase/pectinesterase inhibitor 61 OS=Arabidopsis thaliana GN=PME61 PE=2 SV=1	gi|460378399|ref|XP_004234960.1| PREDICTED: probable pectinesterase/pectinesterase inhibitor 61 [Solanum lycopersicum]	AT5G53370	ATPMEPCRF	pectin methylesterase PCR fragment F[Source:TAIR;Acc:AT5G53370]	Solyc03g083360.3	-	Pectinesterase[Source:UniProtKB/TrEMBL;Acc:K4BIB2]	PGSC0003DMG400009081	-	Pectin methylesterase 1[Source:PGSC_GENE;Acc:PGSC0003DMG400009081]
TRINITY_DN12442_c0_g1	4.35221	1.8067e-09	5.25753	1.77396e-05	6.82428	1.66282e-31	4.27074	2.24308e-10	sp|P36415|HS7C1_DICDI Heat shock cognate 70 kDa protein 1 OS=Dictyostelium discoideum GN=hspB PE=1 SV=2	gi|326501714|dbj|BAK02646.1| predicted protein [Hordeum vulgare subsp. vulgare]	AT5G02490	MED37D	Probable mediator of RNA polymerase IItranscription subunit 37c [Source:UniProtKB/Swiss-Prot;Acc:P22954]	Solyc06g076020.3	hsc70	-	PGSC0003DMG400030405	-	Heat shock cognate 70 kDa protein 1[Source:PGSC_GENE;Acc:PGSC0003DMG400030405]
TRINITY_DN17543_c0_g1	2.02623	0.000654923	4.26485	0.000331558	3.01649	8.98496e-05	2.86504	2.01342e-05	sp|P10967|ACCH3_SOLLC 1-aminocyclopropane-1-carboxylate oxidase homolog OS=Solanum lycopersicum GN=ACO3 PE=2 SV=1	gi|1026083806|ref|XP_016541240.1| PREDICTED: 1-aminocyclopropane-1-carboxylate oxidase homolog [Capsicum annuum] &gt;gi|1026083808|ref|XP_016541241.1| PREDICTED: 1-aminocyclopropane-1-carboxylate oxidase homolog [Capsicum annuum]	AT5G59530	-	1-aminocyclopropane-1-carboxylate oxidase homolog11 [Source:UniProtKB/Swiss-Prot;Acc:Q9LTH8]	Solyc09g089680.3	-	-	PGSC0003DMG400028809	-	2-oxoglutarate-dependent dioxygenase[Source:PGSC_GENE;Acc:PGSC0003DMG400028809]
TRINITY_DN10734_c0_g1	2.33384	1.89757e-05	2.12337	5.52193e-06	2.03315	0.00335079	2.56727	9.91255e-08	sp|P93338|GAPN_NICPL NADP-dependent glyceraldehyde-3-phosphate dehydrogenase OS=Nicotiana plumbaginifolia GN=GAPN PE=2 SV=1	gi|565353495|ref|XP_006343667.1| PREDICTED: NADP-dependent glyceraldehyde-3-phosphate dehydrogenase [Solanum tuberosum]	AT2G24270	ALDH11A3	aldehyde dehydrogenase 11A3[Source:TAIR;Acc:AT2G24270]	Solyc07g005390.3	SlALDH11A3a	-	PGSC0003DMG400011132	-	NADP-dependent glyceraldehyde-3-phosphatedehydrogenase [Source:PGSC_GENE;Acc:PGSC0003DMG400011132]
TRINITY_DN13782_c1_g1	5.75301	2.14029e-10	5.96886	1.82987e-13	7.82058	4.00353e-13	5.33891	1.53921e-06	sp|Q26636|CATL_SARPE Cathepsin L OS=Sarcophaga peregrina PE=1 SV=1	gi|260516654|gb|ACX43954.1| cysteine protease 1 [Brachiaria hybrid cultivar] &gt;gi|260516656|gb|ACX43955.1| cysteine protease 1 [Brachiaria hybrid cultivar] &gt;gi|260516658|gb|ACX43956.1| cysteine protease 1 [Brachiaria hybrid cultivar] &gt;gi|260516660|gb|ACX43957.1| cysteine protease 1 [Brachiaria hybrid cultivar] &gt;gi|260516662|gb|ACX43958.1| cysteine protease 2 [Brachiaria hybrid cultivar…	AT3G48340	CEP2	KDEL-tailed cysteine endopeptidase CEP2[Source:UniProtKB/Swiss-Prot;Acc:Q9STL4]	Solyc01g107750.3	-	-	PGSC0003DMG402025870	-	Cysteine protease[Source:PGSC_GENE;Acc:PGSC0003DMG402025870]
TRINITY_DN15682_c0_g1	3.79612	0.00350582	4.87088	0.00716021	5.75252	3.71007e-09	3.05956	0.0354065	sp|Q3MHR7|ARPC2_BOVIN Actin-related protein 2/3 complex subunit 2 OS=Bos taurus GN=ARPC2 PE=1 SV=1	gi|388520167|gb|AFK48145.1| unknown [Medicago truncatula]	AT1G30825	ARPC2A	Actin-related protein 2/3 complex subunit 2A[Source:UniProtKB/Swiss-Prot;Acc:Q8LGI3]	Solyc11g068610.2	-	Arp2/3 complex 34 kDa subunit[Source:UniProtKB/TrEMBL;Acc:K4DA18]	PGSC0003DMG400026351	-	ARP2/3 complex 34 kDa subunit[Source:PGSC_GENE;Acc:PGSC0003DMG400026351]
TRINITY_DN32871_c0_g1	4.70477	0.000577387	5.12362	5.4981e-05	7.09641	1.82011e-20	4.01579	0.00131971	sp|Q9UBR2|CATZ_HUMAN Cathepsin Z OS=Homo sapiens GN=CTSZ PE=1 SV=1	gi|1004146279|gb|KXZ54255.1| hypothetical protein GPECTOR_5g345 [Gonium pectorale]	AT1G02305	CATHB2	Cathepsin B-like protease 2[Source:UniProtKB/Swiss-Prot;Acc:Q93VC9]	Solyc02g069110.3	-	-	PGSC0003DMG400010362	-	Cathepsin B-like cysteine proteinase[Source:PGSC_GENE;Acc:PGSC0003DMG400010362]
TRINITY_DN77163_c0_g2	6.40871	2.1775e-06	6.23016	1.21656e-06	8.57075	6.43932e-22	6.37052	3.82028e-07	sp|O69060|HTXA_PSEST Probable alpha-ketoglutarate-dependent hypophosphite dioxygenase OS=Pseudomonas stutzeri GN=htxA PE=3 SV=1	gi|672179290|ref|XP_008809811.1| PREDICTED: phytanoyl-CoA dioxygenase [Phoenix dactylifera]	-	-	-	-	-	-	-	-	-
TRINITY_DN24944_c0_g1	3.74224	0.00145626	3.63288	0.0016184	4.44547	3.18969e-06	3.67933	0.0013655	-	gi|1026088016|ref|XP_016543153.1| PREDICTED: probable WRKY transcription factor 70 [Capsicum annuum]	-	-	-	Solyc09g015770.3	WRKY81	WRKY3 [Source:UniProtKB/TrEMBL;Acc:I3NN77]"	PGSC0003DMG400008391	-	DNA-binding protein 4[Source:PGSC_GENE;Acc:PGSC0003DMG400008391]
TRINITY_DN22679_c0_g1	4.68551	0.00220765	5.75911	0.00105695	6.3113	3.57385e-17	3.12613	0.00057768	sp|Q8MZS4|PHYSA_PHYPO Physarolisin OS=Physarum polycephalum PE=1 SV=1	gi|326505276|dbj|BAK03025.1| predicted protein [Hordeum vulgare subsp. vulgare]	-	-	-	-	-	-	-	-	-
TRINITY_DN2254_c0_g1	2.12792	0.00183213	2.15261	0.00898942	2.06417	3.64721e-06	2.21418	0.0440527	sp|Q9C827|COB22_ARATH Coatomer subunit beta&apos;-2 OS=Arabidopsis thaliana GN=At1g52360 PE=1 SV=1	gi|971542935|ref|XP_015162280.1| PREDICTED: coatomer subunit beta&apos;-1-like [Solanum tuberosum]	AT1G52360	-	Coatomer subunit beta'[Source:UniProtKB/TrEMBL;Acc:F4ICX0]	Solyc03g120260.3	-	-	PGSC0003DMG400002566	-	Coatomer subunit beta'-2[Source:PGSC_GENE;Acc:PGSC0003DMG400002566]
TRINITY_DN3018_c0_g1	2.64706	0.00055639	3.03112	1.18806e-09	2.67272	1.39676e-07	2.51956	2.30308e-06	-	gi|723707706|ref|XP_010322447.1| PREDICTED: uncharacterized protein LOC101259642 [Solanum lycopersicum]	AT3G11600	-	E3 ubiquitin-protein ligase[Source:UniProtKB/TrEMBL;Acc:Q9SRN4]	Solyc06g073990.2	-	-	PGSC0003DMG400005933	-	Conserved gene of unknown function[Source:PGSC_GENE;Acc:PGSC0003DMG400005933]
TRINITY_DN11495_c0_g2	3.8505	4.07414e-08	6.49361	4.5356e-27	5.74503	5.17362e-24	6.993	1.09792e-08	-	gi|970051736|ref|XP_015087462.1| PREDICTED: nascent polypeptide-associated complex subunit alpha, muscle-specific form-like [Solanum pennellii]	AT2G48140	EDA4	At2g48140/F11L15.4[Source:UniProtKB/TrEMBL;Acc:Q94AX3]	Solyc09g082300.3	-	-	PGSC0003DMG400032259	-	Protease inhibitor[Source:PGSC_GENE;Acc:PGSC0003DMG400032259]
TRINITY_DN152315_c0_g1	3.72022	0.0250737	4.88952	0.000413959	4.61422	0.000283766	3.95282	0.0093981	-	gi|460395225|ref|XP_004243185.1| PREDICTED: uncharacterized protein LOC101267326 [Solanum lycopersicum]	-	-	-	Solyc07g056630.3	-	-	-	-	-
TRINITY_DN226557_c0_g1	5.71837	2.34444e-07	6.58258	4.04433e-11	8.18886	3.14667e-26	6.33037	4.18391e-11	-	-	-	-	-	-	-	-	-	-	-
TRINITY_DN37924_c0_g4	5.28504	0.000630353	6.15566	7.81281e-07	7.74429	4.39663e-16	5.93527	5.28864e-06	sp|Q9SMX3|VDAC3_ARATH Mitochondrial outer membrane protein porin 3 OS=Arabidopsis thaliana GN=VDAC3 PE=1 SV=3	gi|21553387|gb|AAM62480.1| voltage-dependent anion-selective channel protein hsr2 [Arabidopsis thaliana] &gt;gi|1032275528|gb|OAO89856.1| VDAC3 [Arabidopsis thaliana]	AT5G15090	VDAC3	Mitochondrial outer membrane protein porin 3[Source:UniProtKB/Swiss-Prot;Acc:Q9SMX3]	Solyc03g058920.3	-	-	PGSC0003DMG400002066	-	34 kDa outer mitochondrial membrane protein porin[Source:PGSC_GENE;Acc:PGSC0003DMG400002066]
TRINITY_DN16380_c0_g1	3.72979	0.0153334	4.72483	8.07469e-05	4.26161	0.000945446	5.07496	0.0129456	sp|P33080|AX10A_SOYBN Auxin-induced protein X10A OS=Glycine max PE=2 SV=1	gi|525314000|ref|NP_001266184.1| small auxin-up protein 81 [Solanum lycopersicum] &gt;gi|388329752|gb|AFK29267.1| small auxin-up protein 81 [Solanum lycopersicum]	AT4G38840	-	At4g38840 [Source:UniProtKB/TrEMBL;Acc:Q9T0J2]"	Solyc10g054760.2	-	-	PGSC0003DMG400026711	-	Auxin-induced protein[Source:PGSC_GENE;Acc:PGSC0003DMG400026711]
TRINITY_DN7410_c0_g1	2.92384	0.00602231	4.81127	9.72935e-10	3.85132	3.27372e-06	3.85966	8.53003e-06	-	-	-	-	-	-	-	-	-	-	-
TRINITY_DN42642_c0_g1	3.58076	0.000622398	2.70349	0.0188781	3.22891	0.00125296	2.72637	0.0161168	sp|Q9SJ02|STEP2_ARATH Stress enhanced protein 2, chloroplastic OS=Arabidopsis thaliana GN=SEP2 PE=2 SV=1	gi|970026055|ref|XP_015074332.1| PREDICTED: stress enhanced protein 2, chloroplastic isoform X1 [Solanum pennellii]	AT2G21970	44076	SEP2 [Source:UniProtKB/TrEMBL;Acc:A0A178VQ84]"	Solyc04g053130.3	-	-	PGSC0003DMG400016590	-	Stress enhanced protein 2[Source:PGSC_GENE;Acc:PGSC0003DMG400016590]
TRINITY_DN27264_c0_g1	2.9304	0.0204862	3.6527	0.000395029	3.87357	5.54904e-05	3.29391	0.00382667	-	gi|970045641|ref|XP_015084285.1| PREDICTED: uncharacterized protein LOC107027707 [Solanum pennellii]	-	-	-	Solyc06g065080.1	-	-	PGSC0003DMG400003940	-	Ulp1 protease family, C-terminal catalytic domaincontaining protein[Source:PGSC_GENE;Acc:PGSC0003DMG400003940]
TRINITY_DN21188_c0_g1	6.39098	5.14721e-06	6.86655	6.52763e-08	8.66914	1.0458e-16	5.04536	0.00204275	-	-	-	-	-	-	-	-	-	-	-
TRINITY_DN5582_c0_g1	2.33928	1.00511e-05	2.23727	1.10856e-05	2.47302	0.00291072	2.35601	0.00164472	sp|Q08298|RD22_ARATH BURP domain protein RD22 OS=Arabidopsis thaliana GN=RD22 PE=2 SV=1	gi|970047549|ref|XP_015085303.1| PREDICTED: dehydration-responsive protein RD22 [Solanum pennellii]	AT5G25610	RD22	BURP domain protein RD22 [Source:UniProtKB/Swiss-Prot;Acc:Q08298]	Solyc08g068150.3	-	-	PGSC0003DMG400014509	-	BURP domain-containing protein[Source:PGSC_GENE;Acc:PGSC0003DMG400014509]
TRINITY_DN73595_c0_g1	2.41712	0.0385305	3.54823	0.00241527	2.48317	0.0182704	3.17443	0.000983827	-	-	-	-	-	-	-	-	-	-	-
TRINITY_DN16134_c0_g1	8.90703	6.00934e-19	8.27688	2.79021e-06	9.18922	1.4173e-25	8.19529	7.07591e-11	-	-	-	-	-	-	-	-	-	-	-
TRINITY_DN19747_c0_g1	4.0865	0.00691461	4.82312	0.00053684	5.29206	1.08798e-06	3.86201	0.0117411	-	gi|971549847|ref|XP_015164082.1| PREDICTED: glycine-rich domain-containing protein 1-like isoform X1 [Solanum tuberosum] &gt;gi|971549849|ref|XP_015164083.1| PREDICTED: glycine-rich domain-containing protein 1-like isoform X1 [Solanum tuberosum]	-	-	-	Solyc02g063450.3	-	-	PGSC0003DMG400010387	-	Glycine-rich protein[Source:PGSC_GENE;Acc:PGSC0003DMG400010387]
TRINITY_DN6539_c0_g1	2.82652	1.25639e-07	5.09891	1.65667e-27	4.26992	3.4503e-18	5.32207	2.71526e-08	-	gi|460371056|ref|XP_004231361.1| PREDICTED: proteoglycan 4-like [Solanum lycopersicum]	-	-	-	Solyc01g105770.2	-	-	PGSC0003DMG400033591	-	Periaxin[Source:PGSC_GENE;Acc:PGSC0003DMG400033591]
TRINITY_DN48002_c0_g1	3.21758	0.000759167	2.28967	0.0347543	4.05534	0.00130488	2.93933	0.00421376	sp|P10975|NLTPC_RICCO Non-specific lipid-transfer protein C, cotyledon-specific isoform OS=Ricinus communis PE=1 SV=2	gi|723733631|ref|XP_004248054.2| PREDICTED: non-specific lipid-transfer protein C, cotyledon-specific isoform-like [Solanum lycopersicum]	AT3G51590	LTP12	Non-specific lipid-transfer protein 12[Source:UniProtKB/Swiss-Prot;Acc:Q9SCZ0]	Solyc10g012110.2	-	-	PGSC0003DMG400035278	-	Nonspecific lipid-transfer protein[Source:PGSC_GENE;Acc:PGSC0003DMG400035278]
TRINITY_DN10044_c0_g1	3.02008	4.00737e-09	2.86742	0.000133389	3.08812	1.12022e-12	2.38047	7.7153e-08	sp|Q6L8G0|ZIP5_ORYSJ Zinc transporter 5 OS=Oryza sativa subsp. japonica GN=ZIP5 PE=2 SV=1	gi|565395736|ref|XP_006363493.1| PREDICTED: zinc transporter 8-like [Solanum tuberosum]	AT2G32270	ZIP3	Zinc transporter 3 [Source:UniProtKB/Swiss-Prot;Acc:Q9SLG3]	Solyc07g043200.2	-	-	PGSC0003DMG400014936	-	Zinc/iron transporter[Source:PGSC_GENE;Acc:PGSC0003DMG400014936]
TRINITY_DN204411_c0_g1	3.57867	0.00034907	4.17671	0.0117265	5.25364	7.52361e-22	2.64235	7.22887e-05	sp|P62265|RS14_CRIGR 40S ribosomal protein S14 OS=Cricetulus griseus GN=RPS14 PE=2 SV=3	gi|302851191|ref|XP_002957120.1| component of cytosolic 80S ribosome and 40S small subunit [Volvox carteri f. nagariensis] &gt;gi|300257527|gb|EFJ41774.1| component of cytosolic 80S ribosome and 40S small subunit [Volvox carteri f. nagariensis]	AT3G11510	RPS14B	At3g11510 [Source:UniProtKB/TrEMBL;Acc:Q1H555]"	Solyc02g070560.3	-	-	PGSC0003DMG400021158	-	Ribosomal protein S14[Source:PGSC_GENE;Acc:PGSC0003DMG400021158]
TRINITY_DN14582_c0_g1	5.79235	0.000202539	6.61596	2.10094e-07	8.56435	5.34556e-12	7.46397	5.93089e-09	-	-	-	-	-	-	-	-	-	-	-
TRINITY_DN16222_c0_g1	4.67826	0.000681595	5.70208	1.0912e-07	5.49545	4.26648e-07	4.87659	0.000156397	-	-	-	-	-	-	-	-	-	-	-
TRINITY_DN142388_c0_g1	4.00835	0.00960577	4.89622	6.8078e-05	6.16376	7.40619e-10	4.18104	0.0106322	-	-	-	-	-	-	-	-	-	-	-
TRINITY_DN3233_c0_g3	5.83574	1.171e-18	5.53744	2.67149e-06	5.73403	1.51504e-18	5.70719	6.61301e-06	-	-	-	-	-	-	-	-	-	-	-
TRINITY_DN570_c0_g1	3.04872	0.000832246	3.74225	0.00730848	4.73636	1.41858e-20	2.04616	0.000515499	sp|Q26481|RL5_STYCL 60S ribosomal protein L5 OS=Styela clava GN=RPL5 PE=3 SV=3	gi|565402693|ref|XP_006366807.1| PREDICTED: 60S ribosomal protein L5-like [Solanum tuberosum]	AT3G25520	ATL5	RPL5A [Source:UniProtKB/TrEMBL;Acc:A0A178V891]"	Solyc06g082870.3	-	-	PGSC0003DMG400027667	-	Ribosomal protein L5[Source:PGSC_GENE;Acc:PGSC0003DMG400027667]
TRINITY_DN8227_c0_g1	3.23783	6.04428e-05	3.73709	0.00060629	5.08347	2.32182e-20	2.63581	8.01791e-05	sp|Q5E958|RS8_BOVIN 40S ribosomal protein S8 OS=Bos taurus GN=RPS8 PE=2 SV=3	gi|674239105|gb|KFK31870.1| hypothetical protein AALP_AA6G169300 [Arabis alpina]	AT5G59240	RPS8B	40S ribosomal protein S8[Source:UniProtKB/TrEMBL;Acc:Q0WSK1]	Solyc09g057650.3	-	40S ribosomal protein S8[Source:UniProtKB/TrEMBL;Acc:K4CTF6]	PGSC0003DMG400020637	-	40S ribosomal protein S8[Source:PGSC_GENE;Acc:PGSC0003DMG400020637]
TRINITY_DN1022_c1_g2	3.15033	0.0425619	5.25162	2.80728e-06	4.31566	8.57004e-06	4.72841	6.58375e-05	-	-	-	-	-	-	-	-	-	-	-
TRINITY_DN3233_c0_g1	6.21968	4.49008e-16	5.72478	0.000317291	6.12773	3.16704e-19	6.05557	1.28841e-17	-	-	-	-	-	-	-	-	-	-	-
TRINITY_DN3044_c0_g3	5.77574	6.27315e-07	6.92594	3.9921e-14	8.60023	1.22332e-19	6.72748	1.20937e-11	sp|Q54J69|RL10_DICDI 60S ribosomal protein L10 OS=Dictyostelium discoideum GN=rpl10 PE=1 SV=2	gi|571543244|ref|XP_003553186.2| PREDICTED: 60S ribosomal protein L10 [Glycine max] &gt;gi|734368086|gb|KHN18645.1| 60S ribosomal protein L10 [Glycine soja] &gt;gi|947048574|gb|KRG98102.1| hypothetical protein GLYMA_18G050600 [Glycine max]	AT1G26910	RPL10B	60S ribosomal protein L10-2[Source:UniProtKB/Swiss-Prot;Acc:Q08770]	Solyc06g007520.3	ACI29	60S ribosomal protein L10[Source:UniProtKB/TrEMBL;Acc:Q3SC85]	PGSC0003DMG400030386	-	60S ribosomal protein L10[Source:PGSC_GENE;Acc:PGSC0003DMG400030386]
TRINITY_DN169915_c0_g1	5.21946	0.000878328	6.56049	1.13067e-05	7.70448	8.02454e-16	6.13292	1.01757e-06	sp|A3DJE3|PCKG_CLOTH Phosphoenolpyruvate carboxykinase [GTP] OS=Clostridium thermocellum (strain ATCC 27405 / DSM 1237 / NBRC 103400 / NCIMB 10682 / NRRL B-4536 / VPI 7372) GN=pckG PE=3 SV=1	gi|326497197|dbj|BAK02183.1| predicted protein [Hordeum vulgare subsp. vulgare]	-	-	-	-	-	-	-	-	-
TRINITY_DN3260_c1_g1	3.00471	0.000613373	6.09053	1.58608e-32	4.91627	1.3556e-06	5.56015	3.49597e-10	sp|P25317|GSTXA_TOBAC Probable glutathione S-transferase parA OS=Nicotiana tabacum GN=PARA PE=2 SV=1	gi|1026010396|ref|XP_016556906.1| PREDICTED: probable glutathione S-transferase parA [Capsicum annuum]	AT1G17180	GSTU25	Glutathione S-transferase U25[Source:UniProtKB/Swiss-Prot;Acc:Q9SHH7]	Solyc07g056490.3	-	-	PGSC0003DMG400027636	-	Glutathione s-transferase[Source:PGSC_GENE;Acc:PGSC0003DMG400027636]
TRINITY_DN27881_c0_g1	2.80797	0.00833002	3.27508	0.0398833	3.84068	1.53179e-05	2.64889	0.0387644	sp|Q9LIK7|ACA13_ARATH Putative calcium-transporting ATPase 13, plasma membrane-type OS=Arabidopsis thaliana GN=ACA13 PE=3 SV=1	gi|971548301|ref|XP_015163656.1| PREDICTED: putative calcium-transporting ATPase 13, plasma membrane-type isoform X1 [Solanum tuberosum]	AT3G22910	ACA13	Putative calcium-transporting ATPase 13, plasmamembrane-type [Source:UniProtKB/Swiss-Prot;Acc:Q9LIK7]	Solyc07g065300.2	-	-	PGSC0003DMG400039160	-	Autoinhibited calcium ATPase[Source:PGSC_GENE;Acc:PGSC0003DMG400039160]
TRINITY_DN50995_c0_g2	3.56538	0.0154315	6.07548	3.30174e-06	4.72809	0.000411563	6.19235	0.000837623	-	-	-	-	-	-	-	-	-	-	-
TRINITY_DN1240_c0_g1	3.00306	3.8971e-09	3.89452	2.55634e-19	3.36076	2.11855e-05	3.49552	1.82922e-09	sp|Q9XG54|OPR1_SOLLC 12-oxophytodienoate reductase 1 OS=Solanum lycopersicum GN=OPR1 PE=1 SV=1	gi|1027856714|ref|NP_001312395.1| 12-oxophytodienoate reductase 1-like [Nicotiana tabacum] &gt;gi|566572650|gb|AHC69824.1| 12-oxophytodienoate reductase 1 [Nicotiana tabacum]	AT1G76690	OPR2	OPR2 [Source:UniProtKB/TrEMBL;Acc:A0A178W9S3]"	Solyc10g086220.2	OPR1	12-oxophytodienoate reductase 1[Source:UniProtKB/Swiss-Prot;Acc:Q9XG54]	PGSC0003DMG400018784	-	LEDI-5c protein[Source:PGSC_GENE;Acc:PGSC0003DMG400018784]
TRINITY_DN1129_c4_g1	3.04066	0.0488093	4.03718	0.000698942	5.13154	6.21671e-08	3.3903	0.015846	sp|Q4HYR2|ACEA_GIBZE Isocitrate lyase OS=Gibberella zeae (strain PH-1 / ATCC MYA-4620 / FGSC 9075 / NRRL 31084) GN=ICL1 PE=1 SV=1	gi|326491633|dbj|BAJ94294.1| predicted protein [Hordeum vulgare subsp. vulgare]	AT3G21720	ICL	Isocitrate lyase [Source:UniProtKB/Swiss-Prot;Acc:P28297]	-	-	-	PGSC0003DMG400025487	-	Isocitrate lyase[Source:PGSC_GENE;Acc:PGSC0003DMG400025487]
TRINITY_DN269839_c0_g1	2.39161	0.0106853	5.99063	0.00155216	5.07158	4.13296e-16	4.74641	1.57236e-08	-	-	-	-	-	-	-	-	-	-	-
TRINITY_DN8042_c0_g1	2.08217	6.82128e-05	3.16068	7.01098e-13	2.66796	1.93088e-09	2.87433	6.30443e-10	-	gi|723663419|ref|XP_010313929.1| PREDICTED: uncharacterized protein LOC104644856 [Solanum lycopersicum]	AT3G05858	-	Putative uncharacterized protein[Source:UniProtKB/TrEMBL;Acc:Q1G3M8]	Solyc01g101260.2	-	-	PGSC0003DMG400018282	-	Conserved gene of unknown function[Source:PGSC_GENE;Acc:PGSC0003DMG400018282]
TRINITY_DN243661_c0_g1	6.13207	4.13995e-09	7.19171	2.37747e-07	9.2193	9.26042e-23	5.36854	1.18035e-05	-	-	-	-	-	-	-	-	-	-	-
TRINITY_DN49304_c0_g1	3.88821	0.00358513	4.5814	0.000508022	5.47033	3.62225e-09	3.97581	0.00146273	sp|Q5JK84|RH15_ORYSJ DEAD-box ATP-dependent RNA helicase 15 OS=Oryza sativa subsp. japonica GN=AIP2 PE=1 SV=1	gi|835983654|ref|XP_004968948.2| PREDICTED: DEAD-box ATP-dependent RNA helicase 15-like [Setaria italica] &gt;gi|944241215|gb|KQL05523.1| hypothetical protein SETIT_001080mg [Setaria italica]	AT5G11170	RH15	DEAD-box ATP-dependent RNA helicase 56[Source:UniProtKB/Swiss-Prot;Acc:Q9LFN6]	Solyc06g066060.3	-	-	PGSC0003DMG400020781	-	DEAD-box ATP-dependent RNA helicase 56[Source:PGSC_GENE;Acc:PGSC0003DMG400020781]
TRINITY_DN16458_c0_g1	6.90799	0.000130273	7.24359	8.70176e-08	9.56679	5.28055e-29	7.10393	9.34195e-10	sp|Q8GU82|AB45G_ORYSJ ABC transporter G family member 45 OS=Oryza sativa subsp. japonica GN=ABCG45 PE=2 SV=2	gi|145348289|ref|XP_001418585.1| ABC(ABCG) family transporter: pleiotropic drug [Ostreococcus lucimarinus CCE9901] &gt;gi|144578815|gb|ABO96878.1| ABC(ABCG) family transporter: pleiotropic drug [Ostreococcus lucimarinus CCE9901]	AT4G15236	ABCG43	ABC-2 and Plant PDR ABC-type transporter familyprotein [Source:TAIR;Acc:AT4G15236]	Solyc06g076930.2	-	-	PGSC0003DMG400002613	-	PDR8/PEN3 (PLEIOTROPIC DRUG RESISTANCE8)[Source:PGSC_GENE;Acc:PGSC0003DMG400002613]
TRINITY_DN6397_c1_g1	2.75448	1.41335e-07	3.48069	3.19106e-15	2.719	8.08349e-10	3.1185	1.72095e-11	sp|Q9MAX3|SUT12_ARATH Sulfate transporter 1.2 OS=Arabidopsis thaliana GN=SULTR1;2 PE=1 SV=1	gi|920500832|ref|NP_001234569.2| sulfate transporter 2 [Solanum lycopersicum]	AT1G78000	SULTR1;2	Sulfate transporter 1.2 [Source:UniProtKB/Swiss-Prot;Acc:Q9MAX3]	Solyc12g056930.2	ST2	-	PGSC0003DMG400008537	-	Sulfate transporter 2[Source:PGSC_GENE;Acc:PGSC0003DMG400008537]
TRINITY_DN52435_c0_g1	6.28392	0.00704036	6.53961	3.08292e-07	8.07447	1.47649e-15	5.92565	1.6254e-05	sp|Q39659|MFPA_CUCSA Glyoxysomal fatty acid beta-oxidation multifunctional protein MFP-a OS=Cucumis sativus PE=1 SV=1	gi|552815014|ref|XP_005844329.1| hypothetical protein CHLNCDRAFT_59763 [Chlorella variabilis] &gt;gi|307103971|gb|EFN52227.1| hypothetical protein CHLNCDRAFT_59763 [Chlorella variabilis]	AT4G29010	AIM1	Peroxisomal fatty acid beta-oxidationmultifunctional protein AIM1 [Source:UniProtKB/Swiss-Prot;Acc:Q9ZPI6]	Solyc12g099440.2	-	-	PGSC0003DMG400004630	-	Glyoxysomal fatty acid beta-oxidationmultifunctional protein[Source:PGSC_GENE;Acc:PGSC0003DMG400004630]
TRINITY_DN5559_c0_g1	5.86129	2.98524e-07	7.15254	9.75629e-06	8.18704	3.69597e-23	5.36669	6.39824e-06	sp|Q98TF5|RL39_CHICK 60S ribosomal protein L39 OS=Gallus gallus GN=RPL39 PE=3 SV=1	gi|303271767|ref|XP_003055245.1| predicted protein [Micromonas pusilla CCMP1545] &gt;gi|226463219|gb|EEH60497.1| predicted protein [Micromonas pusilla CCMP1545]	AT4G31985	RPL39A	60S ribosomal protein L39-1[Source:UniProtKB/Swiss-Prot;Acc:P51424]	Solyc07g005050.3	-	-	PGSC0003DMG400001463	-	60S ribosomal protein L39-3[Source:PGSC_GENE;Acc:PGSC0003DMG400001463]
TRINITY_DN2622_c0_g1	8.83042	2.51956e-07	9.3912	6.54433e-05	9.07086	2.28466e-05	7.43662	1.89027e-11	sp|Q9M1K1|ORG2_ARATH Transcription factor ORG2 OS=Arabidopsis thaliana GN=ORG2 PE=1 SV=1	gi|970057305|ref|XP_015055301.1| PREDICTED: transcription factor bHLH100-like [Solanum pennellii]	AT3G56970	ORG2	Transcription factor ORG2 [Source:UniProtKB/Swiss-Prot;Acc:Q9M1K1]	Solyc10g079680.2	-	-	PGSC0003DMG400029853	-	Conserved gene of unknown function[Source:PGSC_GENE;Acc:PGSC0003DMG400029853]
TRINITY_DN933_c1_g1	7.83924	1.71831e-23	7.33081	7.99067e-09	7.7275	5.51626e-29	7.3331	5.96713e-16	sp|P27141|CAHC_TOBAC Carbonic anhydrase, chloroplastic OS=Nicotiana tabacum PE=2 SV=1	gi|1026030600|ref|XP_016561553.1| PREDICTED: carbonic anhydrase, chloroplastic isoform X1 [Capsicum annuum]	AT3G01500	BCA1	Beta carbonic anhydrase 1, chloroplastic[Source:UniProtKB/Swiss-Prot;Acc:P27140]	Solyc02g086820.3	ca2	Carbonic anhydrase[Source:UniProtKB/TrEMBL;Acc:Q5NE20]	PGSC0003DMG400000493	-	Carbonic anhydrase[Source:PGSC_GENE;Acc:PGSC0003DMG400000493]
TRINITY_DN713_c0_g1	8.32826	8.0787e-37	7.63154	2.48172e-10	8.21264	5.46052e-49	7.97202	1.07338e-44	sp|P27141|CAHC_TOBAC Carbonic anhydrase, chloroplastic OS=Nicotiana tabacum PE=2 SV=1	gi|387157286|dbj|BAM15483.1| carbonic anhydrase, partial [Solanum tuberosum]	AT3G01500	BCA1	Beta carbonic anhydrase 1, chloroplastic[Source:UniProtKB/Swiss-Prot;Acc:P27140]	Solyc02g086820.3	ca2	Carbonic anhydrase[Source:UniProtKB/TrEMBL;Acc:Q5NE20]	PGSC0003DMG400000493	-	Carbonic anhydrase[Source:PGSC_GENE;Acc:PGSC0003DMG400000493]
TRINITY_DN10032_c0_g1	9.0865	2.7065e-20	9.41887	3.23877e-16	9.03734	7.24317e-35	8.77547	6.16307e-20	-	-	-	-	-	-	-	-	PGSC0003DMG400001064	-	Conserved gene of unknown function[Source:PGSC_GENE;Acc:PGSC0003DMG400001064]
TRINITY_DN5741_c0_g1	7.6481	2.43609e-27	7.50992	8.38026e-08	7.8992	1.25076e-37	7.09141	1.63382e-19	-	gi|565371752|ref|XP_006352465.1| PREDICTED: uncharacterized protein LOC102605651 [Solanum tuberosum]	AT1G12030	-	At1g12030 [Source:UniProtKB/TrEMBL;Acc:O65376]"	Solyc11g012120.2	-	-	PGSC0003DMG400020109	-	Conserved gene of unknown function[Source:PGSC_GENE;Acc:PGSC0003DMG400020109]
TRINITY_DN203929_c0_g1	3.49945	4.85909e-05	4.1924	0.00147483	4.94834	3.26643e-18	2.76792	5.85023e-05	sp|O74538|RL27B_SCHPO 60S ribosomal protein L27-B OS=Schizosaccharomyces pombe (strain 972 / ATCC 24843) GN=rpl2702 PE=3 SV=1	gi|920681037|gb|KOM27857.1| hypothetical protein LR48_Vigan468s001900 [Vigna angularis] &gt;gi|965664485|dbj|BAT80194.1| hypothetical protein VIGAN_02318800 [Vigna angularis var. angularis]	AT2G32220	RPL27A	60S ribosomal protein L27-1[Source:UniProtKB/Swiss-Prot;Acc:Q9SKX8]	Solyc07g043360.1	-	60S ribosomal protein L27[Source:UniProtKB/TrEMBL;Acc:K4CEJ5]	PGSC0003DMG400011741	-	60S ribosomal protein L27[Source:PGSC_GENE;Acc:PGSC0003DMG400011741]
TRINITY_DN110_c0_g2	4.0552	0.00273119	5.5601	9.1242e-09	7.13456	6.27816e-14	5.40909	1.769e-07	sp|Q3ZBH8|RS20_BOVIN 40S ribosomal protein S20 OS=Bos taurus GN=RPS20 PE=3 SV=1	gi|971511113|dbj|GAQ87103.1| 40S ribosomal protein S20 [Klebsormidium flaccidum]	AT3G47370	RPS20B	40S ribosomal protein S20-2[Source:UniProtKB/Swiss-Prot;Acc:Q9STY6]	Solyc01g096580.3	-	-	PGSC0003DMG400000965	-	Ribosomal protein S10, eukaryotic and archaeal form[Source:PGSC_GENE;Acc:PGSC0003DMG400000965]
TRINITY_DN18698_c0_g1	2.4148	0.00353422	2.20081	0.0148331	3.17977	7.8629e-05	3.42573	6.44771e-07	sp|O81832|Y4729_ARATH G-type lectin S-receptor-like serine/threonine-protein kinase At4g27290 OS=Arabidopsis thaliana GN=At4g27290 PE=3 SV=4	gi|971567415|ref|XP_015168605.1| PREDICTED: G-type lectin S-receptor-like serine/threonine-protein kinase At4g27290 [Solanum tuberosum]	AT4G27290	-	Serine/threonine-protein kinase[Source:UniProtKB/TrEMBL;Acc:A0A178V0J5]	Solyc04g077370.2	-	Serine/threonine-protein kinase[Source:UniProtKB/TrEMBL;Acc:K4BUH4]	PGSC0003DMG402004946	-	S-locus-specific glycoprotein S13[Source:PGSC_GENE;Acc:PGSC0003DMG402004946]
TRINITY_DN202_c0_g2	2.95911	1.07198e-07	3.91623	7.68143e-17	3.47313	2.91972e-13	3.73572	4.094e-14	sp|Q9M158|STR4_ARATH Rhodanese-like domain-containing protein 4, chloroplastic OS=Arabidopsis thaliana GN=STR4 PE=1 SV=2	gi|565345206|ref|XP_006339688.1| PREDICTED: rhodanese-like domain-containing protein 4, chloroplastic [Solanum tuberosum]	AT4G01050	TROL	thylakoid rhodanese-like[Source:TAIR;Acc:AT4G01050]	Solyc01g095670.3	-	-	PGSC0003DMG400000214	-	Chitinase[Source:PGSC_GENE;Acc:PGSC0003DMG400000214]
TRINITY_DN59690_c0_g3	4.03569	0.00308289	5.90716	1.15132e-10	5.48978	2.42513e-08	5.63997	6.19132e-09	sp|Q9AT54|SCGT_TOBAC Scopoletin glucosyltransferase OS=Nicotiana tabacum GN=TOGT1 PE=1 SV=1	gi|565359165|ref|XP_006346388.1| PREDICTED: scopoletin glucosyltransferase [Solanum tuberosum]	-	-	-	Solyc01g107810.3	-	-	PGSC0003DMG400025877	-	Twi1 protein[Source:PGSC_GENE;Acc:PGSC0003DMG400025877]
TRINITY_DN241937_c0_g1	6.96157	4.82811e-05	8.63068	8.07119e-14	9.79785	2.60389e-30	7.98974	4.48624e-15	-	gi|971518278|dbj|GAQ79901.1| hypothetical protein KFL_000410010 [Klebsormidium flaccidum]	AT1G65900	-	At1g65900/F12P19_7[Source:UniProtKB/TrEMBL;Acc:Q94A98]	-	-	-	PGSC0003DMG400016719	-	Reverse transcriptase[Source:PGSC_GENE;Acc:PGSC0003DMG400016719]
TRINITY_DN37232_c0_g2	2.5282	0.00551483	2.63372	0.00173773	3.14806	3.06481e-05	3.68972	3.77225e-07	sp|Q9XJ32|VTSS1_SOLTU Vetispiradiene synthase 1 OS=Solanum tuberosum GN=PVS1 PE=1 SV=1	gi|75267592|sp|Q9XJ32.1|VTSS1_SOLTU RecName: Full=Vetispiradiene synthase 1 &gt;gi|5360653|dbj|BAA82092.1| vetispiradiene synthase [Solanum tuberosum]	AT1G70080	TPS06	Dolabella-3,7-dien-18-ol synthase TPS06[Source:UniProtKB/Swiss-Prot;Acc:Q84UU9]	Solyc01g101220.2	-	-	PGSC0003DMG400018286	-	Vetispiradiene synthase[Source:PGSC_GENE;Acc:PGSC0003DMG400018286]
TRINITY_DN14894_c0_g1	3.2092	0.000510822	4.09195	0.0033065	5.09951	3.35789e-24	2.12955	0.000859592	sp|Q9PV90|RLA0_DANRE 60S acidic ribosomal protein P0 OS=Danio rerio GN=rplp0 PE=2 SV=1	gi|641850181|gb|KDO69054.1| hypothetical protein CISIN_1g020952mg [Citrus sinensis]	AT3G09200	RPP0B	60S acidic ribosomal protein P0-2[Source:UniProtKB/Swiss-Prot;Acc:Q42112]	Solyc09g091520.2	-	60S acidic ribosomal protein P0[Source:UniProtKB/TrEMBL;Acc:K4CWH8]	PGSC0003DMG400023424	-	P0 ribosomal protein[Source:PGSC_GENE;Acc:PGSC0003DMG400023424]
TRINITY_DN7514_c0_g1	2.25545	6.20362e-06	2.90378	6.38354e-12	2.24368	9.43061e-08	2.01965	2.7206e-06	sp|Q9SNV9|NRAM3_ARATH Metal transporter Nramp3 OS=Arabidopsis thaliana GN=NRAMP3 PE=1 SV=2	gi|350537125|ref|NP_001233770.1| metal transporter [Solanum lycopersicum] &gt;gi|30267436|gb|AAP21819.1| metal transporter [Solanum lycopersicum]	AT2G23150	NRAMP3	Metal transporter Nramp3 [Source:UniProtKB/Swiss-Prot;Acc:Q9SNV9]	Solyc02g092800.3	-	-	PGSC0003DMG400024976	-	Metal transporter[Source:PGSC_GENE;Acc:PGSC0003DMG400024976]
TRINITY_DN1969_c0_g3	7.46291	1.28281e-05	7.57663	1.22956e-12	9.84012	3.4968e-11	8.06762	1.80947e-15	sp|P15214|GST_PROMI Glutathione S-transferase GST-6.0 OS=Proteus mirabilis GN=gstB PE=1 SV=2	gi|1009180257|ref|XP_015871526.1| PREDICTED: glutathione S-transferase GstA-like [Ziziphus jujuba]	AT2G02380	GSTZ2	Glutathione S-transferase Z2[Source:UniProtKB/Swiss-Prot;Acc:Q9ZVQ4]	Solyc01g102660.3	-	-	PGSC0003DMG400018269	-	Glutathione S-transferase[Source:PGSC_GENE;Acc:PGSC0003DMG400018269]
TRINITY_DN6397_c2_g1	2.97754	0.0151557	6.09754	2.63198e-06	3.70217	6.98387e-05	4.71891	8.53185e-10	sp|Q9MAX3|SUT12_ARATH Sulfate transporter 1.2 OS=Arabidopsis thaliana GN=SULTR1;2 PE=1 SV=1	gi|565374977|ref|XP_006354018.1| PREDICTED: sulfate transporter 1.3-like [Solanum tuberosum]	AT1G78000	SULTR1;2	Sulfate transporter 1.2 [Source:UniProtKB/Swiss-Prot;Acc:Q9MAX3]	Solyc04g072760.3	-	-	PGSC0003DMG400009468	-	Sulfate transporter 2[Source:PGSC_GENE;Acc:PGSC0003DMG400009468]
TRINITY_DN1366_c0_g1	2.85235	0.00419559	3.59567	0.0101692	4.79937	5.19255e-19	2.34694	0.00208466	sp|Q03409|RS25_DICDI 40S ribosomal protein S25 OS=Dictyostelium discoideum GN=rps25 PE=3 SV=1	gi|302843059|ref|XP_002953072.1| component of cytosolic 80S ribosome and 40S small subunit [Volvox carteri f. nagariensis] &gt;gi|300261783|gb|EFJ45994.1| component of cytosolic 80S ribosome and 40S small subunit [Volvox carteri f. nagariensis]	AT4G39200	RPS25E	40S ribosomal protein S25-4[Source:UniProtKB/Swiss-Prot;Acc:Q9T029]	Solyc02g069850.3	-	-	PGSC0003DMG400021189	-	40S ribosomal protein S25-1[Source:PGSC_GENE;Acc:PGSC0003DMG400021189]
TRINITY_DN12574_c0_g1	4.35181	2.20805e-12	3.89851	5.7675e-05	4.83378	3.88498e-05	4.66904	9.2792e-05	sp|Q9FL41|WTR38_ARATH WAT1-related protein At5g07050 OS=Arabidopsis thaliana GN=At5g07050 PE=2 SV=1	gi|460407355|ref|XP_004249118.1| PREDICTED: WAT1-related protein At5g07050 [Solanum lycopersicum]	AT5G07050	-	WAT1-related protein At5g07050[Source:UniProtKB/Swiss-Prot;Acc:Q9FL41]	Solyc10g078270.2	-	WAT1-related protein[Source:UniProtKB/TrEMBL;Acc:K4D269]	PGSC0003DMG400007176	-	Auxin-induced protein 5NG4[Source:PGSC_GENE;Acc:PGSC0003DMG400007176]
TRINITY_DN1492_c0_g1	2.11473	0.00474653	2.68125	3.63046e-08	2.46139	2.04671e-06	2.44052	1.63116e-06	sp|Q96303|PHT14_ARATH Inorganic phosphate transporter 1-4 OS=Arabidopsis thaliana GN=PHT1-4 PE=1 SV=1	gi|565370075|ref|XP_006351654.1| PREDICTED: inorganic phosphate transporter 1-4-like [Solanum tuberosum]	AT2G38940	PHT1-4	PHT1 [Source:UniProtKB/TrEMBL;Acc:A0A178VRB1]"	Solyc09g066410.2	-	Phosphate transporter[Source:UniProtKB/TrEMBL;Acc:A0A0B5GK48]	PGSC0003DMG400010288	-	Inorganic phosphate transporter[Source:PGSC_GENE;Acc:PGSC0003DMG400010288]
TRINITY_DN33511_c1_g1	2.74935	0.0180326	3.06209	0.0381116	3.11763	0.0138492	2.7225	0.0155086	-	gi|565402077|ref|XP_006366517.1| PREDICTED: uncharacterized protein LOC102586040 [Solanum tuberosum]	AT4G39860	-	Hematological/neurological-like protein[Source:UniProtKB/TrEMBL;Acc:Q9SMR7]	Solyc05g051970.3	-	-	PGSC0003DMG400021825	-	Conserved gene of unknown function[Source:PGSC_GENE;Acc:PGSC0003DMG400021825]
TRINITY_DN62895_c0_g1	3.3195	1.49709e-05	4.03899	0.000497754	5.26357	4.94024e-19	2.96926	7.28542e-05	sp|O80929|RL361_ARATH 60S ribosomal protein L36-1 OS=Arabidopsis thaliana GN=RPL36A PE=3 SV=1	gi|1004141770|gb|KXZ49760.1| hypothetical protein GPECTOR_19g211 [Gonium pectorale]	AT2G37600	RPL36A	60S ribosomal protein L36-1[Source:UniProtKB/Swiss-Prot;Acc:O80929]	Solyc06g036050.3	-	-	PGSC0003DMG402029927	-	60S ribosomal protein L36[Source:PGSC_GENE;Acc:PGSC0003DMG402029927]
TRINITY_DN1052_c3_g1	3.04965	0.00601301	4.34169	2.76369e-07	5.15702	4.508e-12	2.81334	0.0110147	sp|P31018|EF1A_ENTHI Elongation factor 1-alpha OS=Entamoeba histolytica PE=2 SV=1	gi|326512212|dbj|BAJ96087.1| predicted protein [Hordeum vulgare subsp. vulgare]	AT1G07920	A1	Elongation factor 1-alpha 4[Source:UniProtKB/Swiss-Prot;Acc:Q8GTY0]	Solyc11g069700.2	-	Elongation factor 1-alpha[Source:UniProtKB/TrEMBL;Acc:K4DAC6]	PGSC0003DMG400019677	-	Elongation factor 1-alpha[Source:PGSC_GENE;Acc:PGSC0003DMG400019677]
TRINITY_DN47597_c0_g2	5.75265	6.73205e-06	5.43666	0.00164101	7.32246	1.14105e-15	3.27403	0.0470611	sp|Q9FF46|AB28G_ARATH ABC transporter G family member 28 OS=Arabidopsis thaliana GN=ABCG28 PE=3 SV=1	gi|413917929|gb|AFW57861.1| hypothetical protein ZEAMMB73_980479 [Zea mays]	AT5G60740	ABCG28	ABC transporter G family member 28[Source:UniProtKB/Swiss-Prot;Acc:Q9FF46]	Solyc09g008000.3	-	-	PGSC0003DMG400012001	-	White-brown-complex ABC transporter family[Source:PGSC_GENE;Acc:PGSC0003DMG400012001]
TRINITY_DN12853_c0_g1	3.53691	0.00560961	5.98152	8.87244e-06	6.14082	0.0013079	3.98182	0.0336224	-	-	-	-	-	-	-	-	-	-	-
TRINITY_DN33197_c0_g1	3.86915	3.70176e-05	4.43977	3.03049e-08	4.30688	7.46114e-08	4.45566	4.10583e-08	sp|Q9XJ32|VTSS1_SOLTU Vetispiradiene synthase 1 OS=Solanum tuberosum GN=PVS1 PE=1 SV=1	gi|75267592|sp|Q9XJ32.1|VTSS1_SOLTU RecName: Full=Vetispiradiene synthase 1 &gt;gi|5360653|dbj|BAA82092.1| vetispiradiene synthase [Solanum tuberosum]	AT1G70080	TPS06	Dolabella-3,7-dien-18-ol synthase TPS06[Source:UniProtKB/Swiss-Prot;Acc:Q84UU9]	Solyc01g101210.3	-	-	PGSC0003DMG400018245	-	Vetispiradiene synthase 1[Source:PGSC_GENE;Acc:PGSC0003DMG400018245]
TRINITY_DN8797_c0_g1	4.58849	5.11354e-09	5.82181	3.72731e-10	5.61195	3.53565e-18	5.77717	3.27338e-18	-	-	-	-	-	-	-	-	-	-	-
TRINITY_DN51145_c0_g2	2.37847	0.0267675	3.77928	6.38286e-06	2.18127	0.032463	3.6716	7.41963e-05	sp|Q9SIY8|LAC5_ARATH Laccase-5 OS=Arabidopsis thaliana GN=LAC5 PE=2 SV=1	gi|565378385|ref|XP_006355637.1| PREDICTED: laccase-12-like [Solanum tuberosum]	AT2G40370	LAC5	Laccase-5 [Source:UniProtKB/Swiss-Prot;Acc:Q9SIY8]"	Solyc05g052360.2	-	-	PGSC0003DMG401027116	-	Laccase 90c[Source:PGSC_GENE;Acc:PGSC0003DMG401027116]
TRINITY_DN26883_c0_g2	5.53879	0.000228306	6.26442	0.000693423	7.0932	1.3181e-16	4.98313	1.4849e-05	sp|P29522|EF1B2_BOMMO Elongation factor 1-beta&apos; OS=Bombyx mori PE=1 SV=2	gi|326512518|dbj|BAJ99614.1| predicted protein [Hordeum vulgare subsp. vulgare]	AT1G30230	-	Translation elongation factor EF1B/ribosomalprotein S6 family protein[Source:UniProtKB/TrEMBL;Acc:A8MRC4]	Solyc07g016150.3	-	-	PGSC0003DMG400009775	-	Ripening regulated protein DDTFR10[Source:PGSC_GENE;Acc:PGSC0003DMG400009775]
TRINITY_DN36438_c0_g1	6.04466	0.000475729	6.30907	2.64184e-06	8.35045	1.45106e-18	6.10272	1.41514e-05	-	-	-	-	-	-	-	-	-	-	-
TRINITY_DN9283_c0_g1	3.23947	1.77822e-07	2.79075	0.000271781	3.70939	6.58626e-05	3.12284	8.21426e-07	sp|Q9SXB6|MLO2_ARATH MLO-like protein 2 OS=Arabidopsis thaliana GN=MLO2 PE=1 SV=1	gi|565397459|ref|XP_006364311.1| PREDICTED: MLO-like protein 12 [Solanum tuberosum]	AT1G11310	MLO2	MLO-like protein 2 [Source:UniProtKB/Swiss-Prot;Acc:Q9SXB6]	Solyc02g077575.1	-	-	PGSC0003DMG400030134	-	MLO1 [Source:PGSC_GENE;Acc:PGSC0003DMG400030134]"
TRINITY_DN15453_c0_g1	2.62725	2.23106e-05	4.45406	2.59014e-23	3.5643	1.8169e-08	3.81087	2.6297e-16	sp|Q03662|GSTX1_TOBAC Probable glutathione S-transferase OS=Nicotiana tabacum PE=2 SV=1	gi|970054239|ref|XP_015088753.1| PREDICTED: probable glutathione S-transferase [Solanum pennellii]	AT3G09270	GSTU8	Glutathione S-transferase U8[Source:UniProtKB/Swiss-Prot;Acc:Q9SR36]	Solyc09g011550.3	-	-	PGSC0003DMG400002175	-	Glutathione S-transferase[Source:PGSC_GENE;Acc:PGSC0003DMG400002175]
TRINITY_DN9588_c0_g1	2.35895	4.85953e-05	4.20182	2.43869e-18	3.25782	2.73548e-11	4.37348	2.90184e-09	sp|Q9FVS9|C96AF_ARATH Alkane hydroxylase MAH1 OS=Arabidopsis thaliana GN=CYP96A15 PE=2 SV=1	gi|565360040|ref|XP_006346789.1| PREDICTED: alkane hydroxylase MAH1-like [Solanum tuberosum]	AT4G39490	CYP96A10	CYP96A10 [Source:UniProtKB/TrEMBL;Acc:A0A178UWN2]"	Solyc04g011940.2	-	-	PGSC0003DMG401023595	-	Cytochrome P450[Source:PGSC_GENE;Acc:PGSC0003DMG401023595]
TRINITY_DN13912_c0_g1	2.80328	0.0178426	3.83163	0.0115566	4.49599	4.01266e-08	2.4223	0.0473403	-	-	-	-	-	-	-	-	-	-	-
TRINITY_DN29151_c0_g1	2.32377	0.0254401	4.05033	0.0015693	4.55907	2.23293e-11	2.85906	0.00126635	sp|Q01781|SAHH_PETCR Adenosylhomocysteinase OS=Petroselinum crispum GN=SAHH PE=2 SV=2	gi|302837740|ref|XP_002950429.1| hypothetical protein VOLCADRAFT_74602 [Volvox carteri f. nagariensis] &gt;gi|300264434|gb|EFJ48630.1| hypothetical protein VOLCADRAFT_74602 [Volvox carteri f. nagariensis]	AT4G13940	SAHH1	Adenosylhomocysteinase 1 [Source:UniProtKB/Swiss-Prot;Acc:O23255]	Solyc12g098500.2	-	Adenosylhomocysteinase[Source:UniProtKB/TrEMBL;Acc:K4DHM3]	PGSC0003DMG400004572	-	Adenosylhomocysteinase[Source:PGSC_GENE;Acc:PGSC0003DMG400004572]
TRINITY_DN5886_c0_g1	3.73961	2.9605e-12	3.85829	5.85452e-18	3.85484	2.10139e-17	3.37488	3.6975e-13	sp|Q9MBA1|CAO_ARATH Chlorophyllide a oxygenase, chloroplastic OS=Arabidopsis thaliana GN=CAO PE=1 SV=1	gi|565396589|ref|XP_006363892.1| PREDICTED: chlorophyllide a oxygenase, chloroplastic [Solanum tuberosum]	AT1G44446	CAO	CH1 [Source:UniProtKB/TrEMBL;Acc:A0A178W6L1]"	Solyc06g060310.3	-	-	PGSC0003DMG400017570	-	Chlorophyll synthase[Source:PGSC_GENE;Acc:PGSC0003DMG400017570]
TRINITY_DN158818_c0_g1	5.07306	0.00597384	5.56937	0.000436275	6.39356	6.22901e-07	4.76716	0.0168041	-	-	-	-	-	-	-	-	-	-	-
TRINITY_DN20109_c0_g1	3.10587	9.51084e-05	4.06484	0.00112983	5.05235	2.8793e-14	2.23334	0.0022263	sp|Q9LXG1|RS91_ARATH 40S ribosomal protein S9-1 OS=Arabidopsis thaliana GN=RPS9B PE=1 SV=1	gi|388514965|gb|AFK45544.1| unknown [Lotus japonicus]	AT5G15200	RPS9B	40S ribosomal protein S9-1 [Source:UniProtKB/Swiss-Prot;Acc:Q9LXG1]	Solyc01g010580.3	-	-	PGSC0003DMG400023058	-	40S ribosomal protein S9[Source:PGSC_GENE;Acc:PGSC0003DMG400023058]
TRINITY_DN317_c1_g1	2.14429	0.0145887	3.53414	1.23436e-07	2.9747	2.19271e-05	2.89944	0.000104084	sp|Q9LHS7|GPAT7_ARATH Glycerol-3-phosphate acyltransferase 7 OS=Arabidopsis thaliana GN=GPAT7 PE=1 SV=1	gi|565359869|ref|XP_006346708.1| PREDICTED: glycerol-3-phosphate acyltransferase 5-like [Solanum tuberosum]	AT5G06090	GPAT7	GPAT7 [Source:UniProtKB/TrEMBL;Acc:A0A178URK3]"	Solyc04g011600.3	-	-	PGSC0003DMG400027142	-	ER glycerol-phosphate acyltransferase[Source:PGSC_GENE;Acc:PGSC0003DMG400027142]
TRINITY_DN8041_c0_g1	3.05016	0.000421636	5.06856	9.46543e-16	4.85413	2.20941e-05	4.6269	1.47706e-10	sp|Q9LDR8|MY102_ARATH Transcription factor MYB102 OS=Arabidopsis thaliana GN=MYB102 PE=2 SV=1	gi|1025250278|ref|XP_016488880.1| PREDICTED: myb-related protein 315-like [Nicotiana tabacum]	AT5G16770	AtMYB9	Myb domain protein 9[Source:UniProtKB/TrEMBL;Acc:F4KE69]	Solyc08g076710.3	-	-	PGSC0003DMG400017525	-	R2r3-myb transcription factor[Source:PGSC_GENE;Acc:PGSC0003DMG400017525]
TRINITY_DN5133_c1_g1	3.5878	0.0277813	7.11141	2.47582e-06	4.90713	0.000397328	5.62118	5.25774e-08	sp|P53392|SUT2_STYHA High affinity sulfate transporter 2 OS=Stylosanthes hamata GN=ST2 PE=2 SV=1	gi|460384365|ref|XP_004237882.1| PREDICTED: sulfate transporter 1.3 [Solanum lycopersicum]	AT1G22150	SULTR1;3	Sulfate transporter 1.3 [Source:UniProtKB/Swiss-Prot;Acc:Q9FEP7]	Solyc04g072760.3	-	-	PGSC0003DMG400008537	-	Sulfate transporter 2[Source:PGSC_GENE;Acc:PGSC0003DMG400008537]
TRINITY_DN1977_c0_g1	3.69608	0.00118666	4.36781	0.000998625	5.46454	7.57775e-22	3.08425	7.31995e-06	sp|Q9C9C5|RL63_ARATH 60S ribosomal protein L6-3 OS=Arabidopsis thaliana GN=RPL6C PE=2 SV=1	gi|388497650|gb|AFK36891.1| unknown [Lotus japonicus]	AT1G74050	RPL6C	60S ribosomal protein L6-3 [Source:UniProtKB/Swiss-Prot;Acc:Q9C9C5]	Solyc05g054070.3	-	-	PGSC0003DMG400008445	-	60S ribosomal protein L6[Source:PGSC_GENE;Acc:PGSC0003DMG400008445]
TRINITY_DN4584_c0_g2	2.45491	0.000196211	2.3771	6.66135e-05	2.642	4.13449e-06	3.33058	0.00100705	sp|Q6IMT1|SAB_ARATH Protein SABRE OS=Arabidopsis thaliana GN=SAB PE=1 SV=1	gi|971584848|ref|XP_015160360.1| PREDICTED: protein SABRE-like isoform X1 [Solanum tuberosum]	AT1G58250	SAB	HYPERSENSITIVE TO PI STARVATION 4[Source:UniProtKB/TrEMBL;Acc:F4I9T6]	Solyc12g088010.2	-	-	PGSC0003DMG400002051	-	SAB [Source:PGSC_GENE;Acc:PGSC0003DMG400002051]"
TRINITY_DN22376_c0_g3	5.50151	0.0121274	5.64901	0.000367721	4.66766	9.76744e-08	4.11926	3.39646e-05	sp|Q8HY81|CATS_CANLF Cathepsin S OS=Canis lupus familiaris GN=CTSS PE=2 SV=1	gi|326501772|dbj|BAK02675.1| predicted protein [Hordeum vulgare subsp. vulgare]	AT5G43060	RD21B	Probable cysteine protease RD21B[Source:UniProtKB/Swiss-Prot;Acc:Q9FMH8]	Solyc12g088670.2	SlCYP1	CYP1 [Source:UniProtKB/TrEMBL;Acc:O49877]"	PGSC0003DMG400024987	-	Cysteine proteinase[Source:PGSC_GENE;Acc:PGSC0003DMG400024987]
TRINITY_DN11494_c0_g1	2.47841	6.29754e-06	4.72295	9.24326e-24	3.94553	5.35295e-17	5.08486	2.32383e-06	-	-	-	-	-	-	-	-	-	-	-
TRINITY_DN1160_c0_g1	3.23798	0.000176779	4.00203	0.000596412	5.17222	1.91177e-18	2.87042	3.44358e-06	sp|Q90YR8|RS6_ICTPU 40S ribosomal protein S6 OS=Ictalurus punctatus GN=rps6 PE=2 SV=1	gi|902198017|gb|KNA13581.1| hypothetical protein SOVF_115380 [Spinacia oleracea]	AT4G31700	RPS6A	40S ribosomal protein S6-1 [Source:UniProtKB/Swiss-Prot;Acc:O48549]	Solyc12g096300.2	-	40S ribosomal protein S6[Source:UniProtKB/TrEMBL;Acc:K4DHA3]	PGSC0003DMG400029283	-	Ribosomal protein S6[Source:PGSC_GENE;Acc:PGSC0003DMG400029283]
TRINITY_DN10747_c1_g1	3.25163	0.00822597	3.92624	0.0029029	5.47259	7.16833e-12	2.92152	0.0211837	sp|Q9U639|HSP7D_MANSE Heat shock 70 kDa protein cognate 4 OS=Manduca sexta PE=2 SV=1	gi|326501714|dbj|BAK02646.1| predicted protein [Hordeum vulgare subsp. vulgare]	AT5G02490	MED37D	Probable mediator of RNA polymerase IItranscription subunit 37c [Source:UniProtKB/Swiss-Prot;Acc:P22954]	Solyc11g066060.2	-	-	PGSC0003DMG400000398	-	Heat shock protein 70-3[Source:PGSC_GENE;Acc:PGSC0003DMG400000398]
TRINITY_DN8624_c2_g1	4.17488	0.00115226	5.16673	3.41877e-07	6.23924	1.57063e-13	4.62495	0.000451897	-	-	-	-	-	-	-	-	-	-	-
TRINITY_DN139014_c0_g1	5.11176	0.0151383	6.21192	1.04261e-09	7.67043	3.68354e-20	5.98156	2.03149e-08	sp|Q7XYA7|RL14_GRIJA 60S ribosomal protein L14 OS=Griffithsia japonica GN=RPL14 PE=2 SV=1	gi|195611252|gb|ACG27456.1| 60 ribosomal protein L14 [Zea mays]	AT4G27090	RPL14B	AT4G27090 protein[Source:UniProtKB/TrEMBL;Acc:B9DHP0]	Solyc09g066430.3	-	-	PGSC0003DMG400020148	-	Glycoprotein[Source:PGSC_GENE;Acc:PGSC0003DMG400020148]
TRINITY_DN1201_c1_g1	2.0093	0.00353705	2.93374	1.87386e-07	2.3576	1.82174e-05	3.22458	6.99588e-06	sp|P48979|PGLR_PRUPE Polygalacturonase OS=Prunus persica PE=2 SV=1	gi|460413217|ref|XP_004251991.1| PREDICTED: polygalacturonase-like [Solanum lycopersicum]	AT3G59850	-	Pectin lyase-like superfamily protein[Source:UniProtKB/TrEMBL;Acc:A0A1I9LP65]	Solyc12g019220.2	-	-	PGSC0003DMG400020393	-	Polygalacturonase 1[Source:PGSC_GENE;Acc:PGSC0003DMG400020393]
TRINITY_DN52680_c0_g1	2.49919	0.00122621	2.30311	5.44693e-05	2.07899	0.000314895	2.16355	0.000557378	-	gi|565358573|ref|XP_006346101.1| PREDICTED: uncharacterized protein LOC102601021 [Solanum tuberosum]	AT5G56050	-	Late embryogenesis abundant (LEA) hydroxyproline-rich glycoprotein family protein[Source:UniProtKB/TrEMBL;Acc:Q9FKU2]	Solyc07g065910.1	-	-	PGSC0003DMG400022154	-	Conserved gene of unknown function[Source:PGSC_GENE;Acc:PGSC0003DMG400022154]
TRINITY_DN1288_c0_g1	4.13143	1.21087e-06	5.18526	3.96956e-12	4.28635	1.66355e-08	4.25032	6.81563e-08	-	gi|442803167|gb|AGC78902.1| hypothetical protein (mitochondrion) [Vicia faba] &gt;gi|442803280|gb|AGC79015.1| hypothetical protein (mitochondrion) [Vicia faba]	-	-	-	Solyc00g020020.2	-	-	PGSC0003DMG400007438	-	Conserved gene of unknown function[Source:PGSC_GENE;Acc:PGSC0003DMG400007438]
TRINITY_DN13887_c0_g2	4.5327	3.95526e-07	3.57767	3.60774e-07	4.77023	6.89481e-11	4.12645	5.32403e-07	sp|H2DH21|C7A29_PANGI Cytochrome P450 CYP72A219 OS=Panax ginseng PE=2 SV=1	gi|565396998|ref|XP_006364091.1| PREDICTED: cytochrome P450 CYP72A219-like [Solanum tuberosum]	AT3G14690	CYP72A15	Cytochrome P450, family 72, subfamily A,polypeptide 15 [Source:UniProtKB/TrEMBL;Acc:A0A1I9LLM3]	Solyc10g007880.3	-	-	PGSC0003DMG400010537	-	CYP72A54[Source:PGSC_GENE;Acc:PGSC0003DMG400010537]
TRINITY_DN12651_c0_g1	2.10546	0.00022394	2.49841	2.28178e-07	2.6899	2.43115e-08	2.52185	5.04273e-05	-	gi|971564563|ref|XP_015167805.1| PREDICTED: uncharacterized protein LOC107062088 [Solanum tuberosum]	AT5G65170	-	At5g65170 [Source:UniProtKB/TrEMBL;Acc:Q9FJP8]"	Solyc04g055050.1	-	-	PGSC0003DMG400001897	-	Conserved gene of unknown function[Source:PGSC_GENE;Acc:PGSC0003DMG400001897]
TRINITY_DN732_c1_g1	2.93659	0.00153071	3.47522	0.0149314	4.79732	3.3211e-17	2.3151	0.00147048	sp|Q9GRJ3|RS23_LUMRU 40S ribosomal protein S23 OS=Lumbricus rubellus GN=RPS23 PE=2 SV=1	gi|388496402|gb|AFK36267.1| unknown [Medicago truncatula]	AT5G02960	RPS23B	40S ribosomal protein S23-2[Source:UniProtKB/Swiss-Prot;Acc:P49201]	Solyc09g007360.3	-	-	PGSC0003DMG400017593	-	40S ribosomal protein S23[Source:PGSC_GENE;Acc:PGSC0003DMG400017593]
TRINITY_DN33639_c0_g1	4.62955	3.15223e-09	4.96932	6.87333e-06	5.12063	1.01181e-08	3.67503	7.06164e-06	-	gi|565369732|ref|XP_006351488.1| PREDICTED: uncharacterized protein LOC102590433 [Solanum tuberosum]	AT5G63350	-	Emb [Source:UniProtKB/TrEMBL;Acc:Q9FGW7]"	Solyc03g111100.1	-	-	PGSC0003DMG400015196	-	Conserved gene of unknown function[Source:PGSC_GENE;Acc:PGSC0003DMG400015196]
TRINITY_DN1008_c0_g2	4.05848	0.0080995	5.55804	2.76398e-07	7.19742	1.45459e-17	5.33233	2.4571e-06	sp|P51414|RL261_ARATH 60S ribosomal protein L26-1 OS=Arabidopsis thaliana GN=RPL26A PE=2 SV=2	gi|743802022|ref|XP_010926499.1| PREDICTED: 60S ribosomal protein L26-2-like [Elaeis guineensis]	AT3G49910	RPL26A	60S ribosomal protein L26-1[Source:UniProtKB/Swiss-Prot;Acc:P51414]	Solyc02g064670.1	-	-	PGSC0003DMG400035337	-	L24 ribosomal protein[Source:PGSC_GENE;Acc:PGSC0003DMG400035337]
TRINITY_DN27597_c1_g1	3.29776	3.0224e-05	2.42863	0.00236306	3.56713	0.000363158	3.28965	1.39145e-07	-	gi|970039394|ref|XP_015081035.1| PREDICTED: uncharacterized protein LOC107024556 [Solanum pennellii]	-	-	-	Solyc07g054790.1	-	-	PGSC0003DMG400018378	-	Conserved gene of unknown function[Source:PGSC_GENE;Acc:PGSC0003DMG400018378]
TRINITY_DN16452_c1_g1	2.54191	0.0142669	3.32304	0.002448	2.80042	0.00199412	3.17443	0.000307237	-	gi|698539323|ref|XP_009765415.1| PREDICTED: uncharacterized protein LOC104216966 [Nicotiana sylvestris]	-	-	-	Solyc06g066443.1	-	-	PGSC0003DMG400042385	-	LINE-type retrotransposon LIb DNA, completesequence, Insertion at the S11 site[Source:PGSC_GENE;Acc:PGSC0003DMG400042385]
TRINITY_DN15151_c0_g1	5.26958	0.00125928	6.95447	4.94516e-10	6.96923	2.65861e-05	6.30139	0.00278372	sp|O03982|HIP39_ARATH Heavy metal-associated isoprenylated plant protein 39 OS=Arabidopsis thaliana GN=HIPP39 PE=2 SV=1	gi|698429264|ref|XP_009791152.1| PREDICTED: putative late blight resistance protein homolog R1B-19 [Nicotiana sylvestris]	AT1G01490	-	Heavy metal transport/detoxification superfamilyprotein [Source:TAIR;Acc:AT1G01490]	Solyc06g036310.3	-	-	PGSC0003DMG400031424	-	Metal ion binding protein[Source:PGSC_GENE;Acc:PGSC0003DMG400031424]
TRINITY_DN226612_c0_g1	6.4557	7.49303e-06	7.32673	8.91437e-07	8.74977	1.70977e-21	6.92284	8.35769e-05	sp|P46779|RL28_HUMAN 60S ribosomal protein L28 OS=Homo sapiens GN=RPL28 PE=1 SV=3	gi|514780837|ref|XP_004969693.1| PREDICTED: 60S ribosomal protein L28-1-like [Setaria italica] &gt;gi|944242319|gb|KQL06627.1| hypothetical protein SETIT_003261mg [Setaria italica] &gt;gi|944242320|gb|KQL06628.1| hypothetical protein SETIT_003261mg [Setaria italica]	AT2G19730	RPL28A	60S ribosomal protein L28-1[Source:UniProtKB/Swiss-Prot;Acc:O82204]	Solyc03g121330.3	-	-	PGSC0003DMG400006491	-	Ribosomal protein L28[Source:PGSC_GENE;Acc:PGSC0003DMG400006491]
TRINITY_DN40912_c0_g1	4.99108	0.0033222	5.81791	1.21922e-05	7.76907	3.05401e-16	4.84737	0.0034084	-	-	-	-	-	-	-	-	-	-	-
TRINITY_DN32446_c0_g1	4.67941	0.000679781	6.04505	3.52964e-07	7.43511	4.63133e-19	4.56614	0.000818938	-	-	-	-	-	-	-	-	-	-	-
TRINITY_DN7205_c0_g2	2.49258	0.000949893	3.03647	2.6724e-09	3.34029	2.87604e-07	2.74503	3.47646e-07	sp|Q700D9|MYBF_ARATH Putative Myb family transcription factor At1g14600 OS=Arabidopsis thaliana GN=At1g14600 PE=2 SV=2	gi|565370788|ref|XP_006352000.1| PREDICTED: probable transcription factor KAN4 [Solanum tuberosum]	AT4G04605	-	Myb-like DNA-binding domain protein[Source:UniProtKB/TrEMBL;Acc:A0A1P8B8R6]	Solyc12g006280.2	-	-	PGSC0003DMG400028830	-	Myb-like DNA-binding domain, SHAQKYF class familyprotein [Source:PGSC_GENE;Acc:PGSC0003DMG400028830]
TRINITY_DN37631_c0_g1	3.70693	0.0131546	5.67446	1.53628e-07	3.49863	0.00208183	5.45952	5.74167e-07	sp|Q04980|LTI65_ARATH Low-temperature-induced 65 kDa protein OS=Arabidopsis thaliana GN=LTI65 PE=2 SV=2	gi|565373668|ref|XP_006353392.1| PREDICTED: low-temperature-induced 65 kDa protein-like isoform X2 [Solanum tuberosum]	AT5G52300	LTI65	Low-temperature-induced 65 kDa protein[Source:UniProtKB/Swiss-Prot;Acc:Q04980]	Solyc03g025810.3	-	-	PGSC0003DMG400014293	-	Low-temperature-induced 65 kDa protein[Source:PGSC_GENE;Acc:PGSC0003DMG400014293]
TRINITY_DN8401_c0_g2	2.13934	0.00618012	2.62594	0.000768916	2.50992	0.000191343	2.06011	0.00675993	-	-	-	-	-	Solyc05g014300.1	-	-	PGSC0003DMG400011981	-	Gene of unknown function[Source:PGSC_GENE;Acc:PGSC0003DMG400011981]
TRINITY_DN31680_c0_g1	3.38841	0.0487136	4.44711	0.00142981	5.30912	2.08444e-13	3.30942	0.000893518	sp|O13755|OSM1_SCHPO Fumarate reductase OS=Schizosaccharomyces pombe (strain 972 / ATCC 24843) GN=osm1 PE=3 SV=1	gi|303283856|ref|XP_003061219.1| predicted protein [Micromonas pusilla CCMP1545] &gt;gi|226457570|gb|EEH54869.1| predicted protein [Micromonas pusilla CCMP1545]	AT5G48810	CYTB5-D	Cytochrome B5 isoform D [Source:UniProtKB/Swiss-Prot;Acc:Q9ZWT2]	Solyc09g061230.3	-	-	PGSC0003DMG400001228	-	Cytochrome b5[Source:PGSC_GENE;Acc:PGSC0003DMG400001228]
TRINITY_DN5840_c0_g1	3.93575	2.03177e-09	3.45524	3.95056e-09	3.35694	5.6945e-05	4.23993	1.36315e-06	sp|Q9LT96|Y5977_ARATH Probable leucine-rich repeat receptor-like protein kinase At5g49770 OS=Arabidopsis thaliana GN=At5g49770 PE=2 SV=1	gi|970001438|ref|XP_015057835.1| PREDICTED: probable leucine-rich repeat receptor-like protein kinase At5g49770 [Solanum pennellii]	AT5G49760	-	At5g49760 [Source:UniProtKB/TrEMBL;Acc:Q8GZ99]"	Solyc01g102700.3	-	-	PGSC0003DMG400018263	-	Serine/threonine-protein kinase PBS1[Source:PGSC_GENE;Acc:PGSC0003DMG400018263]
TRINITY_DN6268_c0_g1	2.51657	7.18472e-05	3.07041	1.12018e-08	2.21522	0.000110451	3.02982	4.81511e-08	sp|O22213|CKX1_ARATH Cytokinin dehydrogenase 1 OS=Arabidopsis thaliana GN=CKX1 PE=1 SV=1	gi|568215588|ref|NP_001275030.1| cytokinin oxidase/dehydrogenase 1 precursor [Solanum tuberosum] &gt;gi|224814374|gb|ACN65408.1| cytokinin oxidase/dehydrogenase 1 [Solanum tuberosum]	AT2G41510	ATCKX1	cytokinin oxidase/dehydrogenase 1[Source:TAIR;Acc:AT2G41510]	Solyc04g016430.3	SlCKX5	Cytokinin oxidase/dehydrogenase-like[Source:UniProtKB/TrEMBL;Acc:I0IUQ8]	PGSC0003DMG400012718	-	Cytokinin oxidase/dehydrogenase 1[Source:PGSC_GENE;Acc:PGSC0003DMG400012718]
TRINITY_DN1967_c0_g2	2.02407	0.000671292	2.31725	6.18984e-06	2.21374	1.72144e-05	2.00894	0.000187992	sp|Q9LFQ3|SNL2_ARATH Paired amphipathic helix protein Sin3-like 2 OS=Arabidopsis thaliana GN=SNL2 PE=1 SV=2	gi|565342747|ref|XP_006338502.1| PREDICTED: paired amphipathic helix protein Sin3-like 2 [Solanum tuberosum]	AT5G15020	SNL2	Paired amphipathic helix protein Sin3-like 2[Source:UniProtKB/Swiss-Prot;Acc:Q9LFQ3]	Solyc02g087360.3	-	-	PGSC0003DMG400001399	-	Paired amphipathic helix protein Sin3-like 2[Source:PGSC_GENE;Acc:PGSC0003DMG400001399]
TRINITY_DN9412_c0_g1	3.02651	2.77117e-06	3.288	4.398e-09	3.45794	3.27684e-10	3.19645	4.13732e-06	-	gi|971574419|ref|XP_015170461.1| PREDICTED: uncharacterized N-acetyltransferase p20-like [Solanum tuberosum]	AT3G22560	-	Acyl-CoA N-acyltransferases (NAT) superfamilyprotein [Source:UniProtKB/TrEMBL;Acc:Q9LJ90]	Solyc01g098010.3	-	-	PGSC0003DMG400022468	-	N-acetyltransferase[Source:PGSC_GENE;Acc:PGSC0003DMG400022468]
TRINITY_DN25593_c0_g1	2.10374	0.000110781	3.11584	9.65227e-08	2.39187	0.000899748	3.42598	9.16674e-11	-	-	-	-	-	-	-	-	-	-	-
TRINITY_DN13635_c1_g1	5.95252	1.06205e-05	8.52062	4.02093e-15	7.749	4.2789e-16	8.59329	4.36309e-05	sp|Q9LDR8|MY102_ARATH Transcription factor MYB102 OS=Arabidopsis thaliana GN=MYB102 PE=2 SV=1	gi|565382447|ref|XP_006357551.1| PREDICTED: protein ODORANT1-like [Solanum tuberosum]	AT4G21440	ATMYB102	Transcription factor MYB102[Source:UniProtKB/Swiss-Prot;Acc:Q9LDR8]	Solyc07g054840.3	-	-	PGSC0003DMG400018331	-	R2r3-myb transcription factor[Source:PGSC_GENE;Acc:PGSC0003DMG400018331]
TRINITY_DN19525_c0_g1	2.42127	0.017097	2.09339	0.0441016	2.2865	0.0158087	2.10282	0.0437845	-	gi|697111916|ref|XP_009609833.1| PREDICTED: uncharacterized protein LOC104103625 [Nicotiana tomentosiformis]	-	-	-	Solyc10g047670.2	-	-	PGSC0003DMG401030146	-	Late blight resistance protein[Source:PGSC_GENE;Acc:PGSC0003DMG401030146]
TRINITY_DN5779_c0_g1	5.90651	2.37051e-09	2.88081	1.22777e-08	6.34429	2.13392e-05	4.2078	0.0287042	sp|Q84UV8|NEC3_NICLS Bifunctional monodehydroascorbate reductase and carbonic anhydrase nectarin-3 OS=Nicotiana langsdorffii x Nicotiana sanderae GN=NEC3 PE=1 SV=1	gi|1026064882|ref|XP_016576891.1| PREDICTED: bifunctional monodehydroascorbate reductase and carbonic anhydrase nectarin-3-like [Capsicum annuum]	AT2G28210	ATACA2	ATACA2 [Source:UniProtKB/TrEMBL;Acc:A0A178VW72]"	Solyc11g069660.2	-	-	PGSC0003DMG400008094	-	Carbonic anhydrase[Source:PGSC_GENE;Acc:PGSC0003DMG400008094]
TRINITY_DN907_c0_g1	3.14661	0.000366853	3.74848	0.000261223	4.84939	2.12933e-19	2.56938	5.24837e-05	sp|P60040|RL72_ARATH 60S ribosomal protein L7-2 OS=Arabidopsis thaliana GN=RPL7B PE=1 SV=1	gi|302787449|ref|XP_002975494.1| hypothetical protein SELMODRAFT_103994 [Selaginella moellendorffii] &gt;gi|300156495|gb|EFJ23123.1| hypothetical protein SELMODRAFT_103994 [Selaginella moellendorffii]	AT2G01250	RPL7B	60S ribosomal protein L7-2 [Source:UniProtKB/Swiss-Prot;Acc:P60040]	Solyc08g075090.3	-	-	PGSC0003DMG400020813	-	Thaliana 60S ribosomal protein L7[Source:PGSC_GENE;Acc:PGSC0003DMG400020813]
TRINITY_DN7795_c0_g3	Inf	1.67274e-09	Inf	6.27817e-16	Inf	1.78437e-24	Inf	2.20479e-14	sp|Q6PBF0|RL8_XENTR 60S ribosomal protein L8 OS=Xenopus tropicalis GN=rpl8 PE=2 SV=3	gi|1009127887|ref|XP_015880929.1| PREDICTED: 60S ribosomal protein L8-1-like [Ziziphus jujuba]	AT4G36130	RPL8C	60S ribosomal protein L8-3 [Source:UniProtKB/Swiss-Prot;Acc:Q42064]	Solyc10g006580.3	RPL8	-	PGSC0003DMG400025015	-	60S ribosomal protein L8[Source:PGSC_GENE;Acc:PGSC0003DMG400025015]
TRINITY_DN14906_c0_g2	Inf	0.00367777	Inf	8.64804e-05	Inf	3.591e-10	Inf	0.00112206	sp|P35134|UBC11_ARATH Ubiquitin-conjugating enzyme E2 11 OS=Arabidopsis thaliana GN=UBC11 PE=1 SV=2	gi|545370225|ref|XP_005649772.1| ubiquitin-conjugating enzyme [Coccomyxa subellipsoidea C-169] &gt;gi|384251751|gb|EIE25228.1| ubiquitin-conjugating enzyme [Coccomyxa subellipsoidea C-169]	AT3G08690	UBC11	Ubiquitin-conjugating enzyme E2 11[Source:UniProtKB/Swiss-Prot;Acc:P35134]	Solyc08g008220.3	-	UBC9 [Source:UniProtKB/TrEMBL;Acc:K4CIV6]"	PGSC0003DMG402022253	-	Ubiquitin carrier protein[Source:PGSC_GENE;Acc:PGSC0003DMG402022253]
TRINITY_DN11753_c0_g1	Inf	0.000923679	Inf	0.000726689	Inf	3.23067e-13	Inf	0.00847144	sp|Q12466|TCB1_YEAST Tricalbin-1 OS=Saccharomyces cerevisiae (strain ATCC 204508 / S288c) GN=TCB1 PE=1 SV=1	gi|1004135519|gb|KXZ43576.1| hypothetical protein GPECTOR_86g369 [Gonium pectorale]	AT4G34150	-	AT4g34150/F28A23_90[Source:UniProtKB/TrEMBL;Acc:Q945K9]	Solyc01g107740.3	-	-	PGSC0003DMG402025869	-	C2 domain-containing protein[Source:PGSC_GENE;Acc:PGSC0003DMG402025869]
TRINITY_DN64983_c0_g1	Inf	0.000119516	Inf	6.41299e-09	Inf	1.63444e-21	Inf	5.801e-07	sp|O06984|YVDB_BACSU Putative sulfate transporter YvdB OS=Bacillus subtilis (strain 168) GN=yvdB PE=3 SV=1	gi|1004139552|gb|KXZ47557.1| hypothetical protein GPECTOR_34g716 [Gonium pectorale]	AT5G13550	SULTR4;1	Sulfate transporter 4.1, chloroplastic[Source:UniProtKB/Swiss-Prot;Acc:Q9FY46]	Solyc05g054740.3	-	Sulfate transporter 4.1-like protein[Source:UniProtKB/TrEMBL;Acc:K4C2F1]	PGSC0003DMG400023515	-	Sulfate transporter[Source:PGSC_GENE;Acc:PGSC0003DMG400023515]
TRINITY_DN41618_c0_g1	Inf	0.0368865	Inf	0.00437253	Inf	6.85884e-06	Inf	0.0029001	sp|A7Z035|EPN4_BOVIN Clathrin interactor 1 OS=Bos taurus GN=CLINT1 PE=2 SV=1	gi|326526911|dbj|BAK00844.1| predicted protein [Hordeum vulgare subsp. vulgare]	AT2G43160	EPSIN2	Clathrin interactor EPSIN 2[Source:UniProtKB/Swiss-Prot;Acc:Q67YI9]	Solyc12g098740.2	-	-	PGSC0003DMG402021616	-	Epsin-2 [Source:PGSC_GENE;Acc:PGSC0003DMG402021616]"
TRINITY_DN33516_c0_g1	Inf	0.00686509	Inf	2.84726e-05	Inf	2.67722e-12	Inf	0.000145992	-	gi|923849347|ref|XP_013703492.1| PREDICTED: glucose-induced degradation protein 4 homolog [Brassica napus] &gt;gi|674876500|emb|CDY55891.1| BnaA04g29120D [Brassica napus]	AT2G37680	-	CONTAINS InterPro DOMAIN/s: Vacuolarimport/degradation protein Vid24 (InterPro:IPR018618); Has318 Blast hits to 317 proteins in 131 species: Archae - 0;Bacteria - 0; Metazoa - 80; Fungi - 184; Plants - 51;Viruses - 0; Other Eukaryotes - 3 (sourc /.../I BLink).[Source:TAIR;Acc:AT2G37680]	Solyc10g084850.2	-	-	PGSC0003DMG400011070	-	FHY1 [Source:PGSC_GENE;Acc:PGSC0003DMG400011070]"
TRINITY_DN19858_c1_g2	Inf	9.0129e-06	Inf	1.53243e-05	Inf	3.73813e-10	Inf	3.61148e-05	sp|Q8NSH9|PRPD1_CORGL 2-methylcitrate dehydratase 1 OS=Corynebacterium glutamicum (strain ATCC 13032 / DSM 20300 / JCM 1318 / LMG 3730 / NCIMB 10025) GN=prpD1 PE=3 SV=1	-	-	-	-	-	-	-	-	-	-
TRINITY_DN123829_c0_g1	Inf	0.00848333	Inf	0.000700435	Inf	1.49898e-13	Inf	8.29618e-05	sp|Q27651|PFKA_ENTHI ATP-dependent 6-phosphofructokinase OS=Entamoeba histolytica GN=PPi-PFK PE=1 SV=2	gi|1026756318|gb|OAE18793.1| hypothetical protein AXG93_2396s1460 [Marchantia polymorpha subsp. polymorpha]	AT2G22480	PFK5	ATP-dependent 6-phosphofructokinase 5,chloroplastic [Source:UniProtKB/Swiss-Prot;Acc:Q8VYN6]	Solyc04g015200.3	-	ATP-dependent 6-phosphofructokinase[Source:UniProtKB/TrEMBL;Acc:K4BQ23]	PGSC0003DMG400019734	-	Phosphofructokinase[Source:PGSC_GENE;Acc:PGSC0003DMG400019734]
TRINITY_DN39446_c0_g1	Inf	0.0128303	Inf	3.90041e-05	Inf	8.90414e-12	Inf	0.000485177	-	-	-	-	-	-	-	-	-	-	-
TRINITY_DN8934_c2_g1	Inf	0.00201196	Inf	6.42091e-05	Inf	9.24696e-09	Inf	0.00222703	-	-	-	-	-	-	-	-	-	-	-
TRINITY_DN66375_c0_g1	Inf	5.79431e-05	Inf	1.5822e-06	Inf	2.63723e-11	Inf	3.04719e-08	sp|Q43292|RL372_ARATH 60S ribosomal protein L37-2 OS=Arabidopsis thaliana GN=RPL37B PE=3 SV=2	gi|922387184|ref|XP_003597753.2| 60S ribosomal protein L37-1 [Medicago truncatula] &gt;gi|217070940|gb|ACJ83830.1| unknown [Medicago truncatula] &gt;gi|388512133|gb|AFK44128.1| unknown [Medicago truncatula] &gt;gi|657400315|gb|AES68004.2| 60S ribosomal protein L37-1 [Medicago truncatula]	AT1G52300	RPL37B	60S ribosomal protein L37-2[Source:UniProtKB/Swiss-Prot;Acc:Q43292]	Solyc08g068180.3	RPL37	Ribosomal protein L37[Source:UniProtKB/TrEMBL;Acc:K4CM42]	PGSC0003DMG400016534	-	60S ribosomal protein L37-3[Source:PGSC_GENE;Acc:PGSC0003DMG400016534]
TRINITY_DN4191_c1_g1	Inf	0.00359804	Inf	1.66809e-06	Inf	0.00517203	Inf	0.0164039	-	-	-	-	-	-	-	-	-	-	-
TRINITY_DN22553_c0_g1	Inf	0.0366799	Inf	0.0405726	Inf	0.0276786	Inf	0.00116119	sp|Q8LQJ8|FTSH5_ORYSJ ATP-dependent zinc metalloprotease FTSH 5, mitochondrial OS=Oryza sativa subsp. japonica GN=FTSH5 PE=3 SV=1	gi|350539019|ref|NP_001234370.1| putative FtsH protease isoform 1 [Solanum lycopersicum] &gt;gi|30526336|gb|AAP32310.1| putative FtsH protease [Solanum lycopersicum]	AT2G26140	FTSH4	ATP-dependent zinc metalloprotease FTSH 4,mitochondrial [Source:UniProtKB/Swiss-Prot;Acc:O80983]	Solyc11g069950.2	-	Putative FtsH protease[Source:UniProtKB/TrEMBL;Acc:Q84LQ3]	PGSC0003DMG400019672	-	FtsH protease[Source:PGSC_GENE;Acc:PGSC0003DMG400019672]
TRINITY_DN1356_c0_g2	Inf	4.60137e-06	Inf	7.64811e-08	Inf	1.91806e-12	Inf	2.05839e-10	sp|Q9M9W1|RL222_ARATH 60S ribosomal protein L22-2 OS=Arabidopsis thaliana GN=RPL22B PE=2 SV=1	gi|1026757726|gb|OAE19930.1| hypothetical protein AXG93_1520s1030 [Marchantia polymorpha subsp. polymorpha]	AT3G05560	RPL22B	60S ribosomal protein L22-2[Source:UniProtKB/Swiss-Prot;Acc:Q9M9W1]	Solyc01g099830.3	-	-	PGSC0003DMG400024719	-	60S ribosomal protein L22[Source:PGSC_GENE;Acc:PGSC0003DMG400024719]
TRINITY_DN25834_c0_g1	Inf	0.0461192	Inf	1.30886e-06	Inf	1.87244e-06	Inf	1.13869e-08	sp|P49380|PMA1_KLULA Plasma membrane ATPase OS=Kluyveromyces lactis (strain ATCC 8585 / CBS 2359 / DSM 70799 / NBRC 1267 / NRRL Y-1140 / WM37) GN=PMA1 PE=1 SV=1	gi|326508144|dbj|BAJ99339.1| predicted protein [Hordeum vulgare subsp. vulgare]	AT1G17260	AHA10	Plasma membrane ATPase[Source:UniProtKB/TrEMBL;Acc:A0A178W776]	Solyc07g017780.3	-	-	PGSC0003DMG400025328	-	Plasma membrane ATPase 1[Source:PGSC_GENE;Acc:PGSC0003DMG400025328]
TRINITY_DN14012_c0_g1	Inf	0.00455719	Inf	0.00460025	Inf	6.60766e-10	Inf	0.0094778	-	-	-	-	-	-	-	-	-	-	-
TRINITY_DN15860_c0_g2	Inf	0.0242839	Inf	0.0016183	Inf	5.11334e-06	Inf	0.0192372	-	-	-	-	-	-	-	-	-	-	-
TRINITY_DN73937_c0_g1	Inf	2.44553e-05	Inf	5.70139e-06	Inf	2.60954e-15	Inf	5.17307e-06	sp|Q5ATG5|APDG_EMENI Acyl-CoA dehydrogenase apdG OS=Emericella nidulans (strain FGSC A4 / ATCC 38163 / CBS 112.46 / NRRL 194 / M139) GN=apdG PE=2 SV=1	gi|145349307|ref|XP_001419078.1| predicted protein [Ostreococcus lucimarinus CCE9901] &gt;gi|144579309|gb|ABO97371.1| predicted protein [Ostreococcus lucimarinus CCE9901]	AT3G45300	IVD	Isovaleryl-CoA dehydrogenase, mitochondrial[Source:UniProtKB/Swiss-Prot;Acc:Q9SWG0]	Solyc11g069180.2	-	-	PGSC0003DMG400008113	-	Isovaleryl-CoA dehydrogenase, mitochondrial[Source:UniProtKB/Swiss-Prot;Acc:Q9FS87]
TRINITY_DN79536_c0_g1	Inf	0.024009	Inf	8.56582e-08	Inf	1.44371e-06	Inf	0.00826438	sp|Q9BZF1|OSBL8_HUMAN Oxysterol-binding protein-related protein 8 OS=Homo sapiens GN=OSBPL8 PE=1 SV=3	gi|674939073|emb|CDX94407.1| BnaC01g17770D [Brassica napus]	AT5G02100	ORP3A	Oxysterol-binding protein-related protein 3A[Source:UniProtKB/Swiss-Prot;Acc:Q9LZM1]	Solyc07g008920.3	-	-	PGSC0003DMG400028739	-	Oxysterol-binding protein[Source:PGSC_GENE;Acc:PGSC0003DMG400028739]
TRINITY_DN155226_c1_g3	Inf	0.0158213	Inf	0.028045	Inf	1.00134e-06	Inf	0.0123894	sp|Q5ATG5|APDG_EMENI Acyl-CoA dehydrogenase apdG OS=Emericella nidulans (strain FGSC A4 / ATCC 38163 / CBS 112.46 / NRRL 194 / M139) GN=apdG PE=2 SV=1	gi|612385807|ref|XP_007508424.1| acyl-CoA dehydrogenase [Bathycoccus prasinos] &gt;gi|412987693|emb|CCO20528.1| acyl-CoA dehydrogenase [Bathycoccus prasinos]	AT3G45300	IVD	Isovaleryl-CoA dehydrogenase, mitochondrial[Source:UniProtKB/Swiss-Prot;Acc:Q9SWG0]	Solyc06g073560.3	-	-	PGSC0003DMG400026901	-	2-methylacyl-CoA dehydrogenase, mitochondrial[Source:UniProtKB/Swiss-Prot;Acc:Q9FS88]
TRINITY_DN5711_c3_g1	Inf	3.50042e-05	Inf	0.00712961	Inf	1.83062e-07	Inf	0.00624556	-	-	-	-	-	-	-	-	-	-	-
TRINITY_DN25613_c0_g2	Inf	0.000436704	Inf	3.42885e-06	Inf	1.32099e-12	Inf	0.000428395	sp|Q06572|AVP_HORVU Pyrophosphate-energized vacuolar membrane proton pump OS=Hordeum vulgare PE=2 SV=2	gi|586684448|ref|XP_006841407.1| PREDICTED: pyrophosphate-energized vacuolar membrane proton pump 1 [Amborella trichopoda] &gt;gi|548843428|gb|ERN03082.1| hypothetical protein AMTR_s00003p00014700 [Amborella trichopoda]	AT1G15690	AVP1	VHP1 [Source:UniProtKB/TrEMBL;Acc:A0A178WA14]"	Solyc01g100390.3	-	-	PGSC0003DMG400002775	-	Pyrophosphate-energized vacuolar membrane protonpump [Source:PGSC_GENE;Acc:PGSC0003DMG400002775]
TRINITY_DN13536_c0_g1	Inf	0.00112048	Inf	0.000995224	Inf	3.5234e-07	Inf	0.0163011	-	-	-	-	-	-	-	-	-	-	-
TRINITY_DN14916_c0_g1	Inf	0.0421135	Inf	0.00131115	Inf	2.41751e-08	Inf	0.0456829	sp|P30101|PDIA3_HUMAN Protein disulfide-isomerase A3 OS=Homo sapiens GN=PDIA3 PE=1 SV=4	gi|302762420|ref|XP_002964632.1| hypothetical protein SELMODRAFT_142613 [Selaginella moellendorffii] &gt;gi|300168361|gb|EFJ34965.1| hypothetical protein SELMODRAFT_142613 [Selaginella moellendorffii]	AT1G21750	PDIL1-1	Protein disulfide isomerase-like 1-1[Source:UniProtKB/Swiss-Prot;Acc:Q9XI01]	Solyc11g069400.2	-	Protein disulfide-isomerase[Source:UniProtKB/TrEMBL;Acc:K4DA96]	PGSC0003DMG400012875	-	Protein disulfide isomerase L-2[Source:PGSC_GENE;Acc:PGSC0003DMG400012875]
TRINITY_DN100681_c0_g1	Inf	4.32753e-06	Inf	2.256e-06	Inf	3.97931e-07	Inf	0.000132717	-	-	-	-	-	-	-	-	-	-	-
TRINITY_DN165947_c0_g2	Inf	0.000625376	Inf	0.000362008	Inf	0.000132199	Inf	4.74616e-06	-	gi|723700428|ref|XP_010321169.1| PREDICTED: ribonuclease S-7-like [Solanum lycopersicum]	-	-	-	Solyc05g009517.1	-	-	PGSC0003DMG400031503	-	RNase Phy3[Source:PGSC_GENE;Acc:PGSC0003DMG400031503]
TRINITY_DN10382_c0_g1	Inf	0.0193814	Inf	1.62536e-05	Inf	4.3112e-05	Inf	3.27495e-06	-	-	-	-	-	-	-	-	-	-	-
TRINITY_DN125521_c0_g1	Inf	0.000926476	Inf	2.26167e-07	Inf	1.61551e-06	Inf	1.34562e-05	-	gi|8778823|gb|AAF79822.1|AC026875_2 T6D22.2 [Arabidopsis thaliana]	-	-	-	Solyc11g069700.2	-	Elongation factor 1-alpha[Source:UniProtKB/TrEMBL;Acc:K4DAC6]	PGSC0003DMG400019677	-	Elongation factor 1-alpha[Source:PGSC_GENE;Acc:PGSC0003DMG400019677]
TRINITY_DN36066_c0_g1	Inf	0.0243134	Inf	0.000842984	Inf	1.82846e-06	Inf	0.0152257	sp|Q9LX65|VATH_ARATH V-type proton ATPase subunit H OS=Arabidopsis thaliana GN=VHA-H PE=1 SV=1	gi|168007017|ref|XP_001756205.1| predicted protein [Physcomitrella patens] &gt;gi|162692715|gb|EDQ79071.1| predicted protein [Physcomitrella patens]	AT3G42050	VHA-H	V-type proton ATPase subunit H[Source:UniProtKB/Swiss-Prot;Acc:Q9LX65]	Solyc12g009890.2	-	V-type proton ATPase subunit H[Source:UniProtKB/TrEMBL;Acc:K4DC77]	PGSC0003DMG401011206	-	Vacuolar ATP synthase subunit h[Source:PGSC_GENE;Acc:PGSC0003DMG401011206]
TRINITY_DN3205_c1_g2	Inf	2.44918e-06	Inf	1.75657e-15	Inf	6.5428e-30	Inf	1.14061e-13	-	-	-	-	-	-	-	-	-	-	-
TRINITY_DN65099_c1_g1	Inf	0.00838648	Inf	0.00859488	Inf	1.10221e-09	Inf	0.00328483	sp|Q9AYU0|QR2_TRIVS Quinone-oxidoreductase QR2 OS=Triphysaria versicolor PE=1 SV=1	gi|802586707|ref|XP_012070693.1| PREDICTED: NAD(P)H dehydrogenase (quinone) FQR1 [Jatropha curcas] &gt;gi|643731804|gb|KDP38996.1| hypothetical protein JCGZ_00753 [Jatropha curcas]	AT5G54500	FQR1	Flavodoxin-like quinone reductase 1[Source:UniProtKB/TrEMBL;Acc:F4K0D0]	Solyc10g006650.3	-	-	PGSC0003DMG400013879	-	Quinone reductase family protein[Source:PGSC_GENE;Acc:PGSC0003DMG400013879]
TRINITY_DN41560_c0_g1	Inf	0.0103597	Inf	1.54473e-05	Inf	2.74259e-10	Inf	5.51129e-05	-	gi|926783168|ref|XP_013900058.1| hypothetical protein MNEG_6924 [Monoraphidium neglectum] &gt;gi|761970197|gb|KIZ01039.1| hypothetical protein MNEG_6924 [Monoraphidium neglectum]	-	-	-	-	-	-	-	-	-
TRINITY_DN4841_c2_g2	Inf	7.06999e-05	Inf	3.49099e-08	Inf	6.20408e-17	Inf	3.08418e-06	sp|Q57AD7|DNAK_BRUAB Chaperone protein DnaK OS=Brucella abortus biovar 1 (strain 9-941) GN=dnaK PE=3 SV=1	gi|302765699|ref|XP_002966270.1| hypothetical protein SELMODRAFT_168287 [Selaginella moellendorffii] &gt;gi|300165690|gb|EFJ32297.1| hypothetical protein SELMODRAFT_168287 [Selaginella moellendorffii]	AT4G37910	HSP70-9	Heat shock 70 kDa protein 9, mitochondrial[Source:UniProtKB/Swiss-Prot;Acc:Q8GUM2]	Solyc01g106210.3	-	-	PGSC0003DMG400010677	-	Heat shock 70 kDa protein, mitochondrial[Source:PGSC_GENE;Acc:PGSC0003DMG400010677]
TRINITY_DN81459_c0_g1	Inf	0.000295753	Inf	0.000342265	Inf	1.04885e-11	Inf	0.000261254	sp|O59858|GPX1_SCHPO Glutathione peroxidase-like peroxiredoxin gpx1 OS=Schizosaccharomyces pombe (strain 972 / ATCC 24843) GN=gpx1 PE=1 SV=1	gi|5804778|dbj|BAA83594.1| glutathione peroxidase [Chlamydomonas sp. W80]	AT2G48150	GPX4	Probable glutathione peroxidase 4[Source:UniProtKB/Swiss-Prot;Acc:Q8L910]	Solyc08g080940.3	-	Glutathione peroxidase[Source:UniProtKB/TrEMBL;Acc:K4CP92]	PGSC0003DMG400012344	-	Phospholipid hydroperoxide glutathione peroxidase[Source:PGSC_GENE;Acc:PGSC0003DMG400012344]
TRINITY_DN169_c0_g1	Inf	1.79102e-16	Inf	5.42948e-15	Inf	2.00111e-20	Inf	1.63963e-10	-	-	-	-	-	-	-	-	-	-	-
TRINITY_DN1080_c2_g2	Inf	0.02398	Inf	0.0212125	Inf	4.60622e-07	Inf	0.0109877	sp|Q9AYU0|QR2_TRIVS Quinone-oxidoreductase QR2 OS=Triphysaria versicolor PE=1 SV=1	gi|695030262|ref|XP_009402585.1| PREDICTED: minor allergen Alt a 7-like [Musa acuminata subsp. malaccensis]	AT5G54500	FQR1	Flavodoxin-like quinone reductase 1[Source:UniProtKB/TrEMBL;Acc:F4K0D0]	Solyc10g006650.3	-	-	PGSC0003DMG400013879	-	Quinone reductase family protein[Source:PGSC_GENE;Acc:PGSC0003DMG400013879]
TRINITY_DN75360_c0_g4	Inf	0.0451898	Inf	6.65515e-07	Inf	0.0486686	Inf	0.00242306	sp|Q9LE81|IRE_ARATH Probable serine/threonine protein kinase IRE OS=Arabidopsis thaliana GN=IRE PE=2 SV=1	gi|565399429|ref|XP_006365254.1| PREDICTED: probable serine/threonine protein kinase IRE [Solanum tuberosum]	AT5G62310	IRE	Probable serine/threonine protein kinase IRE[Source:UniProtKB/Swiss-Prot;Acc:Q9LE81]	Solyc03g083590.3	-	-	PGSC0003DMG400023010	-	Kinase [Source:PGSC_GENE;Acc:PGSC0003DMG400023010]"
TRINITY_DN203739_c0_g1	Inf	0.00203855	Inf	0.00360247	Inf	5.5748e-14	Inf	0.00142293	sp|H9BW96|RAB7_EPICO Ras-related protein rab7 OS=Epinephelus coioides GN=rab7 PE=1 SV=1	gi|168064632|ref|XP_001784264.1| Rab7/RabG-family small GTPase [Physcomitrella patens] &gt;gi|162664184|gb|EDQ50913.1| Rab7/RabG-family small GTPase [Physcomitrella patens]	AT1G52280	RABG3D	Ras-related protein RABG3d [Source:UniProtKB/Swiss-Prot;Acc:Q9C820]	Solyc01g109520.3	-	-	PGSC0003DMG400000720	-	GTP-binding protein[Source:PGSC_GENE;Acc:PGSC0003DMG400000720]
TRINITY_DN13111_c0_g2	Inf	0.0013795	Inf	2.40414e-09	Inf	4.69431e-17	Inf	0.00207894	sp|Q9DB73|NB5R1_MOUSE NADH-cytochrome b5 reductase 1 OS=Mus musculus GN=Cyb5r1 PE=1 SV=1	gi|1113861|gb|AAC49459.1| nitrate reductase [Chlorella vulgaris] &gt;gi|1113863|gb|AAC49460.1| nitrate reductase [Chlorella vulgaris]	AT5G17770	CBR1	NADH-cytochrome b5 reductase[Source:UniProtKB/TrEMBL;Acc:A0A178US77]	Solyc10g081440.2	-	NADH-cytochrome b5 reductase[Source:UniProtKB/TrEMBL;Acc:K4D331]	PGSC0003DMG400028214	-	NADH:cytochrome b5 reductase[Source:PGSC_GENE;Acc:PGSC0003DMG400028214]
TRINITY_DN33748_c0_g2	Inf	0.0368595	Inf	0.00239367	Inf	3.22671e-05	Inf	0.00283615	sp|P23254|TKT1_YEAST Transketolase 1 OS=Saccharomyces cerevisiae (strain ATCC 204508 / S288c) GN=TKL1 PE=1 SV=4	gi|460388792|ref|XP_004240048.1| PREDICTED: transketolase, chloroplastic-like [Solanum lycopersicum]	AT3G60750	TKL-1	Transketolase-1, chloroplastic[Source:UniProtKB/Swiss-Prot;Acc:Q8RWV0]	Solyc05g050970.3	-	-	PGSC0003DMG400007019	-	Transketolase 1[Source:PGSC_GENE;Acc:PGSC0003DMG400007019]
TRINITY_DN174296_c0_g2	Inf	5.88431e-05	Inf	2.41512e-09	Inf	1.3359e-20	Inf	7.94415e-06	sp|Q9STB6|PROF2_HEVBR Profilin-2 OS=Hevea brasiliensis GN=PRO2 PE=1 SV=1	gi|1012083398|ref|XP_015954188.1| PREDICTED: profilin-1 [Arachis duranensis]	AT4G29350	PRO2	Profilin-2 [Source:UniProtKB/Swiss-Prot;Acc:Q42418]	Solyc11g070130.2	-	Profilin [Source:UniProtKB/TrEMBL;Acc:Q8VWR0]"	PGSC0003DMG400018557	-	Profilin[Source:PGSC_GENE;Acc:PGSC0003DMG400018557]
TRINITY_DN25865_c1_g1	Inf	0.0103451	Inf	0.00067961	Inf	5.48498e-08	Inf	0.0157996	sp|P49377|ATPG_KLULA ATP synthase subunit gamma, mitochondrial OS=Kluyveromyces lactis (strain ATCC 8585 / CBS 2359 / DSM 70799 / NBRC 1267 / NRRL Y-1140 / WM37) GN=ATP3 PE=1 SV=1	gi|159485184|ref|XP_001700627.1| F1F0 ATP synthase gamma subunit [Chlamydomonas reinhardtii] &gt;gi|158272151|gb|EDO97956.1| F1F0 ATP synthase gamma subunit [Chlamydomonas reinhardtii]	AT2G33040	ATPC	ATP synthase subunit gamma, mitochondrial[Source:UniProtKB/Swiss-Prot;Acc:Q96250]	Solyc03g115110.3	-	-	PGSC0003DMG400024638	-	ATP synthase subunit gamma, mitochondrial[Source:PGSC_GENE;Acc:PGSC0003DMG400024638]
TRINITY_DN45583_c2_g1	Inf	0.00203265	Inf	0.00159648	Inf	5.74244e-12	Inf	0.0198436	-	-	-	-	-	-	-	-	-	-	-
TRINITY_DN2859_c6_g1	Inf	0.00166688	Inf	8.55058e-07	Inf	4.8462e-19	Inf	5.97967e-05	-	-	-	-	-	-	-	-	-	-	-
TRINITY_DN9878_c0_g1	Inf	6.80112e-05	Inf	0.0142241	Inf	3.71605e-06	Inf	7.39026e-05	-	-	-	-	-	Solyc12g006780.1	-	-	PGSC0003DMG400020670	-	Conserved gene of unknown function[Source:PGSC_GENE;Acc:PGSC0003DMG400020670]
TRINITY_DN177663_c0_g1	Inf	0.0461192	Inf	0.00124217	Inf	1.08674e-13	Inf	0.0259172	-	-	-	-	-	-	-	-	-	-	-
TRINITY_DN16260_c3_g1	Inf	0.000591675	Inf	3.46937e-05	Inf	1.02045e-09	Inf	2.35465e-05	sp|C0SPA5|ADHA_BACSU Probable formaldehyde dehydrogenase AdhA OS=Bacillus subtilis (strain 168) GN=adhA PE=2 SV=1	gi|595975490|ref|XP_007217849.1| hypothetical protein PRUPE_ppa024217mg [Prunus persica] &gt;gi|462413999|gb|EMJ19048.1| hypothetical protein PRUPE_ppa024217mg [Prunus persica]	AT1G72680	CAD1	CAD1 [Source:UniProtKB/TrEMBL;Acc:A0A178WLT3]"	Solyc12g055820.2	-	-	PGSC0003DMG400018446	-	Cinnamyl alcohol dehydrogenase[Source:PGSC_GENE;Acc:PGSC0003DMG400018446]
TRINITY_DN27059_c1_g2	Inf	0.00136533	Inf	0.00555025	Inf	8.49299e-06	Inf	0.00389446	sp|Q43130|ENO_MESCR Enolase OS=Mesembryanthemum crystallinum GN=PGH1 PE=2 SV=1	gi|566175787|ref|XP_006381325.1| phosphopyruvate hydratase family protein [Populus trichocarpa] &gt;gi|118488769|gb|ABK96195.1| unknown [Populus trichocarpa] &gt;gi|550336027|gb|ERP59122.1| phosphopyruvate hydratase family protein [Populus trichocarpa]	AT2G36530	ENO2	LOS2 [Source:UniProtKB/TrEMBL;Acc:A0A178VT47]"	Solyc09g009020.3	PGH1	Enolase [Source:UniProtKB/Swiss-Prot;Acc:P26300]"	PGSC0003DMG402002721	-	Enolase [Source:PGSC_GENE;Acc:PGSC0003DMG402002721]"
TRINITY_DN4556_c1_g1	Inf	0.00552243	Inf	0.000136422	Inf	5.72884e-15	Inf	4.47406e-06	-	-	-	-	-	-	-	-	-	-	-
TRINITY_DN3435_c2_g1	Inf	0.0371765	Inf	0.0167867	Inf	2.88912e-08	Inf	0.0246925	sp|Q54U87|DHKA_DICDI Hybrid signal transduction histidine kinase A OS=Dictyostelium discoideum GN=dhkA PE=1 SV=1	gi|168016518|ref|XP_001760796.1| sensory histidine protein kinase [Physcomitrella patens] &gt;gi|162688156|gb|EDQ74535.1| sensory histidine protein kinase [Physcomitrella patens]	AT2G17820	AHK1	Histidine kinase 1 [Source:UniProtKB/Swiss-Prot;Acc:Q9SXL4]	-	-	-	-	-	-
TRINITY_DN14586_c4_g1	Inf	0.000532172	Inf	0.000156374	Inf	1.43609e-13	Inf	0.0102599	-	-	-	-	-	-	-	-	-	-	-
TRINITY_DN5090_c9_g1	Inf	0.0156261	Inf	8.80292e-14	Inf	0.00013488	Inf	1.83235e-12	sp|P25317|GSTXA_TOBAC Probable glutathione S-transferase parA OS=Nicotiana tabacum GN=PARA PE=2 SV=1	-	-	-	-	Solyc07g056420.3	-	-	PGSC0003DMG400028662	-	Nam 2 [Source:PGSC_GENE;Acc:PGSC0003DMG400028662]"
TRINITY_DN51397_c1_g3	Inf	0.00250251	Inf	0.000843774	Inf	5.63018e-13	Inf	0.00436464	-	-	-	-	-	-	-	-	-	-	-
TRINITY_DN38380_c0_g2	Inf	0.000172385	Inf	1.17902e-07	Inf	1.20895e-11	Inf	6.9593e-06	sp|Q9FLT0|TSN2_ARATH Ribonuclease TUDOR 2 OS=Arabidopsis thaliana GN=TSN2 PE=1 SV=1	gi|460380231|ref|XP_004235861.1| PREDICTED: staphylococcal nuclease domain-containing protein 1 [Solanum lycopersicum]	AT5G61780	TSN2	Ribonuclease TUDOR 2 [Source:UniProtKB/Swiss-Prot;Acc:Q9FLT0]	Solyc03g118010.3	-	-	PGSC0003DMG400014229	-	Ebna2 binding protein P100[Source:PGSC_GENE;Acc:PGSC0003DMG400014229]
TRINITY_DN215093_c0_g1	Inf	0.031153	Inf	0.0057465	Inf	0.000270911	Inf	0.00148286	sp|P92934|AAP6_ARATH Amino acid permease 6 OS=Arabidopsis thaliana GN=AAP6 PE=1 SV=1	gi|970065186|ref|XP_015059567.1| PREDICTED: amino acid permease 6-like isoform X1 [Solanum pennellii]	AT5G49630	AAP6	AAP6 [Source:UniProtKB/TrEMBL;Acc:A0A178UHU7]"	Solyc12g088190.2	-	-	PGSC0003DMG400011538	-	Amino acid transporter[Source:PGSC_GENE;Acc:PGSC0003DMG400011538]
TRINITY_DN22976_c0_g2	Inf	8.93148e-06	Inf	1.50763e-07	Inf	1.73915e-11	Inf	2.88189e-08	sp|P49690|RL23_ARATH 60S ribosomal protein L23 OS=Arabidopsis thaliana GN=RPL23A PE=2 SV=3	gi|565482140|ref|XP_006298710.1| hypothetical protein CARUB_v10014805mg, partial [Capsella rubella] &gt;gi|482567419|gb|EOA31608.1| hypothetical protein CARUB_v10014805mg, partial [Capsella rubella]	AT2G33370	RPL23A	60S ribosomal protein L23 [Source:UniProtKB/Swiss-Prot;Acc:P49690]	Solyc09g072870.3	L23	-	PGSC0003DMG400017151	-	60S ribosomal protein L17[Source:PGSC_GENE;Acc:PGSC0003DMG400017151]
TRINITY_DN260718_c0_g1	Inf	2.89523e-05	Inf	2.44356e-08	Inf	5.58228e-13	Inf	6.80373e-09	sp|Q54LV8|RL34_DICDI 60S ribosomal protein L34 OS=Dictyostelium discoideum GN=rpl34 PE=3 SV=1	gi|388513751|gb|AFK44937.1| unknown [Lotus japonicus]	AT1G26880	RPL34A	60S ribosomal protein L34-1[Source:UniProtKB/Swiss-Prot;Acc:Q42351]	Solyc06g069860.3	-	-	PGSC0003DMG400031258	-	60S ribosomal protein L34[Source:PGSC_GENE;Acc:PGSC0003DMG400031258]
TRINITY_DN111943_c0_g3	Inf	0.0103842	Inf	1.50428e-05	Inf	4.48285e-10	Inf	0.00238616	sp|Q29466|VPP1_BOVIN V-type proton ATPase 116 kDa subunit a isoform 1 OS=Bos taurus GN=ATP6V0A1 PE=2 SV=1	gi|168032771|ref|XP_001768891.1| predicted protein [Physcomitrella patens] &gt;gi|162679803|gb|EDQ66245.1| predicted protein [Physcomitrella patens]	AT2G28520	VHA-A1	V-type proton ATPase subunit a1[Source:UniProtKB/Swiss-Prot;Acc:Q8RWZ7]	Solyc01g110120.3	-	V-type proton ATPase subunit a[Source:UniProtKB/TrEMBL;Acc:K4B3M5]	PGSC0003DMG400007498	-	Vacuolar proton atpase[Source:PGSC_GENE;Acc:PGSC0003DMG400007498]
TRINITY_DN52488_c0_g1	Inf	0.000530026	Inf	0.000157812	Inf	7.4118e-11	Inf	0.00120514	sp|Q8EJW2|PRPC_SHEON 2-methylcitrate synthase OS=Shewanella oneidensis (strain MR-1) GN=prpC PE=3 SV=1	gi|1023966900|gb|KZV15216.1| citrate synthase [Dorcoceras hygrometricum]	AT2G42790	CSY3	Citrate synthase[Source:UniProtKB/TrEMBL;Acc:Q0WUX6]	Solyc07g055840.3	-	Citrate synthase[Source:UniProtKB/TrEMBL;Acc:K4CGB7]	PGSC0003DMG400017338	-	Citrate synthase[Source:PGSC_GENE;Acc:PGSC0003DMG400017338]
TRINITY_DN96968_c3_g1	Inf	0.0232969	Inf	6.24335e-06	Inf	4.00746e-09	Inf	4.69457e-05	sp|P30405|PPIF_HUMAN Peptidyl-prolyl cis-trans isomerase F, mitochondrial OS=Homo sapiens GN=PPIF PE=1 SV=1	gi|552844142|ref|XP_005851021.1| hypothetical protein CHLNCDRAFT_29941 [Chlorella variabilis] &gt;gi|307110683|gb|EFN58919.1| hypothetical protein CHLNCDRAFT_29941 [Chlorella variabilis]	AT2G21130	CYP19-2	Peptidyl-prolyl cis-trans isomerase CYP19-2[Source:UniProtKB/Swiss-Prot;Acc:Q9SKQ0]	Solyc01g111170.3	CyP	Peptidyl-prolyl cis-trans isomerase[Source:UniProtKB/Swiss-Prot;Acc:P21568]	PGSC0003DMG400004440	-	Gene of unknown function[Source:PGSC_GENE;Acc:PGSC0003DMG400004440]
TRINITY_DN6534_c0_g2	Inf	1.11809e-06	Inf	1.07911e-08	Inf	3.71505e-18	Inf	8.68924e-05	sp|P23358|RL12_RAT 60S ribosomal protein L12 OS=Rattus norvegicus GN=Rpl12 PE=2 SV=1	gi|527192076|gb|EPS62643.1| hypothetical protein M569_12145, partial [Genlisea aurea]	AT5G60670	RPL12C	60S ribosomal protein L12-3[Source:UniProtKB/Swiss-Prot;Acc:Q9FF52]	Solyc11g069440.1	-	-	PGSC0003DMG400033341	-	60S ribosomal protein L12[Source:PGSC_GENE;Acc:PGSC0003DMG400033341]
TRINITY_DN227293_c0_g1	Inf	0.00111975	Inf	3.83896e-06	Inf	5.93636e-10	Inf	0.0339215	sp|Q6N765|METE_RHOPA 5-methyltetrahydropteroyltriglutamate--homocysteine methyltransferase OS=Rhodopseudomonas palustris (strain ATCC BAA-98 / CGA009) GN=metE PE=3 SV=1	gi|326518198|dbj|BAK07351.1| predicted protein [Hordeum vulgare subsp. vulgare] &gt;gi|1027154267|gb|OAG14663.1| cobalamin-independent methionine synthase [Alternaria alternata]	AT5G17920	MS1	5-methyltetrahydropteroyltriglutamate--homocysteinemethyltransferase 1 [Source:UniProtKB/Swiss-Prot;Acc:O50008]	Solyc10g081510.2	ER69	-	PGSC0003DMG400008708	-	Methionine synthase[Source:PGSC_GENE;Acc:PGSC0003DMG400008708]
TRINITY_DN57633_c1_g1	Inf	0.00111732	Inf	1.28924e-07	Inf	4.8143e-17	Inf	1.12457e-05	-	-	-	-	-	-	-	-	-	-	-
TRINITY_DN38675_c0_g1	Inf	0.00112513	Inf	0.000635473	Inf	4.28197e-13	Inf	0.000124347	sp|Q9X248|FABG_THEMA 3-oxoacyl-[acyl-carrier-protein] reductase FabG OS=Thermotoga maritima (strain ATCC 43589 / MSB8 / DSM 3109 / JCM 10099) GN=fabG PE=3 SV=1	gi|195609340|gb|ACG26500.1| sex determination protein tasselseed-2 [Zea mays]	AT2G47130	SDR3A	Short-chain dehydrogenase reductase 3a[Source:UniProtKB/Swiss-Prot;Acc:O80713]	Solyc08g028690.3	-	-	PGSC0003DMG400032164	-	Short chain alcohol dehydrogenase[Source:PGSC_GENE;Acc:PGSC0003DMG400032164]
TRINITY_DN1584_c0_g1	Inf	6.22218e-06	Inf	5.23343e-10	Inf	2.68084e-23	Inf	1.75603e-05	sp|Q6F450|RL38_PLUXY 60S ribosomal protein L38 OS=Plutella xylostella GN=RpL38 PE=3 SV=1	gi|971509715|dbj|GAQ88487.1| 60S ribosomal protein L38 [Klebsormidium flaccidum]	AT2G43460	RPL38A	60S ribosomal protein L38 [Source:UniProtKB/Swiss-Prot;Acc:O22860]	Solyc11g008520.2	-	-	PGSC0003DMG400007429	-	60S ribosomal protein L38[Source:PGSC_GENE;Acc:PGSC0003DMG400007429]
TRINITY_DN12590_c0_g2	Inf	0.00841598	Inf	0.00156002	Inf	2.52604e-08	Inf	0.0118009	sp|Q55BZ4|PCY2_DICDI Ethanolamine-phosphate cytidylyltransferase OS=Dictyostelium discoideum GN=pctA PE=1 SV=1	gi|971505580|dbj|GAQ92628.1| CTP:phosphorylethanolamine cytidyltransferase [Klebsormidium flaccidum]	AT2G38670	PECT1	Ethanolamine-phosphate cytidylyltransferase[Source:UniProtKB/Swiss-Prot;Acc:Q9ZVI9]	Solyc05g046300.3	-	-	PGSC0003DMG400020688	-	Phosphoethanolamine cytidylyltransferase[Source:PGSC_GENE;Acc:PGSC0003DMG400020688]
TRINITY_DN234722_c0_g1	Inf	0.00447907	Inf	0.00116353	Inf	1.43639e-14	Inf	0.0244371	-	-	-	-	-	-	-	-	-	-	-
TRINITY_DN22218_c0_g1	Inf	0.00841248	Inf	0.000294417	Inf	1.11219e-10	Inf	0.000931464	sp|P57724|PCBP4_MOUSE Poly(rC)-binding protein 4 OS=Mus musculus GN=Pcbp4 PE=1 SV=1	gi|502141595|ref|XP_004504558.1| PREDICTED: KH domain-containing protein At4g18375 [Cicer arietinum] &gt;gi|828319083|ref|XP_012572451.1| PREDICTED: KH domain-containing protein At4g18375 [Cicer arietinum]	AT5G46190	-	RNA-binding KH domain-containing protein[Source:TAIR;Acc:AT5G46190]	Solyc01g090480.3	-	-	PGSC0003DMG400025983	-	Conserved gene of unknown function[Source:PGSC_GENE;Acc:PGSC0003DMG400025983]
TRINITY_DN8357_c0_g1	Inf	0.0193814	Inf	0.00023872	Inf	7.43642e-14	Inf	0.00488464	-	-	-	-	-	-	-	-	-	-	-
TRINITY_DN119970_c0_g1	Inf	0.0068396	Inf	0.000264517	Inf	5.19417e-07	Inf	0.00134771	sp|Q8I7D9|SC61G_CIOIN Protein transport protein Sec61 subunit gamma OS=Ciona intestinalis GN=SEC61G PE=3 SV=1	gi|695024718|ref|XP_009399585.1| PREDICTED: protein transport protein Sec61 subunit gamma-like [Musa acuminata subsp. malaccensis] &gt;gi|695024720|ref|XP_009399586.1| PREDICTED: protein transport protein Sec61 subunit gamma-like [Musa acuminata subsp. malaccensis]	AT4G24920	-	secE/sec61-gamma protein transport protein[Source:TAIR;Acc:AT4G24920]	Solyc03g110875.1	-	-	PGSC0003DMG400015203	-	Protein transport protein SEC61 subunit gamma[Source:PGSC_GENE;Acc:PGSC0003DMG400015203]
TRINITY_DN47537_c0_g3	Inf	0.00840613	Inf	0.000824689	Inf	9.17213e-10	Inf	0.0400939	-	gi|901817317|gb|KMZ71216.1| unknownprotein [Zostera marina]	AT4G27020	-	AT4g27020/F10M23_360[Source:UniProtKB/TrEMBL;Acc:Q9SZ41]	Solyc07g064440.3	-	-	PGSC0003DMG401022324	-	Conserved gene of unknown function[Source:PGSC_GENE;Acc:PGSC0003DMG401022324]
TRINITY_DN1969_c0_g2	Inf	0.00442268	Inf	0.000268247	Inf	1.78693e-12	Inf	0.000316298	sp|P15214|GST_PROMI Glutathione S-transferase GST-6.0 OS=Proteus mirabilis GN=gstB PE=1 SV=2	gi|1009180257|ref|XP_015871526.1| PREDICTED: glutathione S-transferase GstA-like [Ziziphus jujuba]	-	-	-	-	-	-	-	-	-
TRINITY_DN33240_c0_g2	Inf	7.02054e-10	Inf	1.31127e-24	Inf	9.8542e-39	Inf	2.84688e-21	sp|Q8X1N9|AOX_BLUGR Alternative oxidase, mitochondrial OS=Blumeria graminis PE=3 SV=1	gi|545371375|ref|XP_005650255.1| threonyl-tRNA synthetase [Coccomyxa subellipsoidea C-169] &gt;gi|384252235|gb|EIE25711.1| threonyl-tRNA synthetase [Coccomyxa subellipsoidea C-169]	AT3G22370	AOX1A	Ubiquinol oxidase 1a, mitochondrial[Source:UniProtKB/Swiss-Prot;Acc:Q39219]	Solyc08g075540.3	-	-	PGSC0003DMG400007614	-	Alternative oxidase[Source:PGSC_GENE;Acc:PGSC0003DMG400007614]
TRINITY_DN138248_c0_g4	Inf	0.0105823	Inf	5.67587e-07	Inf	4.79562e-10	Inf	2.05514e-05	sp|P54654|CAP_DICDI Adenylyl cyclase-associated protein OS=Dictyostelium discoideum GN=cap PE=1 SV=1	gi|1035958596|gb|OAY79814.1| Cyclase-associated protein 1, partial [Ananas comosus]	AT4G34490	ATCAP1	cyclase associated protein 1[Source:TAIR;Acc:AT4G34490]	Solyc01g109580.3	-	Adenylyl cyclase-associated protein[Source:UniProtKB/TrEMBL;Acc:K4B3H1]	PGSC0003DMG400000723	-	Adenylyl cyclase-associated protein[Source:PGSC_GENE;Acc:PGSC0003DMG400000723]
TRINITY_DN9716_c0_g4	Inf	0.0367695	Inf	0.000285803	Inf	4.5212e-06	Inf	0.0031764	sp|C5FHU9|SKP1_ARTOC E3 ubiquitin ligase complex SCF subunit sconC OS=Arthroderma otae (strain ATCC MYA-4605 / CBS 113480) GN=sconC PE=3 SV=1	gi|470131582|ref|XP_004301672.1| PREDICTED: SKP1-like protein 1A [Fragaria vesca subsp. vesca]	AT3G60010	ASK13	SK13 [Source:UniProtKB/TrEMBL;Acc:A0A178VIM9]"	Solyc01g111650.3	-	-	PGSC0003DMG400026723	-	SKP1 [Source:PGSC_GENE;Acc:PGSC0003DMG400026723]"
TRINITY_DN47544_c0_g2	Inf	0.0156485	Inf	6.91933e-05	Inf	4.31466e-09	Inf	0.000768006	sp|C8VG90|ACON_EMENI Aconitate hydratase, mitochondrial OS=Emericella nidulans (strain FGSC A4 / ATCC 38163 / CBS 112.46 / NRRL 194 / M139) GN=acoA PE=2 SV=1	gi|1004147192|gb|KXZ55166.1| hypothetical protein GPECTOR_3g313 [Gonium pectorale]	AT4G35830	ACO1	Aconitate hydratase[Source:UniProtKB/TrEMBL;Acc:A0A178V2T4]	Solyc07g052350.3	-	Aconitate hydratase[Source:UniProtKB/TrEMBL;Acc:K4CFD4]	PGSC0003DMG400008740	-	Aconitase[Source:PGSC_GENE;Acc:PGSC0003DMG400008740]
TRINITY_DN28746_c0_g2	Inf	0.000641329	Inf	0.00126753	Inf	1.65969e-12	Inf	0.00472402	sp|Q9RPT1|RHLG_PSEAE Rhamnolipids biosynthesis 3-oxoacyl-[acyl-carrier-protein] reductase OS=Pseudomonas aeruginosa (strain ATCC 15692 / DSM 22644 / CIP 104116 / JCM 14847 / LMG 12228 / 1C / PRS 101 / PAO1) GN=rhlG PE=1 SV=1	gi|303283260|ref|XP_003060921.1| predicted protein [Micromonas pusilla CCMP1545] &gt;gi|226457272|gb|EEH54571.1| predicted protein [Micromonas pusilla CCMP1545]	AT1G24360	-	3-oxoacyl-[acyl-carrier-protein] reductase,chloroplastic [Source:UniProtKB/Swiss-Prot;Acc:P33207]	Solyc06g071910.3	-	-	PGSC0003DMG401026981	-	3-oxoacyl-(Acyl-carrier protein) reductase[Source:PGSC_GENE;Acc:PGSC0003DMG401026981]
TRINITY_DN21963_c0_g1	Inf	0.000636001	Inf	4.27687e-05	Inf	4.19791e-13	Inf	0.00151247	sp|P34145|RAC1B_DICDI Rho-related protein rac1B OS=Dictyostelium discoideum GN=rac1B PE=1 SV=2	gi|74095371|emb|CAI84893.1| putative Rac GTPase [Medicago sativa subsp. x varia]	AT2G44690	ARAC9	ROP8 [Source:UniProtKB/TrEMBL;Acc:A0A384LBU4]"	Solyc02g077400.3	-	-	PGSC0003DMG401001693	-	Rac gtpase[Source:PGSC_GENE;Acc:PGSC0003DMG401001693]
TRINITY_DN66167_c0_g1	Inf	8.32578e-05	Inf	2.19021e-06	Inf	6.40329e-21	Inf	0.00816308	-	-	-	-	-	-	-	-	-	-	-
TRINITY_DN19595_c4_g1	Inf	0.0369587	Inf	0.00355146	Inf	1.21654e-07	Inf	0.0182099	sp|Q5T1C6|THEM4_HUMAN Acyl-coenzyme A thioesterase THEM4 OS=Homo sapiens GN=THEM4 PE=1 SV=1	gi|633911261|gb|KDD75612.1| hypothetical protein H632_c592p0, partial [Helicosporidium sp. ATCC 50920]	-	-	-	-	-	-	-	-	-
TRINITY_DN65604_c0_g1	Inf	0.0453558	Inf	3.52602e-07	Inf	2.8979e-06	Inf	0.000508845	sp|Q39RS2|HCP_GEOMG Hydroxylamine reductase OS=Geobacter metallireducens (strain GS-15 / ATCC 53774 / DSM 7210) GN=hcp PE=3 SV=1	gi|552846181|ref|XP_005851548.1| hypothetical protein CHLNCDRAFT_29581 [Chlorella variabilis] &gt;gi|307111211|gb|EFN59446.1| hypothetical protein CHLNCDRAFT_29581 [Chlorella variabilis]	-	-	-	-	-	-	-	-	-
TRINITY_DN90013_c1_g1	Inf	0.00685553	Inf	0.00295282	Inf	1.97886e-07	Inf	0.0396709	sp|Q64471|GSTT1_MOUSE Glutathione S-transferase theta-1 OS=Mus musculus GN=Gstt1 PE=1 SV=4	gi|302754236|ref|XP_002960542.1| hypothetical protein SELMODRAFT_74927 [Selaginella moellendorffii] &gt;gi|300171481|gb|EFJ38081.1| hypothetical protein SELMODRAFT_74927 [Selaginella moellendorffii]	AT5G41220	GSTT3	Glutathione S-transferase T3[Source:UniProtKB/Swiss-Prot;Acc:Q9FHE1]	Solyc08g080900.3	-	-	PGSC0003DMG400004977	-	Glutathione-s-transferase theta, gst[Source:PGSC_GENE;Acc:PGSC0003DMG400004977]
TRINITY_DN192046_c0_g1	Inf	0.00304088	Inf	0.000454817	Inf	2.55513e-10	Inf	0.00108393	sp|Q9SJM6|SAP4_ARATH Zinc finger A20 and AN1 domain-containing stress-associated protein 4 OS=Arabidopsis thaliana GN=SAP4 PE=1 SV=1	gi|629096231|gb|KCW62226.1| hypothetical protein EUGRSUZ_H04886 [Eucalyptus grandis]	AT1G12440	SAP1	Zinc finger A20 and AN1 domain-containing stress-associated protein 1 [Source:UniProtKB/Swiss-Prot;Acc:Q6NNI8]	Solyc01g086970.3	-	-	PGSC0003DMG400031871	-	Stress-associated protein 3[Source:PGSC_GENE;Acc:PGSC0003DMG400031871]
TRINITY_DN74543_c0_g3	Inf	0.0339386	Inf	7.9467e-11	Inf	4.02301e-12	Inf	1.48334e-07	sp|Q58623|Y1226_METJA Putative cation-transporting ATPase MJ1226 OS=Methanocaldococcus jannaschii (strain ATCC 43067 / DSM 2661 / JAL-1 / JCM 10045 / NBRC 100440) GN=MJ1226 PE=3 SV=1	gi|475602020|gb|EMT25011.1| Plasma membrane ATPase [Aegilops tauschii]	AT2G07560	AHA6	ATPase 6, plasma membrane-type[Source:UniProtKB/Swiss-Prot;Acc:Q9SH76]	Solyc12g010360.2	-	Plasma membrane ATPase[Source:UniProtKB/TrEMBL;Acc:K4DCC3]	PGSC0003DMG400033034	-	Plasma membrane H+-ATPase[Source:PGSC_GENE;Acc:PGSC0003DMG400033034]
TRINITY_DN2381_c0_g1	Inf	0.0157346	Inf	1.16379e-29	Inf	0.000185834	Inf	1.85611e-16	sp|P57758|CTNS_ARATH Cystinosin homolog OS=Arabidopsis thaliana GN=At5g40670 PE=2 SV=1	gi|565343039|ref|XP_006338647.1| PREDICTED: cystinosin homolog [Solanum tuberosum]	AT5G40670	-	Cystinosin homolog [Source:UniProtKB/Swiss-Prot;Acc:P57758]	Solyc02g093700.3	-	-	PGSC0003DMG400012625	-	Lysosomal Cystine Transporter family protein[Source:PGSC_GENE;Acc:PGSC0003DMG400012625]
TRINITY_DN82368_c1_g3	Inf	0.00564102	Inf	0.00235384	Inf	2.05048e-10	Inf	0.00520745	sp|P53989|SEC14_CANGA SEC14 cytosolic factor OS=Candida glabrata (strain ATCC 2001 / CBS 138 / JCM 3761 / NBRC 0622 / NRRL Y-65) GN=SEC14 PE=3 SV=1	gi|302804652|ref|XP_002984078.1| hypothetical protein SELMODRAFT_12743, partial [Selaginella moellendorffii] &gt;gi|300148430|gb|EFJ15090.1| hypothetical protein SELMODRAFT_12743, partial [Selaginella moellendorffii]	AT4G34580	SFH1	SRH1 [Source:UniProtKB/TrEMBL;Acc:A0A178V672]"	Solyc07g066090.3	-	-	PGSC0003DMG401022253	-	Transporter[Source:PGSC_GENE;Acc:PGSC0003DMG401022253]
TRINITY_DN20665_c0_g1	Inf	0.000185011	Inf	3.66012e-05	Inf	6.79941e-06	Inf	0.000370781	-	gi|1026059796|ref|XP_016574377.1| PREDICTED: uncharacterized protein LOC107872086 [Capsicum annuum]	AT3G56360	-	At3g56360 [Source:UniProtKB/TrEMBL;Acc:Q9LY04]"	Solyc06g049020.1	-	-	PGSC0003DMG400011642	-	Sorghum bicolor protein targeted either tomitochondria or chloroplast proteins T50848[Source:PGSC_GENE;Acc:PGSC0003DMG400011642]
TRINITY_DN29939_c0_g1	Inf	0.00561237	Inf	6.63991e-07	Inf	2.15334e-09	Inf	0.0117649	sp|P20802|TBB_ACHKL Tubulin beta chain OS=Achlya klebsiana PE=2 SV=1	gi|971513233|dbj|GAQ84981.1| Beta tubulin [Klebsormidium flaccidum]	AT5G23860	TUBB8	Tubulin beta chain[Source:UniProtKB/TrEMBL;Acc:A0A178UKM5]	Solyc10g085020.2	-	-	PGSC0003DMG400029926	-	Tubulin beta chain[Source:PGSC_GENE;Acc:PGSC0003DMG400029926]
TRINITY_DN23125_c0_g2	Inf	0.0157308	Inf	0.00105006	Inf	9.77739e-07	Inf	0.00625801	-	-	-	-	-	-	-	-	-	-	-
TRINITY_DN33240_c0_g1	Inf	0.00374792	Inf	5.40716e-07	Inf	1.43421e-12	Inf	5.83464e-06	sp|O74180|AOX_ASPNG Alternative oxidase, mitochondrial OS=Aspergillus niger GN=aox1 PE=2 SV=2	gi|545371375|ref|XP_005650255.1| threonyl-tRNA synthetase [Coccomyxa subellipsoidea C-169] &gt;gi|384252235|gb|EIE25711.1| threonyl-tRNA synthetase [Coccomyxa subellipsoidea C-169]	AT1G32350	AOX3	AOX1D [Source:UniProtKB/TrEMBL;Acc:A0A384LFI3]"	Solyc08g075540.3	-	-	PGSC0003DMG400007614	-	Alternative oxidase[Source:PGSC_GENE;Acc:PGSC0003DMG400007614]
TRINITY_DN13628_c2_g1	Inf	0.0261283	Inf	0.0020004	Inf	4.07508e-10	Inf	1.09575e-05	sp|Q5HM44|ZDH1_STAEQ Zinc-type alcohol dehydrogenase-like protein SERP1785 OS=Staphylococcus epidermidis (strain ATCC 35984 / RP62A) GN=SERP1785 PE=3 SV=1	gi|460416256|ref|XP_004253462.1| PREDICTED: 2-methylene-furan-3-one reductase-like [Solanum lycopersicum]	AT1G23740	AOR	NADPH-dependent alkenal/one oxidoreductase,chloroplastic [Source:UniProtKB/Swiss-Prot;Acc:Q9ZUC1]	Solyc00g135060.1	-	-	PGSC0003DMG400030998	-	Alcohol dehydrogenase[Source:PGSC_GENE;Acc:PGSC0003DMG400030998]
TRINITY_DN13021_c0_g1	Inf	0.0158516	Inf	9.0628e-09	Inf	3.70457e-09	Inf	0.00507579	-	-	-	-	-	-	-	-	-	-	-
TRINITY_DN269904_c0_g1	Inf	0.00459063	Inf	0.0139096	Inf	9.22643e-10	Inf	0.0181367	sp|Q76FP5|6GAL_HYPRU Endo-beta-1,6-galactanase OS=Hypocrea rufa GN=6GAL PE=1 SV=1	gi|545362122|ref|XP_005646305.1| glycoside hydrolase [Coccomyxa subellipsoidea C-169] &gt;gi|384248277|gb|EIE21761.1| glycoside hydrolase [Coccomyxa subellipsoidea C-169]	-	-	-	-	-	-	-	-	-
TRINITY_DN2360_c0_g1	Inf	7.89227e-12	Inf	1.26542e-29	Inf	5.3727e-37	Inf	1.82463e-13	-	-	-	-	-	-	-	-	PGSC0003DMG400013051	-	Gene of unknown function[Source:PGSC_GENE;Acc:PGSC0003DMG400013051]
TRINITY_DN222980_c0_g1	Inf	0.0128609	Inf	0.00138096	Inf	3.6319e-08	Inf	0.000589498	sp|Q9TW32|PPIB_DICDI Peptidyl-prolyl cis-trans isomerase B OS=Dictyostelium discoideum GN=cypB PE=1 SV=1	gi|747068094|ref|XP_011080792.1| PREDICTED: peptidyl-prolyl cis-trans isomerase CYP20-1-like [Sesamum indicum]	AT2G29960	CYP19-4	Peptidyl-prolyl cis-trans isomerase CYP19-4[Source:UniProtKB/Swiss-Prot;Acc:Q8LDP4]	Solyc06g076970.3	-	-	PGSC0003DMG400030445	-	Peptidyl-prolyl cis-trans isomerase[Source:PGSC_GENE;Acc:PGSC0003DMG400030445]
TRINITY_DN270071_c0_g1	Inf	0.0104556	Inf	2.17846e-05	Inf	3.74394e-06	Inf	3.37034e-05	sp|Q13162|PRDX4_HUMAN Peroxiredoxin-4 OS=Homo sapiens GN=PRDX4 PE=1 SV=1	gi|159483223|ref|XP_001699660.1| 2-cys peroxiredoxin [Chlamydomonas reinhardtii] &gt;gi|158281602|gb|EDP07356.1| 2-cys peroxiredoxin [Chlamydomonas reinhardtii]	AT3G11630	BAS1	2-Cys peroxiredoxin BAS1, chloroplastic[Source:UniProtKB/Swiss-Prot;Acc:Q96291]	Solyc01g007740.3	-	-	PGSC0003DMG400028238	-	Thioredoxin peroxidase[Source:PGSC_GENE;Acc:PGSC0003DMG400028238]
TRINITY_DN14942_c4_g1	Inf	0.0457126	Inf	0.0122705	Inf	0.0294537	Inf	0.00306679	-	-	-	-	-	-	-	-	-	-	-
TRINITY_DN59311_c0_g1	Inf	0.0373322	Inf	0.0144172	Inf	2.75615e-05	Inf	0.0261948	sp|A4YM47|MASZ_BRASO Malate synthase G OS=Bradyrhizobium sp. (strain ORS 278) GN=glcB PE=3 SV=1	-	-	-	-	-	-	-	-	-	-
TRINITY_DN17680_c0_g1	Inf	0.000521771	Inf	0.00011415	Inf	1.33459e-12	Inf	0.00612197	sp|Q93092|TALDO_MOUSE Transaldolase OS=Mus musculus GN=Taldo1 PE=1 SV=2	gi|633905007|gb|KDD72662.1| transaldolase, partial [Helicosporidium sp. ATCC 50920]	AT1G12230	-	Aldolase superfamily protein[Source:UniProtKB/TrEMBL;Acc:F4IC59]	Solyc08g079060.3	-	-	PGSC0003DMG400004791	-	Transaldolase ToTAL2[Source:PGSC_GENE;Acc:PGSC0003DMG400004791]
TRINITY_DN24861_c0_g1	Inf	5.87164e-05	Inf	1.7699e-05	Inf	7.05939e-20	Inf	0.00400175	sp|P0CT41|TF212_SCHPO Transposon Tf2-12 polyprotein OS=Schizosaccharomyces pombe (strain 972 / ATCC 24843) GN=Tf2-12 PE=3 SV=1	gi|729344250|ref|XP_010541181.1| PREDICTED: uncharacterized protein LOC104814705 [Tarenaya hassleriana]	ATMG00860	ORF158	Uncharacterized mitochondrial protein AtMg00860[Source:UniProtKB/Swiss-Prot;Acc:P92523]	Solyc01g056697.1	-	-	PGSC0003DMG400017129	-	Gag-pol polyprotein[Source:PGSC_GENE;Acc:PGSC0003DMG400017129]
TRINITY_DN16237_c0_g2	Inf	0.00677797	Inf	0.00691486	Inf	0.0100881	Inf	0.000307057	-	gi|565356866|ref|XP_006345281.1| PREDICTED: receptor-like protein 12 [Solanum tuberosum]	AT2G33020	AtRLP24	Receptor like protein 24 [Source:UniProtKB/Swiss-Prot;Acc:O49329]	Solyc12g009775.1	-	-	PGSC0003DMG402002888	-	Serine/threonine-protein kinase bri1[Source:PGSC_GENE;Acc:PGSC0003DMG402002888]
TRINITY_DN219982_c0_g1	Inf	0.0461304	Inf	0.000829575	Inf	4.54852e-05	Inf	0.000419886	-	-	-	-	-	-	-	-	-	-	-
TRINITY_DN16662_c0_g1	Inf	0.024009	Inf	0.000200454	Inf	4.45991e-11	Inf	0.00994903	sp|P24005|ACTB_DICDI Calcium-regulated actin-bundling protein OS=Dictyostelium discoideum GN=abpB PE=1 SV=1	-	-	-	-	-	-	-	-	-	-
TRINITY_DN221411_c0_g1	Inf	0.00837081	Inf	0.00860327	Inf	0.000181375	Inf	0.00405155	sp|Q8BGC4|PTGR3_MOUSE Prostaglandin reductase-3 OS=Mus musculus GN=Zadh2 PE=1 SV=1	gi|1026775525|gb|OAE34396.1| hypothetical protein AXG93_4875s1150 [Marchantia polymorpha subsp. polymorpha]	AT1G49670	NQR	ARP protein (REF) [Source:TAIR;Acc:AT1G49670]"	Solyc01g108150.3	-	-	PGSC0003DMG400025890	-	NADPH oxidoreductase[Source:PGSC_GENE;Acc:PGSC0003DMG400025890]
TRINITY_DN62194_c0_g1	Inf	0.00114021	Inf	0.00231347	Inf	1.89196e-12	Inf	5.93872e-06	sp|Q9SIB9|ACO3M_ARATH Aconitate hydratase 3, mitochondrial OS=Arabidopsis thaliana GN=ACO3 PE=1 SV=2	gi|225447278|ref|XP_002279260.1| PREDICTED: aconitate hydratase, cytoplasmic [Vitis vinifera] &gt;gi|297739284|emb|CBI28935.3| unnamed protein product [Vitis vinifera]	AT2G05710	ACO3	Aconitate hydratase 3, mitochondrial[Source:UniProtKB/Swiss-Prot;Acc:Q9SIB9]	Solyc12g005860.2	-	Aconitate hydratase[Source:UniProtKB/TrEMBL;Acc:K4DBC4]	PGSC0003DMG400028951	-	Aconitase[Source:PGSC_GENE;Acc:PGSC0003DMG400028951]
TRINITY_DN2599_c2_g1	Inf	0.0157835	Inf	2.70443e-05	Inf	2.15578e-10	Inf	0.000108499	sp|Q9XSB8|TPP1_CANLF Tripeptidyl-peptidase 1 OS=Canis lupus familiaris GN=TPP1 PE=3 SV=1	gi|326505276|dbj|BAK03025.1| predicted protein [Hordeum vulgare subsp. vulgare]	-	-	-	-	-	-	-	-	-
TRINITY_DN39730_c0_g1	Inf	0.00553135	Inf	0.000436952	Inf	9.82451e-08	Inf	0.02901	sp|Q8MIF7|PGK2_HORSE Phosphoglycerate kinase 2 OS=Equus caballus GN=PGK2 PE=3 SV=3	gi|159482940|ref|XP_001699523.1| phosphoglycerate kinase [Chlamydomonas reinhardtii] &gt;gi|158272790|gb|EDO98586.1| phosphoglycerate kinase [Chlamydomonas reinhardtii]	AT1G56190	-	Phosphoglycerate kinase[Source:UniProtKB/TrEMBL;Acc:A0A178W4Q1]	Solyc07g066610.3	-	-	PGSC0003DMG400022118	-	Phosphoglycerate kinase[Source:PGSC_GENE;Acc:PGSC0003DMG400022118]
TRINITY_DN37563_c0_g1	Inf	0.00676697	Inf	0.00231069	Inf	5.32283e-08	Inf	0.00256824	sp|P43644|DNJH_ATRNU DnaJ protein homolog ANJ1 OS=Atriplex nummularia PE=2 SV=1	gi|731394453|ref|XP_010651845.1| PREDICTED: dnaJ protein homolog isoform X2 [Vitis vinifera]	AT3G44110	ATJ3	DnaJ protein homolog atj3[Source:UniProtKB/TrEMBL;Acc:Q0WW92]	Solyc05g055160.3	-	-	PGSC0003DMG400002987	-	DNAJ protein[Source:PGSC_GENE;Acc:PGSC0003DMG400002987]
TRINITY_DN3822_c0_g1	Inf	1.66541e-11	Inf	2.7709e-11	Inf	2.36701e-13	Inf	7.51147e-16	-	-	-	-	-	-	-	-	-	-	-
TRINITY_DN176934_c0_g1	Inf	0.00456978	Inf	0.000233415	Inf	1.94003e-10	Inf	0.000150079	-	-	-	-	-	-	-	-	-	-	-
TRINITY_DN3494_c1_g1	Inf	0.000361685	Inf	1.60497e-08	Inf	5.59641e-21	Inf	6.80429e-06	-	-	-	-	-	-	-	-	-	-	-
TRINITY_DN12302_c0_g2	Inf	0.00249744	Inf	2.7548e-06	Inf	0.00277568	Inf	6.32495e-06	-	gi|970068135|ref|XP_015061192.1| PREDICTED: histidine-rich glycoprotein-like [Solanum pennellii]	-	-	-	Solyc12g099780.2	-	-	PGSC0003DMG400004715	-	Trichohyalin[Source:PGSC_GENE;Acc:PGSC0003DMG400004715]
TRINITY_DN678_c1_g1	Inf	0.00363791	Inf	0.00463144	Inf	4.4113e-13	Inf	0.0473026	sp|Q752H4|MPG1_ASHGO Mannose-1-phosphate guanyltransferase OS=Ashbya gossypii (strain ATCC 10895 / CBS 109.51 / FGSC 9923 / NRRL Y-1056) GN=MPG1 PE=3 SV=1	gi|729310036|ref|XP_010529799.1| PREDICTED: mannose-1-phosphate guanylyltransferase 1-like [Tarenaya hassleriana] &gt;gi|729310039|ref|XP_010529800.1| PREDICTED: mannose-1-phosphate guanylyltransferase 1-like [Tarenaya hassleriana] &gt;gi|729310042|ref|XP_010529801.1| PREDICTED: mannose-1-phosphate guanylyltransferase 1-like [Tarenaya hassleriana]	AT2G39770	CYT1	VTC1 [Source:UniProtKB/TrEMBL;Acc:A0A178VW16]"	Solyc09g011220.3	-	-	PGSC0003DMG400008891	-	GDP-mannose pyrophosphorylase[Source:PGSC_GENE;Acc:PGSC0003DMG400008891]
TRINITY_DN17784_c0_g1	Inf	0.00552243	Inf	7.84284e-05	Inf	4.75743e-12	Inf	0.000178025	sp|Q8H715|ATG8_PHYIN Autophagy-related protein 8 OS=Phytophthora infestans GN=ATG8 PE=3 SV=1	gi|926786532|ref|XP_013901740.1| Autophagy-related protein 8d [Monoraphidium neglectum] &gt;gi|761972286|gb|KIZ02721.1| Autophagy-related protein 8d [Monoraphidium neglectum]	AT2G05630	ATG8D	Autophagy-related protein[Source:UniProtKB/TrEMBL;Acc:F4IHC1]	Solyc07g064680.3	SlATG8a	Autophagy-related protein[Source:UniProtKB/TrEMBL;Acc:F1JYZ5]	PGSC0003DMG402022314	-	Gaba(A) receptor-associated protein[Source:PGSC_GENE;Acc:PGSC0003DMG402022314]
TRINITY_DN34987_c0_g1	Inf	0.00842584	Inf	0.0172657	Inf	9.69106e-09	Inf	0.0103452	sp|Q8VZ10|SOQ1_ARATH Protein SUPPRESSOR OF QUENCHING 1, chloroplastic OS=Arabidopsis thaliana GN=SOQ1 PE=1 SV=1	gi|223523999|gb|EEF27264.1| nhl repeat-containing protein, putative [Ricinus communis]	AT1G56500	SOQ1	Protein SUPPRESSOR OF QUENCHING 1, chloroplastic[Source:UniProtKB/Swiss-Prot;Acc:Q8VZ10]	Solyc01g100650.3	-	-	PGSC0003DMG400007097	-	NHL repeat-containing protein[Source:PGSC_GENE;Acc:PGSC0003DMG400007097]
TRINITY_DN14102_c0_g2	Inf	0.0128915	Inf	0.000194267	Inf	2.83879e-14	Inf	0.000129542	sp|A1D3V8|SDS23_NEOFI Protein sds23 OS=Neosartorya fischeri (strain ATCC 1020 / DSM 3700 / CBS 544.65 / FGSC A1164 / JCM 1740 / NRRL 181 / WB 181) GN=sds23 PE=3 SV=1	gi|552847499|ref|XP_005851874.1| hypothetical protein CHLNCDRAFT_133443 [Chlorella variabilis] &gt;gi|307111538|gb|EFN59772.1| hypothetical protein CHLNCDRAFT_133443 [Chlorella variabilis]	-	-	-	-	-	-	-	-	-
TRINITY_DN20218_c0_g1	Inf	0.0370947	Inf	0.000207985	Inf	2.72303e-07	Inf	0.00252349	sp|O31782|PKSN_BACSU Polyketide synthase PksN OS=Bacillus subtilis (strain 168) GN=pksN PE=1 SV=3	gi|1032274850|gb|OAO89193.1| hypothetical protein AXX17_ATUG03410 [Arabidopsis thaliana]	AT5G35930	-	AMP-dependent synthetase and ligase family protein[Source:TAIR;Acc:AT5G35930]	Solyc01g081050.3	-	-	PGSC0003DMG400002927	-	Beta-ketoacyl-ACP synthase II-1[Source:PGSC_GENE;Acc:PGSC0003DMG400002927]
TRINITY_DN62478_c0_g5	Inf	0.0242368	Inf	0.000825458	Inf	9.059e-10	Inf	0.00275503	sp|Q58A42|DD3_DICDI Protein DD3-3 OS=Dictyostelium discoideum GN=DD3-3 PE=2 SV=1	gi|971514478|dbj|GAQ83716.1| NADPH oxidase [Klebsormidium flaccidum]	-	-	-	-	-	-	-	-	-
TRINITY_DN4191_c1_g2	Inf	5.38019e-09	Inf	6.23132e-37	Inf	5.5426e-13	Inf	3.61836e-06	-	-	-	-	-	-	-	-	-	-	-
TRINITY_DN47676_c0_g1	Inf	0.000433132	Inf	8.93907e-05	Inf	1.14394e-14	Inf	0.00210313	sp|Q04512|HEM1_RHOS4 5-aminolevulinate synthase 1 OS=Rhodobacter sphaeroides (strain ATCC 17023 / 2.4.1 / NCIB 8253 / DSM 158) GN=hemA PE=3 SV=1	gi|168071113|ref|XP_001787059.1| predicted protein [Physcomitrella patens] &gt;gi|162659818|gb|EDQ48127.1| predicted protein, partial [Physcomitrella patens]	AT5G04620	BIOF	8-amino-7-oxononanoate synthase[Source:UniProtKB/Swiss-Prot;Acc:Q8GW43]	Solyc06g030590.2	-	-	PGSC0003DMG400026961	-	Serine palmitoyltransferase[Source:PGSC_GENE;Acc:PGSC0003DMG400026961]
TRINITY_DN4928_c7_g1	Inf	5.67895e-08	Inf	0.000256715	Inf	1.36489e-08	Inf	5.08765e-05	-	-	-	-	-	-	-	-	-	-	-
TRINITY_DN824_c1_g2	Inf	0.0127242	Inf	0.000158779	Inf	1.41199e-09	Inf	3.79818e-05	sp|Q8N5L8|RP25L_HUMAN Ribonuclease P protein subunit p25-like protein OS=Homo sapiens GN=RPP25L PE=1 SV=1	gi|573961176|ref|XP_006662764.1| PREDICTED: RNA-binding protein FUS-like [Oryza brachyantha]	AT1G20220	-	Alba DNA/RNA-binding protein[Source:UniProtKB/TrEMBL;Acc:Q944A2]	Solyc04g071690.3	-	-	PGSC0003DMG400006363	-	Conserved gene of unknown function[Source:PGSC_GENE;Acc:PGSC0003DMG400006363]
TRINITY_DN233387_c0_g1	Inf	0.000118198	Inf	0.000780412	Inf	5.8482e-08	Inf	0.000291144	-	-	-	-	-	-	-	-	-	-	-
TRINITY_DN15427_c0_g4	Inf	1.2504e-05	Inf	1.2853e-08	Inf	1.11909e-16	Inf	9.7036e-08	sp|Q43362|VATL_CHRCT V-type proton ATPase 16 kDa proteolipid subunit OS=Chrysotila carteri GN=VAP PE=2 SV=1	gi|145348981|ref|XP_001418919.1| F-ATPase family transporter: protons (vacuolar) [Ostreococcus lucimarinus CCE9901] &gt;gi|144579149|gb|ABO97212.1| F-ATPase family transporter: protons (vacuolar) [Ostreococcus lucimarinus CCE9901]	AT1G19910	VHA-C2	V-type proton ATPase proteolipid subunit[Source:UniProtKB/TrEMBL;Acc:Q24JM2]	Solyc02g084360.3	-	V-type proton ATPase proteolipid subunit[Source:UniProtKB/TrEMBL;Acc:K4BAV2]	PGSC0003DMG400003629	-	V-type proton ATPase 16 kDa proteolipid subunit c2[Source:PGSC_GENE;Acc:PGSC0003DMG400003629]
TRINITY_DN20312_c0_g1	Inf	0.000284443	Inf	2.6153e-05	Inf	1.21931e-09	Inf	0.000108889	sp|Q4WBR0|ACON3_ASPFU Putative aconitate hydratase OS=Neosartorya fumigata (strain ATCC MYA-4609 / Af293 / CBS 101355 / FGSC A1100) GN=acoC PE=2 SV=1	gi|760440049|ref|XP_011397093.1| 3-isopropylmalate dehydrogenase [Auxenochlorella protothecoides] &gt;gi|675351766|gb|KFM24206.1| 3-isopropylmalate dehydrogenase [Auxenochlorella protothecoides]	AT1G31180	ATIMD3	isopropylmalate dehydrogenase 3[Source:TAIR;Acc:AT1G31180]	Solyc05g009030.3	-	3-isopropylmalate dehydrogenase[Source:UniProtKB/TrEMBL;Acc:K4BX77]	PGSC0003DMG400030577	-	3-isopropylmalate dehydrogenase[Source:PGSC_GENE;Acc:PGSC0003DMG400030577]
TRINITY_DN32263_c0_g1	Inf	0.00143212	Inf	0.000132472	Inf	4.986e-06	Inf	0.0002318	sp|P13086|SUCA_RAT Succinate--CoA ligase [ADP/GDP-forming] subunit alpha, mitochondrial OS=Rattus norvegicus GN=Suclg1 PE=2 SV=2	gi|159469921|ref|XP_001693108.1| succinyl-coa ligase alpha chain [Chlamydomonas reinhardtii] &gt;gi|159469923|ref|XP_001693109.1| succinyl-CoA ligase [Chlamydomonas reinhardtii] &gt;gi|158277366|gb|EDP03134.1| succinyl-coa ligase alpha chain [Chlamydomonas reinhardtii] &gt;gi|158277367|gb|EDP03135.1| succinyl-CoA ligase [Chlamydomonas reinhardtii]	AT5G08300	-	Succinate--CoA ligase [ADP-forming] subunit alpha,mitochondrial [Source:UniProtKB/TrEMBL;Acc:A0A178U834]	Solyc01g007910.3	SCOA	Succinate--CoA ligase [ADP-forming] subunit alpha,mitochondrial [Source:UniProtKB/TrEMBL;Acc:K4ASY9]	PGSC0003DMG400016412	-	Succinyl-CoA ligase alpha 1 subunit[Source:PGSC_GENE;Acc:PGSC0003DMG400016412]
TRINITY_DN226753_c0_g1	Inf	0.0173401	Inf	7.12928e-05	Inf	7.41662e-13	Inf	0.000340377	sp|P46436|GST1_ASCSU Glutathione S-transferase 1 OS=Ascaris suum GN=GST1 PE=1 SV=3	gi|255077894|ref|XP_002502527.1| predicted protein [Micromonas commoda] &gt;gi|226517792|gb|ACO63785.1| predicted protein [Micromonas commoda]	-	-	-	-	-	-	-	-	-
TRINITY_DN9872_c1_g1	Inf	0.00556972	Inf	4.37745e-06	Inf	0.00958597	Inf	0.037783	-	-	-	-	-	-	-	-	-	-	-
TRINITY_DN2428_c0_g2	Inf	0.000773236	Inf	4.78001e-13	Inf	6.3809e-11	Inf	1.68876e-14	sp|P93224|NLTP2_SOLLC Non-specific lipid-transfer protein 2 OS=Solanum lycopersicum GN=LE16 PE=2 SV=1	gi|971577294|ref|XP_006362359.2| PREDICTED: non-specific lipid-transfer protein 2-like [Solanum tuberosum]	AT3G51590	LTP12	Non-specific lipid-transfer protein 12[Source:UniProtKB/Swiss-Prot;Acc:Q9SCZ0]	Solyc10g075060.2	-	-	PGSC0003DMG400031236	-	Non-specific lipid-transfer protein[Source:PGSC_GENE;Acc:PGSC0003DMG400031236]
TRINITY_DN5405_c0_g1	Inf	0.000925277	Inf	2.37729e-08	Inf	1.18771e-14	Inf	3.25708e-07	sp|P93099|RL13A_CYAPA 60S ribosomal protein L13a OS=Cyanophora paradoxa PE=2 SV=1	gi|1026755595|gb|OAE18187.1| hypothetical protein AXG93_406s1550 [Marchantia polymorpha subsp. polymorpha]	AT3G07110	-	Ribosomal protein L13 family protein[Source:UniProtKB/TrEMBL;Acc:F4JD96]	Solyc05g053680.2	-	-	PGSC0003DMG400007707	-	60S ribosomal protein L13a[Source:PGSC_GENE;Acc:PGSC0003DMG400007707]
TRINITY_DN11866_c4_g1	Inf	0.000119843	Inf	1.05378e-06	Inf	2.94543e-06	Inf	0.0184587	-	-	-	-	-	-	-	-	-	-	-
TRINITY_DN2735_c0_g2	Inf	3.26859e-08	Inf	4.59543e-07	Inf	4.95484e-35	Inf	1.09469e-12	-	-	-	-	-	-	-	-	-	-	-
TRINITY_DN15313_c0_g1	Inf	0.0104432	Inf	3.49597e-15	Inf	7.45138e-14	Inf	1.05493e-10	sp|P0CH28|UBC_BOVIN Polyubiquitin-C OS=Bos taurus GN=UBC PE=1 SV=1	gi|922369920|ref|XP_013457124.1| polyubiquitin 3 [Medicago truncatula] &gt;gi|657389452|gb|KEH31155.1| polyubiquitin 3 [Medicago truncatula]	AT4G05320	UBQ10	Polyubiquitin 10 [Source:UniProtKB/Swiss-Prot;Acc:Q8H159]	Solyc10g006480.2	-	-	PGSC0003DMG400038720	-	Polyubiquitin[Source:PGSC_GENE;Acc:PGSC0003DMG400038720]
TRINITY_DN23335_c0_g1	Inf	0.0193953	Inf	4.78166e-05	Inf	5.80745e-16	Inf	1.41313e-08	-	-	-	-	-	-	-	-	-	-	-
TRINITY_DN9963_c2_g1	Inf	5.38701e-09	Inf	0.000175605	Inf	5.17137e-10	Inf	1.15321e-07	-	-	-	-	-	-	-	-	-	-	-
TRINITY_DN625_c0_g2	Inf	1.04206e-20	Inf	1.74516e-15	Inf	3.93105e-22	Inf	7.45812e-19	-	-	-	-	-	-	-	-	-	-	-
TRINITY_DN533_c0_g1	Inf	3.95788e-06	Inf	5.17086e-09	Inf	7.1492e-13	Inf	7.14815e-09	sp|Q3E902|RS212_ARATH 40S ribosomal protein S21-2 OS=Arabidopsis thaliana GN=RPS21C PE=1 SV=2	gi|339716056|gb|AEJ88275.1| putative 40S ribosomal protein S21-2 [Wolffia australiana]	AT5G27700	RPS21C	40S ribosomal protein S21[Source:UniProtKB/TrEMBL;Acc:A0A178UBS9]	Solyc01g066840.3	-	40S ribosomal protein S21[Source:UniProtKB/TrEMBL;Acc:K4AWT4]	PGSC0003DMG400011319	-	40S ribosomal protein S21e[Source:PGSC_GENE;Acc:PGSC0003DMG400011319]
TRINITY_DN9512_c0_g2	Inf	7.61906e-08	Inf	5.74067e-16	Inf	4.36366e-16	Inf	9.39174e-13	sp|P49397|RS3A_ORYSJ 40S ribosomal protein S3a OS=Oryza sativa subsp. japonica GN=RPS3A PE=2 SV=2	gi|971514905|dbj|GAQ83309.1| 40S ribosomal protein S3A [Klebsormidium flaccidum]	AT4G34670	RPS3AB	40S ribosomal protein S3a[Source:UniProtKB/TrEMBL;Acc:A0A178UZT1]	Solyc06g072490.3	-	40S ribosomal protein S3a[Source:UniProtKB/TrEMBL;Acc:K4C8W9]	PGSC0003DMG400033684	-	Cyc07 [Source:PGSC_GENE;Acc:PGSC0003DMG400033684]"
TRINITY_DN15713_c2_g1	Inf	0.00671245	Inf	6.04994e-07	Inf	1.14232e-12	Inf	0.00801469	sp|Q9HI36|MAJE_PSEAE Major exported protein OS=Pseudomonas aeruginosa (strain ATCC 15692 / DSM 22644 / CIP 104116 / JCM 14847 / LMG 12228 / 1C / PRS 101 / PAO1) GN=hcpA PE=1 SV=1	-	-	-	-	-	-	-	-	-	-
TRINITY_DN17924_c0_g3	Inf	2.44322e-05	Inf	0.00791466	Inf	4.65609e-06	Inf	0.000524822	-	gi|460385425|ref|XP_004238404.1| PREDICTED: prolyl endopeptidase-like [Solanum lycopersicum]	-	-	-	Solyc04g082120.3	-	-	PGSC0003DMG400009892	-	Prolyl endopeptidase[Source:PGSC_GENE;Acc:PGSC0003DMG400009892]
TRINITY_DN13286_c0_g1	Inf	0.0104358	Inf	0.00272144	Inf	5.43448e-11	Inf	0.000889519	-	-	-	-	-	-	-	-	-	-	-
TRINITY_DN154732_c0_g1	Inf	0.0155964	Inf	0.000141966	Inf	9.25506e-15	Inf	0.00190263	sp|Q91821|MELK_XENLA Maternal embryonic leucine zipper kinase OS=Xenopus laevis GN=melk PE=1 SV=2	gi|297741700|emb|CBI32832.3| unnamed protein product [Vitis vinifera]	AT3G01090	-	-	Solyc03g115700.3	-	Non-specific serine/threonine protein kinase[Source:UniProtKB/TrEMBL;Acc:Q6XNM3]	PGSC0003DMG400024561	-	Ser/Thr protein kinase[Source:PGSC_GENE;Acc:PGSC0003DMG400024561]
TRINITY_DN85862_c0_g1	Inf	0.011976	Inf	0.000153933	Inf	1.24513e-08	Inf	0.0213054	sp|P19075|TSN8_HUMAN Tetraspanin-8 OS=Homo sapiens GN=TSPAN8 PE=1 SV=1	-	-	-	-	-	-	-	-	-	-
TRINITY_DN24404_c2_g1	Inf	0.000626042	Inf	1.05674e-14	Inf	0.000174304	Inf	1.79028e-05	-	gi|698445937|ref|XP_009768547.1| PREDICTED: uncharacterized protein LOC104219548 [Nicotiana sylvestris] &gt;gi|698445945|ref|XP_009768553.1| PREDICTED: uncharacterized protein LOC104219548 [Nicotiana sylvestris] &gt;gi|698445952|ref|XP_009768560.1| PREDICTED: uncharacterized protein LOC104219548 [Nicotiana sylvestris] &gt;gi|698445956|ref|XP_009768567.1| PREDICTED: uncharacterized protein LOC1042…	-	-	-	Solyc04g049300.2	-	-	PGSC0003DMG400018988	-	Gene of unknown function[Source:PGSC_GENE;Acc:PGSC0003DMG400018988]
TRINITY_DN40055_c0_g2	Inf	0.00372576	Inf	0.00894035	Inf	5.46367e-06	Inf	0.0075	sp|Q9MAM3|KCS1_ARATH 3-ketoacyl-CoA synthase 1 OS=Arabidopsis thaliana GN=KCS1 PE=1 SV=1	gi|3551960|gb|AAC34858.1| senescence-associated protein 15 [Hemerocallis hybrid cultivar]	AT1G01120	KCS1	3-ketoacyl-CoA synthase[Source:UniProtKB/TrEMBL;Acc:A0A178W124]	Solyc10g009240.3	-	3-ketoacyl-CoA synthase[Source:UniProtKB/TrEMBL;Acc:K4CYA0]	PGSC0003DMG400010819	-	3-ketoacyl-CoA synthase 10[Source:PGSC_GENE;Acc:PGSC0003DMG400010819]
TRINITY_DN135722_c0_g1	Inf	0.000249814	Inf	1.0086e-05	Inf	2.83821e-12	Inf	1.68182e-08	sp|Q9VMU4|RL37A_DROME 60S ribosomal protein L37a OS=Drosophila melanogaster GN=RpL37A PE=1 SV=3	gi|545364454|ref|XP_005647287.1| 60S ribosomal protein L37a [Coccomyxa subellipsoidea C-169] &gt;gi|384249261|gb|EIE22743.1| 60S ribosomal protein L37a [Coccomyxa subellipsoidea C-169]	AT3G60245	RPL37AC	60S ribosomal protein L37a-2[Source:UniProtKB/Swiss-Prot;Acc:Q8RXU5]	Solyc10g061970.2	-	-	PGSC0003DMG401020509	-	Protein synthesis initiation factor[Source:PGSC_GENE;Acc:PGSC0003DMG401020509]
TRINITY_DN132064_c0_g1	Inf	0.0300889	Inf	0.00185791	Inf	7.45799e-11	Inf	0.00192445	sp|O74852|YQ92_SCHPO Uncharacterized MFS-type transporter C18.02 OS=Schizosaccharomyces pombe (strain 972 / ATCC 24843) GN=SPCC18.02 PE=3 SV=1	gi|926788911|ref|XP_013902929.1| Bicyclomycin resistance protein [Monoraphidium neglectum] &gt;gi|761973704|gb|KIZ03910.1| Bicyclomycin resistance protein [Monoraphidium neglectum]	-	-	-	Solyc00g031050.1	-	-	PGSC0003DMG402003297	-	Protein ZINC INDUCED FACILITATOR-LIKE 1[Source:PGSC_GENE;Acc:PGSC0003DMG402003297]
TRINITY_DN56786_c0_g1	Inf	0.0460284	Inf	0.000676564	Inf	9.32704e-07	Inf	0.000273035	-	-	-	-	-	-	-	-	-	-	-
TRINITY_DN39759_c0_g3	Inf	0.0195169	Inf	0.00234082	Inf	1.27213e-07	Inf	0.0269365	-	gi|693500089|emb|CEF98141.1| Target SNARE coiled-coil domain [Ostreococcus tauri]	AT3G45280	SYP72	SYP72 [Source:UniProtKB/TrEMBL;Acc:A0A384LL62]"	-	-	-	-	-	-
TRINITY_DN10422_c0_g1	Inf	1.72757e-13	Inf	6.75176e-06	Inf	3.56057e-21	Inf	9.5474e-05	-	-	-	-	-	-	-	-	-	-	-
TRINITY_DN112483_c0_g1	Inf	0.0345948	Inf	0.000130003	Inf	7.14999e-16	Inf	9.18586e-06	sp|Q5A744|SDS24_CANAL Protein SDS23 OS=Candida albicans (strain SC5314 / ATCC MYA-2876) GN=SDS24 PE=2 SV=2	gi|764606468|ref|XP_004305507.2| PREDICTED: SNF1-related protein kinase regulatory subunit gamma-like PV42a [Fragaria vesca subsp. vesca]	AT1G80090	PV42B	SNF1-related protein kinase regulatory subunitgamma-like PV42b [Source:UniProtKB/Swiss-Prot;Acc:Q8GXI9]	Solyc06g068160.3	SNF4	SNF4 [Source:UniProtKB/TrEMBL;Acc:Q9M727]"	PGSC0003DMG400028509	-	SNF4 [Source:PGSC_GENE;Acc:PGSC0003DMG400028509]"
TRINITY_DN17034_c0_g1	Inf	0.0157046	Inf	0.00129058	Inf	5.65202e-09	Inf	0.0321496	sp|O02192|HSP83_DROAV Heat shock protein 83 OS=Drosophila auraria GN=Hsp83 PE=3 SV=1	gi|552834450|ref|XP_005848732.1| hypothetical protein CHLNCDRAFT_57527 [Chlorella variabilis] &gt;gi|307108390|gb|EFN56630.1| hypothetical protein CHLNCDRAFT_57527 [Chlorella variabilis]	AT5G56010	HSP90-3	Heat shock protein 90-3 [Source:UniProtKB/Swiss-Prot;Acc:P51818]	Solyc12g015880.2	-	Molecular chaperone Hsp90-1[Source:UniProtKB/TrEMBL;Acc:Q6UJX4]	PGSC0003DMG400029787	-	Molecular chaperone Hsp90-1[Source:PGSC_GENE;Acc:PGSC0003DMG400029787]
TRINITY_DN14520_c1_g2	Inf	0.0197448	Inf	0.00102382	Inf	3.60569e-08	Inf	0.00012046	sp|P16894|GPA1_DICDI Guanine nucleotide-binding protein alpha-1 subunit OS=Dictyostelium discoideum GN=gpaA PE=2 SV=1	gi|870816992|gb|KMS93578.1| hypothetical protein BVRB_030060, partial [Beta vulgaris subsp. vulgaris]	AT2G26300	GPA1	Guanine nucleotide-binding protein alpha-1 subunit[Source:UniProtKB/Swiss-Prot;Acc:P18064]	Solyc08g061220.3	-	-	PGSC0003DMG400012995	-	Guanine nucleotide-binding protein alpha-1 subunit[Source:PGSC_GENE;Acc:PGSC0003DMG400012995]
TRINITY_DN169_c0_g2	Inf	0.00557357	Inf	0.000432481	Inf	0.000231957	Inf	0.0303793	-	-	-	-	-	-	-	-	-	-	-
TRINITY_DN39820_c0_g1	Inf	1.21558e-10	Inf	5.48747e-20	Inf	2.87988e-13	Inf	4.0548e-18	-	gi|971554670|ref|XP_006349793.2| PREDICTED: probable elastin-binding protein EbpS [Solanum tuberosum]	-	-	-	Solyc12g099780.2	-	-	PGSC0003DMG400004715	-	Trichohyalin[Source:PGSC_GENE;Acc:PGSC0003DMG400004715]
TRINITY_DN76616_c0_g1	Inf	0.000917713	Inf	0.000270315	Inf	0.0376537	Inf	0.0250143	sp|Q7PC88|AB31G_ARATH ABC transporter G family member 31 OS=Arabidopsis thaliana GN=ABCG31 PE=1 SV=1	gi|565395077|ref|XP_006363174.1| PREDICTED: ABC transporter G family member 31-like [Solanum tuberosum]	AT2G29940	ABCG31	ABC transporter G family member 31[Source:UniProtKB/Swiss-Prot;Acc:Q7PC88]	Solyc02g081870.3	-	-	PGSC0003DMG400023849	-	Pleiotropic drug resistance protein 1[Source:PGSC_GENE;Acc:PGSC0003DMG400023849]
TRINITY_DN363_c1_g2	Inf	5.77516e-05	Inf	1.05748e-08	Inf	3.52398e-07	Inf	6.17314e-06	-	gi|47825005|gb|AAT38777.1| hypothetical protein SDM1_44t00011 [Solanum demissum]	-	-	-	-	-	-	PGSC0003DMG400005049	-	UDP-3-O-[3-hydroxymyristoyl] glucosamine N-acyltransferase[Source:PGSC_GENE;Acc:PGSC0003DMG400005049]
TRINITY_DN159764_c0_g1	Inf	2.06373e-05	Inf	1.40604e-08	Inf	2.55489e-20	Inf	1.50833e-07	sp|Q9NGP5|ABCG2_DICDI ABC transporter G family member 2 OS=Dictyostelium discoideum GN=abcG2 PE=1 SV=2	gi|297734944|emb|CBI17178.3| unnamed protein product [Vitis vinifera]	AT1G59870	ABCG36	ABC transporter G family member 36[Source:UniProtKB/Swiss-Prot;Acc:Q9XIE2]	Solyc11g065360.2	-	-	PGSC0003DMG400002613	-	PDR8/PEN3 (PLEIOTROPIC DRUG RESISTANCE8)[Source:PGSC_GENE;Acc:PGSC0003DMG400002613]
TRINITY_DN52939_c0_g1	Inf	0.000140478	Inf	8.8172e-06	Inf	2.41522e-06	Inf	0.000740519	-	gi|565402035|ref|XP_006366496.1| PREDICTED: probable glutathione S-transferase [Solanum tuberosum]	-	-	-	Solyc01g086680.3	-	-	PGSC0003DMG400025242	-	Glutathione S-transferase T1[Source:PGSC_GENE;Acc:PGSC0003DMG400025242]
TRINITY_DN2340_c0_g1	Inf	7.86765e-15	Inf	8.56264e-24	Inf	4.96011e-28	Inf	2.31638e-20	-	-	-	-	-	-	-	-	-	-	-
TRINITY_DN33486_c1_g1	Inf	0.00371728	Inf	1.85413e-05	Inf	1.66088e-09	Inf	0.00139546	sp|O00567|NOP56_HUMAN Nucleolar protein 56 OS=Homo sapiens GN=NOP56 PE=1 SV=4	gi|168028810|ref|XP_001766920.1| predicted protein [Physcomitrella patens] &gt;gi|162681899|gb|EDQ68322.1| predicted protein, partial [Physcomitrella patens]	AT1G56110	NOP56	At1g56110/T6H22_9[Source:UniProtKB/TrEMBL;Acc:Q9SGT7]	Solyc01g100570.3	-	-	PGSC0003DMG400002765	-	Nucleolar protein nop56[Source:PGSC_GENE;Acc:PGSC0003DMG400002765]
TRINITY_DN30166_c0_g1	Inf	5.82714e-05	Inf	1.18292e-06	Inf	5.10802e-11	Inf	0.00148632	sp|Q9SB64|NBR1_ARATH Protein NBR1 homolog OS=Arabidopsis thaliana GN=NBR1 PE=1 SV=1	gi|971507980|dbj|GAQ90219.1| hypothetical protein KFL_006150010 [Klebsormidium flaccidum]	AT4G24690	NBR1	Protein NBR1 homolog [Source:UniProtKB/Swiss-Prot;Acc:Q9SB64]	Solyc06g071770.3	-	-	PGSC0003DMG400018122	-	Zinc ion binding protein[Source:PGSC_GENE;Acc:PGSC0003DMG400018122]
TRINITY_DN3701_c3_g1	Inf	0.00113746	Inf	0.00125654	Inf	1.99348e-12	Inf	0.0103665	sp|Q9SB64|NBR1_ARATH Protein NBR1 homolog OS=Arabidopsis thaliana GN=NBR1 PE=1 SV=1	gi|1026755655|gb|OAE18229.1| hypothetical protein AXG93_4683s1100 [Marchantia polymorpha subsp. polymorpha]	AT4G24690	NBR1	Protein NBR1 homolog [Source:UniProtKB/Swiss-Prot;Acc:Q9SB64]	Solyc06g071770.3	-	-	PGSC0003DMG400018122	-	Zinc ion binding protein[Source:PGSC_GENE;Acc:PGSC0003DMG400018122]
TRINITY_DN90119_c0_g1	Inf	0.0157046	Inf	0.000231986	Inf	7.47131e-14	Inf	0.00519683	-	-	-	-	-	-	-	-	-	-	-
TRINITY_DN47689_c0_g2	Inf	0.00562277	Inf	7.38479e-06	Inf	1.06292e-06	Inf	6.38228e-05	sp|Q8MQU6|CISYP_DICDI Citrate synthase, peroxisomal OS=Dictyostelium discoideum GN=cshA PE=2 SV=1	gi|470141120|ref|XP_004306283.1| PREDICTED: citrate synthase, glyoxysomal [Fragaria vesca subsp. vesca]	AT3G58750	CSY2	Citrate synthase 2, peroxisomal[Source:UniProtKB/Swiss-Prot;Acc:Q9LXS6]	Solyc07g055840.3	-	Citrate synthase[Source:UniProtKB/TrEMBL;Acc:K4CGB7]	PGSC0003DMG400007797	-	Citrate synthase[Source:PGSC_GENE;Acc:PGSC0003DMG400007797]
TRINITY_DN251886_c0_g1	Inf	3.91026e-06	Inf	3.53473e-07	Inf	1.74999e-25	Inf	1.79307e-08	-	-	-	-	-	-	-	-	-	-	-
TRINITY_DN95291_c0_g1	Inf	0.0194654	Inf	0.000166583	Inf	4.13129e-07	Inf	0.0253743	sp|P49729|UCRI1_TOBAC Cytochrome b-c1 complex subunit Rieske-1, mitochondrial (Fragment) OS=Nicotiana tabacum PE=2 SV=1	gi|901813981|gb|KMZ68400.1| Ubiquinol--cytochrome-c reductase [Zostera marina]	AT5G13440	UCR1-2	Cytochrome b-c1 complex subunit Rieske-2,mitochondrial [Source:UniProtKB/Swiss-Prot;Acc:Q9LYR2]	Solyc11g039840.2	-	-	PGSC0003DMG400015910	-	Ubiquinol-cytochrome c reductase iron-sulfur subunit[Source:PGSC_GENE;Acc:PGSC0003DMG400015910]
TRINITY_DN9838_c0_g1	Inf	2.12422e-07	Inf	2.15603e-08	Inf	3.02408e-21	Inf	6.33522e-06	sp|Q58DW3|RL29_BOVIN 60S ribosomal protein L29 OS=Bos taurus GN=RPL29 PE=2 SV=3	gi|414877218|tpg|DAA54349.1| TPA: 60S ribosomal protein L29, partial [Zea mays]	AT3G06680	-	60S ribosomal protein L29[Source:UniProtKB/TrEMBL;Acc:F4JC32]	Solyc05g053440.3	-	60S ribosomal protein L29[Source:UniProtKB/TrEMBL;Acc:K4C224]	PGSC0003DMG400027161	-	60S ribosomal protein L29[Source:PGSC_GENE;Acc:PGSC0003DMG400027161]
TRINITY_DN22586_c1_g1	Inf	0.00113548	Inf	0.000855344	Inf	1.15421e-12	Inf	0.000843535	-	-	-	-	-	-	-	-	-	-	-
TRINITY_DN73669_c0_g2	Inf	0.0460852	Inf	0.00127814	Inf	4.92174e-07	Inf	0.0046147	sp|Q54GE6|MDHA_DICDI Probable malate dehydrogenase 1 OS=Dictyostelium discoideum GN=mdhA PE=1 SV=1	gi|1009140864|ref|XP_015887881.1| PREDICTED: malate dehydrogenase, cytoplasmic [Ziziphus jujuba]	AT1G04410	MDH1	Malate dehydrogenase[Source:UniProtKB/TrEMBL;Acc:A0A178W4H0]	Solyc09g090140.3	-	-	PGSC0003DMG400017170	-	Malate dehydrogenase[Source:PGSC_GENE;Acc:PGSC0003DMG400017170]
TRINITY_DN42961_c0_g2	Inf	0.000629654	Inf	0.00514288	Inf	1.79062e-05	Inf	0.000492572	sp|P36183|ENPL_HORVU Endoplasmin homolog OS=Hordeum vulgare PE=2 SV=1	gi|474122104|gb|EMS56078.1| Endoplasmin-like protein [Triticum urartu]	AT4G24190	HSP90-7	Endoplasmin homolog [Source:UniProtKB/Swiss-Prot;Acc:Q9STX5]	Solyc04g081570.3	-	-	PGSC0003DMG400009940	-	Endoplasmin homolog[Source:PGSC_GENE;Acc:PGSC0003DMG400009940]
TRINITY_DN90806_c0_g1	Inf	0.000437442	Inf	1.06681e-06	Inf	4.7765e-15	Inf	0.012699	-	-	-	-	-	-	-	-	-	-	-
TRINITY_DN64956_c3_g1	Inf	0.000691432	Inf	4.03287e-05	Inf	1.80532e-13	Inf	0.00369494	sp|O95573|ACSL3_HUMAN Long-chain-fatty-acid--CoA ligase 3 OS=Homo sapiens GN=ACSL3 PE=1 SV=3	gi|992160228|gb|KXG23058.1| hypothetical protein SORBI_008G051300 [Sorghum bicolor] &gt;gi|992160229|gb|KXG23059.1| hypothetical protein SORBI_008G051300 [Sorghum bicolor]	AT1G77590	LACS9	Long chain acyl-CoA synthetase 9, chloroplastic[Source:UniProtKB/Swiss-Prot;Acc:Q9CAP8]	Solyc11g018580.2	-	-	PGSC0003DMG400000892	-	Long-chain-fatty-acid CoA ligase[Source:PGSC_GENE;Acc:PGSC0003DMG400000892]
TRINITY_DN29926_c0_g1	Inf	0.0295233	Inf	0.000292328	Inf	4.2914e-10	Inf	0.0125945	sp|P52495|UBA1_CANAW Ubiquitin-activating enzyme E1 1 OS=Candida albicans (strain WO-1) GN=UBA1 PE=3 SV=2	gi|971520060|dbj|GAQ78105.1| Ubiquitin activating enzyme UBA1 [Klebsormidium flaccidum]	AT5G06460	UBA2	UBA 2 [Source:UniProtKB/TrEMBL;Acc:A0A178UEQ1]"	Solyc06g007320.3	-	-	PGSC0003DMG400020558	-	Ubiquitin-activating enzyme E1[Source:PGSC_GENE;Acc:PGSC0003DMG400020558]
TRINITY_DN1001_c0_g1	Inf	0.0157121	Inf	0.000252821	Inf	1.43277e-05	Inf	4.29415e-05	sp|Q56FL2|RS29_LYSTE 40S ribosomal protein S29 OS=Lysiphlebus testaceipes GN=RpS29 PE=3 SV=1	gi|926765542|ref|XP_013891823.1| 40S ribosomal protein S29 [Monoraphidium neglectum] &gt;gi|761958058|gb|KIY92803.1| 40S ribosomal protein S29 [Monoraphidium neglectum]	AT3G44010	RPS29C	Ribosomal protein S14p/S29e family protein[Source:UniProtKB/TrEMBL;Acc:A0A178VAH5]	Solyc11g020890.2	-	-	PGSC0003DMG400009264	-	40S ribosomal protein S29[Source:PGSC_GENE;Acc:PGSC0003DMG400009264]
TRINITY_DN31468_c0_g1	Inf	2.39868e-06	Inf	1.2232e-17	Inf	1.11794e-32	Inf	4.54137e-17	sp|Q9RC40|HMP_BACHD Flavohemoprotein OS=Bacillus halodurans (strain ATCC BAA-125 / DSM 18197 / FERM 7344 / JCM 9153 / C-125) GN=hmp PE=3 SV=1	-	-	-	-	-	-	-	-	-	-
TRINITY_DN108381_c0_g1	Inf	0.0254765	Inf	0.000659904	Inf	3.67979e-09	Inf	0.0126725	sp|P17276|PH4H_DROME Protein henna OS=Drosophila melanogaster GN=Hn PE=2 SV=3	gi|312983203|gb|ADR30400.1| chloroplast phenylalanine hydroxylase [Physcomitrella patens]	AT3G07630	ADT2	Arogenate dehydratase/prephenate dehydratase 2,chloroplastic [Source:UniProtKB/Swiss-Prot;Acc:Q9SSE7]	Solyc02g080620.3	-	Arogenate dehydratase[Source:UniProtKB/TrEMBL;Acc:K4B9T3]	PGSC0003DMG400016478	-	Arogenate/prephenate dehydratase[Source:PGSC_GENE;Acc:PGSC0003DMG400016478]
TRINITY_DN261614_c0_g1	Inf	0.0374057	Inf	0.0130279	Inf	0.000517644	Inf	0.00698797	sp|Q6CC79|NHP6_YARLI Non-histone chromosomal protein 6 OS=Yarrowia lipolytica (strain CLIB 122 / E 150) GN=NHP6 PE=3 SV=1	gi|971518297|dbj|GAQ79920.1| high mobility group [Klebsormidium flaccidum]	AT3G28730	SSRP1	FACT complex subunit SSRP1[Source:UniProtKB/TrEMBL;Acc:A0A178VCP0]	Solyc02g087710.3	-	FACT complex subunit SSRP1[Source:UniProtKB/TrEMBL;Acc:K4BBS7]	PGSC0003DMG400001414	-	Structure-specific recognition protein[Source:PGSC_GENE;Acc:PGSC0003DMG400001414]
TRINITY_DN24990_c0_g3	Inf	0.00043698	Inf	4.52422e-05	Inf	7.91507e-11	Inf	0.00389446	sp|Q9I8S4|AZIN2_XENLA Antizyme inhibitor 2 OS=Xenopus laevis GN=azin2 PE=2 SV=1	gi|124298701|gb|ABN04356.1| putative ornithine decarboxylase [Theobroma cacao]	AT5G11880	LYSA2	Diaminopimelate decarboxylase 2, chloroplastic[Source:UniProtKB/Swiss-Prot;Acc:Q94A94]	Solyc04g082030.1	ODC	Ornithine decarboxylase [Source:UniProtKB/Swiss-Prot;Acc:O22616]	PGSC0003DMG400009959	-	Ornithine decarboxylase[Source:PGSC_GENE;Acc:PGSC0003DMG400009959]
TRINITY_DN111561_c0_g1	Inf	1.24169e-05	Inf	0.000207338	Inf	1.785e-06	Inf	3.11628e-06	sp|O70196|PPCE_RAT Prolyl endopeptidase OS=Rattus norvegicus GN=Prep PE=1 SV=1	gi|1026044271|ref|XP_016568312.1| PREDICTED: prolyl endopeptidase [Capsicum annuum]	AT1G20380	-	Prolyl oligopeptidase family protein[Source:UniProtKB/TrEMBL;Acc:F4HSS5]	Solyc04g082120.3	-	-	PGSC0003DMG400009892	-	Prolyl endopeptidase[Source:PGSC_GENE;Acc:PGSC0003DMG400009892]
TRINITY_DN35420_c0_g1	Inf	0.0196538	Inf	0.000645773	Inf	0.0368749	Inf	0.00630861	-	-	-	-	-	-	-	-	-	-	-
TRINITY_DN9660_c0_g1	Inf	0.000778251	Inf	9.86102e-14	Inf	1.01927e-12	Inf	6.1196e-06	sp|P59769|GRP78_ASPAW 78 kDa glucose-regulated protein homolog OS=Aspergillus awamori GN=bipA PE=2 SV=1	gi|145342421|ref|XP_001416181.1| Luminal binding protein precursor, probable [Ostreococcus lucimarinus CCE9901] &gt;gi|144576406|gb|ABO94474.1| Luminal binding protein precursor, probable [Ostreococcus lucimarinus CCE9901]	AT1G09080	MED37B	Probable mediator of RNA polymerase IItranscription subunit 37b [Source:UniProtKB/Swiss-Prot;Acc:Q8H1B3]	Solyc03g082920.3	-	-	PGSC0003DMG400018544	-	Luminal-binding protein 5[Source:PGSC_GENE;Acc:PGSC0003DMG400018544]
TRINITY_DN34653_c0_g2	Inf	0.000247251	Inf	8.43967e-06	Inf	4.30166e-15	Inf	0.0121104	sp|Q17938|DAF36_CAEEL Cholesterol 7-desaturase OS=Caenorhabditis elegans GN=daf-36 PE=1 SV=2	gi|223505736|gb|EEF22903.1| conserved hypothetical protein, partial [Ricinus communis]	AT2G24820	TIC55	Protein TIC 55, chloroplastic[Source:UniProtKB/Swiss-Prot;Acc:Q9SK50]	Solyc12g096550.2	-	-	PGSC0003DMG401029274	-	Chlorophyll a oxygenase[Source:PGSC_GENE;Acc:PGSC0003DMG401029274]
TRINITY_DN16795_c0_g1	Inf	0.00375907	Inf	0.000193323	Inf	3.8744e-11	Inf	0.000406545	-	-	-	-	-	-	-	-	-	-	-
TRINITY_DN13059_c1_g1	Inf	0.00304159	Inf	2.53913e-05	Inf	2.09144e-11	Inf	0.00373088	sp|P42825|DNAJ2_ARATH Chaperone protein dnaJ 2 OS=Arabidopsis thaliana GN=ATJ2 PE=1 SV=2	gi|695038121|ref|XP_009406563.1| PREDICTED: dnaJ protein homolog [Musa acuminata subsp. malaccensis]	AT5G22060	ATJ2	At5g22060 [Source:UniProtKB/TrEMBL;Acc:Q0V7U1]"	Solyc05g055160.3	-	-	PGSC0003DMG400007026	-	DnaJ homolog protein[Source:PGSC_GENE;Acc:PGSC0003DMG400007026]
TRINITY_DN49893_c2_g1	Inf	0.0155557	Inf	0.000358618	Inf	1.01766e-06	Inf	6.6986e-05	-	gi|1002265881|ref|XP_015637265.1| PREDICTED: synaptotagmin-5 [Oryza sativa Japonica Group] &gt;gi|32487348|emb|CAE03170.1| OSJNBa0070O11.1 [Oryza sativa Japonica Group] &gt;gi|38344897|emb|CAD41920.2| OSJNBa0033G05.21 [Oryza sativa Japonica Group] &gt;gi|90399099|emb|CAJ86159.1| H0413E07.12 [Oryza sativa Indica Group] &gt;gi|125549964|gb|EAY95786.1| hypothetical protein OsI_17661 [Oryza sativa In…	-	-	-	-	-	-	PGSC0003DMG402030679	-	Calcium lipid binding protein[Source:PGSC_GENE;Acc:PGSC0003DMG402030679]
TRINITY_DN18861_c0_g2	Inf	0.0386333	Inf	0.00353175	Inf	0.000374678	Inf	0.049215	sp|B1LXF6|TAM_METRJ Trans-aconitate 2-methyltransferase OS=Methylobacterium radiotolerans (strain ATCC 27329 / DSM 1819 / JCM 2831) GN=tam PE=3 SV=1	-	AT2G41040	-	Uncharacterized methyltransferase At2g41040,chloroplastic [Source:UniProtKB/Swiss-Prot;Acc:Q0WPT7]	-	-	-	-	-	-
TRINITY_DN28664_c0_g1	Inf	3.48236e-05	Inf	0.000113104	Inf	6.59324e-07	Inf	2.42732e-05	-	gi|565350281|ref|XP_006342099.1| PREDICTED: prolyl endopeptidase isoform X1 [Solanum tuberosum]	AT1G20380	-	Prolyl oligopeptidase family protein[Source:UniProtKB/TrEMBL;Acc:F4HSS5]	Solyc04g082120.3	-	-	PGSC0003DMG400009892	-	Prolyl endopeptidase[Source:PGSC_GENE;Acc:PGSC0003DMG400009892]
TRINITY_DN11753_c0_g4	Inf	0.010468	Inf	0.00362096	Inf	1.49715e-07	Inf	0.0131554	sp|Q9NZM3|ITSN2_HUMAN Intersectin-2 OS=Homo sapiens GN=ITSN2 PE=1 SV=3	gi|159483775|ref|XP_001699936.1| hypothetical protein CHLREDRAFT_166690 [Chlamydomonas reinhardtii] &gt;gi|158281878|gb|EDP07632.1| predicted protein, partial [Chlamydomonas reinhardtii]	AT4G34150	-	AT4g34150/F28A23_90[Source:UniProtKB/TrEMBL;Acc:Q945K9]	Solyc01g107740.3	-	-	PGSC0003DMG402025869	-	C2 domain-containing protein[Source:PGSC_GENE;Acc:PGSC0003DMG402025869]
TRINITY_DN231432_c0_g1	Inf	0.00114646	Inf	1.57842e-06	Inf	9.47688e-11	Inf	0.000144927	-	-	-	-	-	-	-	-	-	-	-
TRINITY_DN227275_c0_g1	Inf	0.000119699	Inf	3.21653e-05	Inf	5.452e-14	Inf	0.000289026	-	-	-	-	-	-	-	-	-	-	-
TRINITY_DN251259_c0_g1	Inf	0.000206619	Inf	6.20131e-05	Inf	7.56863e-12	Inf	3.66732e-05	-	-	-	-	-	-	-	-	-	-	-
TRINITY_DN233743_c0_g1	Inf	0.000300516	Inf	0.000278703	Inf	2.45188e-15	Inf	0.00146257	-	-	-	-	-	-	-	-	-	-	-
TRINITY_DN50555_c0_g1	Inf	0.0158327	Inf	0.040778	Inf	4.35174e-07	Inf	0.0237422	sp|C4LL93|MENG_CORK4 Demethylmenaquinone methyltransferase OS=Corynebacterium kroppenstedtii (strain DSM 44385 / JCM 11950 / CIP 105744 / CCUG 35717) GN=menG PE=3 SV=1	gi|545368408|ref|XP_005648985.1| S-adenosyl-L-methionine-dependent methyltransferase [Coccomyxa subellipsoidea C-169] &gt;gi|384250963|gb|EIE24441.1| S-adenosyl-L-methionine-dependent methyltransferase [Coccomyxa subellipsoidea C-169]	AT1G76090	SMT3	24-methylenesterol C-methyltransferase 3[Source:UniProtKB/Swiss-Prot;Acc:Q94JS4]	Solyc09g065730.3	-	-	PGSC0003DMG400019308	-	2-methyl-6-phytylbenzoquinone methyltranferase[Source:PGSC_GENE;Acc:PGSC0003DMG400019308]
TRINITY_DN37924_c0_g1	Inf	0.0265711	Inf	0.00352839	Inf	3.89547e-11	Inf	0.00403544	sp|Q8UE66|RIBB_AGRFC 3,4-dihydroxy-2-butanone 4-phosphate synthase OS=Agrobacterium fabrum (strain C58 / ATCC 33970) GN=ribB PE=3 SV=1	gi|552826422|ref|XP_005847017.1| hypothetical protein CHLNCDRAFT_24136 [Chlorella variabilis] &gt;gi|307106670|gb|EFN54915.1| hypothetical protein CHLNCDRAFT_24136 [Chlorella variabilis]	AT2G22450	RIBA2	Monofunctional riboflavin biosynthesis protein RIBA2, chloroplastic [Source:UniProtKB/Swiss-Prot;Acc:Q6NLQ7]	Solyc11g010300.2	-	-	PGSC0003DMG400016219	-	GTP cyclohydrolase II[Source:PGSC_GENE;Acc:PGSC0003DMG400016219]
TRINITY_DN22888_c0_g3	Inf	0.0128059	Inf	0.0263902	Inf	4.16242e-05	Inf	0.0187326	-	-	-	-	-	-	-	-	-	-	-
TRINITY_DN62250_c0_g2	Inf	0.00684436	Inf	0.000550478	Inf	4.09283e-12	Inf	0.00139821	sp|P23965|ECI1_RAT Enoyl-CoA delta isomerase 1, mitochondrial OS=Rattus norvegicus GN=Eci1 PE=1 SV=1	gi|633913282|gb|KDD76904.1| enoyl-CoA hydratase/isomerase [Helicosporidium sp. ATCC 50920]	AT4G16800	-	Probable enoyl-CoA hydratase 2, mitochondrial[Source:UniProtKB/Swiss-Prot;Acc:F4JML5]	Solyc12g099440.2	-	-	PGSC0003DMG400026228	-	Methylglutaconyl-CoA hydratase, mitochondrial[Source:PGSC_GENE;Acc:PGSC0003DMG400026228]
TRINITY_DN16928_c0_g1	Inf	0.000119316	Inf	0.0122217	Inf	0.000143004	Inf	0.000884449	-	-	-	-	-	-	-	-	-	-	-
TRINITY_DN36912_c1_g1	Inf	0.0367247	Inf	0.00147834	Inf	2.82931e-05	Inf	0.00658275	sp|Q41803|EF1A_MAIZE Elongation factor 1-alpha OS=Zea mays GN=EF1A PE=3 SV=1	gi|220966704|gb|ACL97366.1| elongation factor-1 alpha, partial [Parvocaulis pusillus]	AT1G07920	A1	Elongation factor 1-alpha 4[Source:UniProtKB/Swiss-Prot;Acc:Q8GTY0]	Solyc06g009970.3	-	Elongation factor 1-alpha [Source:UniProtKB/Swiss-Prot;Acc:P17786]	PGSC0003DMG400008117	-	Elongation factor 1-alpha[Source:PGSC_GENE;Acc:PGSC0003DMG400008117]
TRINITY_DN43165_c1_g1	Inf	0.0195686	Inf	0.000621347	Inf	2.55287e-11	Inf	0.000448544	sp|Q70FG7|DODA_BETVU 4,5-DOPA dioxygenase extradiol OS=Beta vulgaris GN=DODA PE=1 SV=1	gi|255071841|ref|XP_002499595.1| catalytic LigB subunit OF aromatic ring-opening dioxygenase [Micromonas commoda] &gt;gi|226514857|gb|ACO60853.1| catalytic LigB subunit OF aromatic ring-opening dioxygenase [Micromonas commoda]	AT4G15093	LIGB	Extradiol ring-cleavage dioxygenase[Source:UniProtKB/Swiss-Prot;Acc:Q949R4]	Solyc01g090180.3	-	-	PGSC0003DMG400042273	-	4,5-DOPA dioxygenase extradiol[Source:PGSC_GENE;Acc:PGSC0003DMG400042273]
TRINITY_DN3934_c0_g4	Inf	5.17869e-07	Inf	1.3156e-10	Inf	1.00349e-21	Inf	2.05093e-09	sp|P46293|RS16_GOSHI 40S ribosomal protein S16 OS=Gossypium hirsutum GN=RPS16 PE=2 SV=1	gi|743808453|ref|XP_010928344.1| PREDICTED: 40S ribosomal protein S16 [Elaeis guineensis]	AT2G09990	RPS16A	40S ribosomal protein S16-1[Source:UniProtKB/Swiss-Prot;Acc:Q9SK22]	Solyc04g026100.1	-	-	PGSC0003DMG400030052	-	Ribosomal protein S9[Source:PGSC_GENE;Acc:PGSC0003DMG400030052]
TRINITY_DN17150_c0_g1	Inf	3.82373e-06	Inf	4.33016e-06	Inf	0.00340173	Inf	3.35609e-10	sp|Q9ZT94|POLR2_ARATH Retrovirus-related Pol polyprotein from transposon RE2 OS=Arabidopsis thaliana GN=RE2 PE=4 SV=1	gi|1025041555|ref|XP_016445281.1| PREDICTED: uncharacterized mitochondrial protein AtMg00810-like [Nicotiana tabacum]	AT4G23160	CRK8	cysteine-rich RLK (RECEPTOR-like protein kinase) 8[Source:TAIR;Acc:AT4G23160]	Solyc01g066575.1	-	-	PGSC0003DMG400005873	-	Retroelement pol polyprotein[Source:PGSC_GENE;Acc:PGSC0003DMG400005873]
TRINITY_DN16260_c2_g1	Inf	0.0297462	Inf	0.00550091	Inf	3.92994e-08	Inf	0.0188091	sp|B0D8R3|MKAR_LACBS Very-long-chain 3-oxoacyl-CoA reductase OS=Laccaria bicolor (strain S238N-H82 / ATCC MYA-4686) GN=LACBIDRAFT_192627 PE=3 SV=1	gi|1023966517|gb|KZV14892.1| 3-ketoacyl-CoA reductase 1 [Dorcoceras hygrometricum]	AT5G10050	-	At5g10050 [Source:UniProtKB/TrEMBL;Acc:Q147P9]"	Solyc04g054400.3	-	-	PGSC0003DMG400012797	-	Short-chain dehydrogenase/reductase family protein[Source:PGSC_GENE;Acc:PGSC0003DMG400012797]
TRINITY_DN31174_c0_g2	Inf	0.013284	Inf	0.000675936	Inf	1.02701e-09	Inf	0.000848311	sp|Q91WJ8|FUBP1_MOUSE Far upstream element-binding protein 1 OS=Mus musculus GN=Fubp1 PE=1 SV=1	gi|695077009|ref|XP_009385821.1| PREDICTED: far upstream element-binding protein 2-like [Musa acuminata subsp. malaccensis]	AT2G25970	-	F17H15.1/F17H15.1[Source:UniProtKB/TrEMBL;Acc:O82762]	Solyc12g095960.2	-	-	PGSC0003DMG400029301	-	F17H15.1/F17H15.1[Source:PGSC_GENE;Acc:PGSC0003DMG400029301]
TRINITY_DN24008_c0_g2	Inf	0.0104804	Inf	4.39156e-06	Inf	0.000169243	Inf	0.00425112	sp|P54707|AT12A_HUMAN Potassium-transporting ATPase alpha chain 2 OS=Homo sapiens GN=ATP12A PE=1 SV=3	gi|145340597|ref|XP_001415408.1| P-ATPase family transporter: sodium/potassium ion [Ostreococcus lucimarinus CCE9901] &gt;gi|144575631|gb|ABO93700.1| P-ATPase family transporter: sodium/potassium ion [Ostreococcus lucimarinus CCE9901]	AT1G07810	ECA1	Calcium-transporting ATPase 1, endoplasmicreticulum-type [Source:UniProtKB/Swiss-Prot;Acc:P92939]	Solyc11g072880.2	-	-	PGSC0003DMG400015546	-	Endoplasmic reticulum [ER]-type calcium ATPase[Source:PGSC_GENE;Acc:PGSC0003DMG400015546]
TRINITY_DN14102_c3_g3	Inf	0.000753572	Inf	5.46569e-05	Inf	2.29617e-18	Inf	0.0011462	-	-	-	-	-	-	-	-	-	-	-
TRINITY_DN21142_c3_g1	Inf	0.00553899	Inf	0.00119434	Inf	7.95524e-11	Inf	0.0143603	-	-	-	-	-	-	-	-	-	-	-
TRINITY_DN86134_c0_g1	Inf	0.00455929	Inf	8.36809e-06	Inf	9.41998e-06	Inf	1.92916e-06	sp|Q19297|YZ73_CAEEL Uncharacterized monothiol glutaredoxin F10D7.3 OS=Caenorhabditis elegans GN=F10D7.3 PE=3 SV=2	gi|552838872|ref|XP_005849675.1| hypothetical protein CHLNCDRAFT_143229 [Chlorella variabilis] &gt;gi|307109335|gb|EFN57573.1| hypothetical protein CHLNCDRAFT_143229 [Chlorella variabilis]	AT5G20500	GRXC4	Glutaredoxin-C4 [Source:UniProtKB/Swiss-Prot;Acc:Q8LFQ6]	-	-	-	-	-	-
TRINITY_DN150261_c0_g1	Inf	0.0371402	Inf	4.78998e-05	Inf	3.4434e-08	Inf	0.0158981	-	-	-	-	-	-	-	-	-	-	-
TRINITY_DN99407_c0_g7	Inf	0.00161803	Inf	0.000178067	Inf	1.5991e-15	Inf	0.00091721	sp|O22494|GSHB_SOLLC Glutathione synthetase, chloroplastic OS=Solanum lycopersicum GN=GSH2 PE=2 SV=1	gi|1021024042|gb|KZM81830.1| hypothetical protein DCAR_029443 [Daucus carota subsp. sativus]	AT5G27380	GSH2	Glutathione synthetase, chloroplastic[Source:UniProtKB/Swiss-Prot;Acc:P46416]	Solyc01g098610.3	-	-	PGSC0003DMG400028599	-	Glutathione synthetase, chloroplastic[Source:PGSC_GENE;Acc:PGSC0003DMG400028599]
TRINITY_DN17711_c1_g1	Inf	2.39032e-06	Inf	9.2433e-08	Inf	6.49047e-07	Inf	0.000161033	sp|Q9SU30|CPR1_ARATH F-box protein CPR1 OS=Arabidopsis thaliana GN=CPR1 PE=1 SV=2	gi|970039673|ref|XP_015081173.1| PREDICTED: F-box protein CPR30-like [Solanum pennellii]	AT4G12560	CPR1	F-box protein CPR1 [Source:UniProtKB/Swiss-Prot;Acc:Q9SU30]	Solyc07g044920.1	-	-	PGSC0003DMG400037648	-	F-box family protein[Source:PGSC_GENE;Acc:PGSC0003DMG400037648]
TRINITY_DN19877_c0_g1	Inf	3.26028e-07	Inf	1.43536e-05	Inf	5.96525e-12	Inf	4.6142e-06	-	-	-	-	-	Solyc02g086820.3	ca2	Carbonic anhydrase[Source:UniProtKB/TrEMBL;Acc:Q5NE20]	-	-	-
TRINITY_DN56628_c1_g1	Inf	4.08348e-05	Inf	0.000262079	Inf	1.1359e-16	Inf	0.00988846	sp|F4HXZ1|BRO1_ARATH Vacuolar-sorting protein BRO1 OS=Arabidopsis thaliana GN=BRO1 PE=1 SV=1	gi|168062847|ref|XP_001783388.1| predicted protein [Physcomitrella patens] &gt;gi|162665086|gb|EDQ51782.1| predicted protein [Physcomitrella patens]	AT1G15130	BRO1	Vacuolar-sorting protein BRO1[Source:UniProtKB/Swiss-Prot;Acc:F4HXZ1]	Solyc05g008430.3	-	-	PGSC0003DMG400030558	-	ALG2-interacting protein X[Source:PGSC_GENE;Acc:PGSC0003DMG400030558]
TRINITY_DN54712_c0_g3	Inf	8.35711e-05	Inf	1.32576e-05	Inf	1.39211e-18	Inf	0.0115679	sp|Q28C88|MOGT1_XENTR 2-acylglycerol O-acyltransferase 1 OS=Xenopus tropicalis GN=mogat1 PE=2 SV=1	gi|255074055|ref|XP_002500702.1| predicted protein [Micromonas commoda] &gt;gi|226515965|gb|ACO61960.1| predicted protein [Micromonas commoda]	AT3G51520	DGAT2	Diacylglycerol O-acyltransferase 2[Source:UniProtKB/Swiss-Prot;Acc:Q9ASU1]	Solyc02g068240.3	-	-	PGSC0003DMG400009423	-	Diacylglycerol O-acyltransferase 2[Source:PGSC_GENE;Acc:PGSC0003DMG400009423]
TRINITY_DN85612_c0_g1	Inf	0.000360399	Inf	0.00364906	Inf	8.53728e-06	Inf	0.00683051	sp|Q9NGP5|ABCG2_DICDI ABC transporter G family member 2 OS=Dictyostelium discoideum GN=abcG2 PE=1 SV=2	gi|1012100761|ref|XP_015957300.1| PREDICTED: ABC transporter G family member 2-like [Arachis duranensis]	AT4G15236	ABCG43	ABC-2 and Plant PDR ABC-type transporter familyprotein [Source:TAIR;Acc:AT4G15236]	Solyc11g065360.2	-	-	PGSC0003DMG400002613	-	PDR8/PEN3 (PLEIOTROPIC DRUG RESISTANCE8)[Source:PGSC_GENE;Acc:PGSC0003DMG400002613]
TRINITY_DN41416_c0_g2	Inf	0.00172265	Inf	3.20378e-06	Inf	4.82208e-16	Inf	0.000459503	-	gi|224055457|ref|XP_002298508.1| hypothetical protein POPTR_0001s28970g [Populus trichocarpa] &gt;gi|743932486|ref|XP_011010535.1| PREDICTED: uncharacterized protein LOC105115372 [Populus euphratica] &gt;gi|118485403|gb|ABK94558.1| unknown [Populus trichocarpa] &gt;gi|222845766|gb|EEE83313.1| hypothetical protein POPTR_0001s28970g [Populus trichocarpa]	AT5G64400	-	CONTAINS InterPro DOMAIN/s: CHCH(InterPro:IPR010625); BEST Arabidopsis thaliana proteinmatch is: Cox19-like CHCH family protein(TAIR:AT5G09570.1); Has 1807 Blast hits to 1807 proteinsin 277 species: Archae - 0; Bacteria - 0; Metazoa - 736;Fungi /.../; Plants - 385; Viruses - 0; Other Eukaryotes -339 (source: NCBI BLink). [Source:TAIR;Acc:AT5G64400]	Solyc10g047643.1	-	-	PGSC0003DMG400029016	-	Conserved gene of unknown function[Source:PGSC_GENE;Acc:PGSC0003DMG400029016]
TRINITY_DN29348_c1_g2	Inf	0.0104038	Inf	0.000447298	Inf	2.139e-10	Inf	0.00741133	sp|Q86HH3|GRLB_DICDI Metabotropic glutamate receptor-like protein B OS=Dictyostelium discoideum GN=grlB PE=2 SV=2	-	-	-	-	-	-	-	-	-	-
TRINITY_DN82368_c0_g1	Inf	0.024178	Inf	0.000943832	Inf	6.61703e-11	Inf	0.00483662	sp|P50395|GDIB_HUMAN Rab GDP dissociation inhibitor beta OS=Homo sapiens GN=GDI2 PE=1 SV=2	gi|567862194|ref|XP_006423751.1| hypothetical protein CICLE_v10029979mg [Citrus clementina] &gt;gi|557525685|gb|ESR36991.1| hypothetical protein CICLE_v10029979mg [Citrus clementina]	AT2G44100	GDI1	Guanosine nucleotide diphosphate dissociationinhibitor 1 [Source:UniProtKB/Swiss-Prot;Acc:Q96254]	Solyc12g017570.2	-	Guanosine nucleotide diphosphate dissociationinhibitor [Source:UniProtKB/TrEMBL;Acc:K4DD89]	PGSC0003DMG400013714	-	GDP dissociation inhibitor[Source:PGSC_GENE;Acc:PGSC0003DMG400013714]
TRINITY_DN625_c0_g1	Inf	3.60682e-06	Inf	1.63843e-07	Inf	7.76846e-11	Inf	1.16639e-08	-	-	-	-	-	-	-	-	-	-	-
TRINITY_DN23817_c1_g1	Inf	3.43672e-05	Inf	0.00684647	Inf	0.00203404	Inf	0.0349998	-	gi|698448126|ref|XP_009771936.1| PREDICTED: uncharacterized protein LOC104222399 [Nicotiana sylvestris] &gt;gi|1025017783|ref|XP_016441908.1| PREDICTED: uncharacterized protein LOC107767412 [Nicotiana tabacum]	-	-	-	-	-	-	PGSC0003DMG400025440	-	Conserved gene of unknown function[Source:PGSC_GENE;Acc:PGSC0003DMG400025440]
TRINITY_DN136144_c0_g1	Inf	0.0065016	Inf	0.000130516	Inf	2.53883e-18	Inf	2.61346e-07	sp|O64894|ACOX2_CUCMA Acyl-coenzyme A oxidase, peroxisomal OS=Cucurbita maxima GN=Acx PE=1 SV=1	gi|901793104|gb|KMZ57175.1| Acyl-CoA oxidase [Zostera marina]	AT5G65110	ACX2	Acyl-coenzyme A oxidase[Source:UniProtKB/TrEMBL;Acc:A0A178UA38]	Solyc10g008110.3	-	-	PGSC0003DMG400010548	-	Acyl-CoA oxidase ACX3[Source:PGSC_GENE;Acc:PGSC0003DMG400010548]
TRINITY_DN32153_c0_g1	Inf	0.0103451	Inf	0.000241382	Inf	4.88612e-05	Inf	0.0190022	sp|P52782|GLNA_LUPLU Glutamine synthetase nodule isozyme OS=Lupinus luteus PE=3 SV=1	gi|586647276|ref|XP_006828438.1| PREDICTED: glutamine synthetase nodule isozyme [Amborella trichopoda] &gt;gi|548833186|gb|ERM95854.1| hypothetical protein AMTR_s00060p00109730 [Amborella trichopoda]	AT5G37600	GLN1-1	Glutamine synthetase cytosolic isozyme 1-1[Source:UniProtKB/Swiss-Prot;Acc:Q56WN1]	Solyc04g014510.3	-	Glutamine synthetase[Source:UniProtKB/TrEMBL;Acc:K4BPV5]	PGSC0003DMG400013235	-	Glutamine synthetase[Source:PGSC_GENE;Acc:PGSC0003DMG400013235]
TRINITY_DN72967_c0_g1	Inf	0.00375907	Inf	0.00286203	Inf	3.46274e-11	Inf	0.0294554	sp|Q7SX99|FUMH_DANRE Fumarate hydratase, mitochondrial OS=Danio rerio GN=fh PE=2 SV=1	gi|545373056|ref|XP_005650930.1| fumarate hydratase [Coccomyxa subellipsoidea C-169] &gt;gi|384252911|gb|EIE26386.1| fumarate hydratase [Coccomyxa subellipsoidea C-169]	AT2G47510	FUM1	FUM1 [Source:UniProtKB/TrEMBL;Acc:A0A178VMD4]"	Solyc06g009820.3	-	-	-	-	-
TRINITY_DN260855_c0_g1	Inf	0.000457844	Inf	0.00207541	Inf	3.96214e-08	Inf	0.00193548	sp|Q9SX65|DNAT1_ARATH 1,4-dihydroxy-2-naphthoyl-CoA thioesterase 1 OS=Arabidopsis thaliana GN=DHNAT1 PE=1 SV=1	gi|297852450|ref|XP_002894106.1| thioesterase family protein [Arabidopsis lyrata subsp. lyrata] &gt;gi|297339948|gb|EFH70365.1| thioesterase family protein [Arabidopsis lyrata subsp. lyrata]	AT1G48320	DHNAT1	DHNAT1 [Source:UniProtKB/TrEMBL;Acc:A0A178WIC5]"	Solyc02g078410.1	-	-	PGSC0003DMG400022385	-	Acyl-CoA thioesterase[Source:PGSC_GENE;Acc:PGSC0003DMG400022385]
TRINITY_DN156999_c0_g1	Inf	0.0367427	Inf	0.0391619	Inf	8.0963e-11	Inf	0.01209	-	-	-	-	-	-	-	-	-	-	-
TRINITY_DN134407_c0_g1	Inf	0.0024613	Inf	0.00242177	Inf	3.66889e-15	Inf	0.0188091	sp|Q9J8B9|CATV_NPVSE Viral cathepsin OS=Spodoptera exigua nuclear polyhedrosis virus (strain US) GN=VCATH PE=3 SV=1	gi|698510901|ref|XP_009800592.1| PREDICTED: cysteine proteinase 3-like [Nicotiana sylvestris] &gt;gi|1025065346|ref|XP_016450644.1| PREDICTED: cysteine proteinase 3-like [Nicotiana tabacum]	AT1G06260	-	Cysteine proteinases superfamily protein[Source:UniProtKB/TrEMBL;Acc:Q9LNC1]	Solyc07g041900.3	-	-	PGSC0003DMG400010232	-	Cysteine protease[Source:PGSC_GENE;Acc:PGSC0003DMG400010232]
TRINITY_DN51879_c0_g2	Inf	0.00442294	Inf	0.000481208	Inf	9.10934e-10	Inf	0.00984824	sp|P70110|CD36_MESAU Platelet glycoprotein 4 OS=Mesocricetus auratus GN=CD36 PE=2 SV=3	gi|302845945|ref|XP_002954510.1| hypothetical protein VOLCADRAFT_95412 [Volvox carteri f. nagariensis] &gt;gi|300260182|gb|EFJ44403.1| hypothetical protein VOLCADRAFT_95412 [Volvox carteri f. nagariensis]	-	-	-	-	-	-	-	-	-
TRINITY_DN60354_c0_g1	Inf	0.000527442	Inf	0.00747684	Inf	0.000221402	Inf	0.00306679	-	-	-	-	-	-	-	-	-	-	-
TRINITY_DN12896_c1_g1	Inf	0.00597294	Inf	0.00185268	Inf	8.22926e-10	Inf	0.002666	-	-	-	-	-	-	-	-	-	-	-
TRINITY_DN29696_c0_g1	Inf	0.00401928	Inf	5.25384e-08	Inf	3.38268e-06	Inf	2.93101e-06	sp|P08594|AQL1_THEAQ Aqualysin-1 OS=Thermus aquaticus GN=pstI PE=1 SV=2	gi|326526633|dbj|BAK00705.1| predicted protein [Hordeum vulgare subsp. vulgare]	-	-	-	-	-	-	-	-	-
TRINITY_DN86221_c0_g1	Inf	0.0102772	Inf	0.00207712	Inf	4.09352e-14	Inf	8.2756e-05	sp|Q5BLE8|RETST_DANRE Putative all-trans-retinol 13,14-reductase OS=Danio rerio GN=retsat PE=2 SV=1	gi|255089783|ref|XP_002506813.1| predicted protein [Micromonas commoda] &gt;gi|226522086|gb|ACO68071.1| predicted protein [Micromonas commoda]	AT1G06820	CRTISO	Prolycopene isomerase, chloroplastic[Source:UniProtKB/Swiss-Prot;Acc:Q9M9Y8]	Solyc10g081650.2	CRTISO	Prolycopene isomerase, chloroplastic[Source:UniProtKB/Swiss-Prot;Acc:Q8S4R4]	PGSC0003DMG400028224	-	Carotenoid isomerase, chloroplastic[Source:PGSC_GENE;Acc:PGSC0003DMG400028224]
TRINITY_DN172659_c0_g2	Inf	0.0192333	Inf	0.000244616	Inf	3.3656e-07	Inf	0.00219179	sp|Q869S7|SUCB2_DICDI Succinate--CoA ligase [GDP-forming] subunit beta, mitochondrial OS=Dictyostelium discoideum GN=scsB PE=3 SV=1	gi|565480238|ref|XP_006297759.1| hypothetical protein CARUB_v10013793mg [Capsella rubella] &gt;gi|482566468|gb|EOA30657.1| hypothetical protein CARUB_v10013793mg [Capsella rubella]	AT2G20420	-	Succinate--CoA ligase [ADP-forming] subunit beta,mitochondrial [Source:UniProtKB/Swiss-Prot;Acc:O82662]	Solyc06g083790.3	-	Succinate--CoA ligase [ADP-forming] subunit beta,mitochondrial [Source:UniProtKB/TrEMBL;Acc:K4CAN4]	PGSC0003DMG400020149	-	Succinyl CoA ligase beta subunit[Source:PGSC_GENE;Acc:PGSC0003DMG400020149]
TRINITY_DN61715_c0_g3	Inf	2.41623e-05	Inf	2.74969e-10	Inf	2.17865e-07	Inf	0.000720523	sp|Q9FMH8|RD21B_ARATH Probable cysteine protease RD21B OS=Arabidopsis thaliana GN=RD21B PE=1 SV=1	gi|255564910|ref|XP_002523448.1| PREDICTED: senescence-specific cysteine protease SAG39 [Ricinus communis] &gt;gi|223537276|gb|EEF38907.1| cysteine protease, putative [Ricinus communis]	AT5G43060	RD21B	Probable cysteine protease RD21B[Source:UniProtKB/Swiss-Prot;Acc:Q9FMH8]	Solyc01g107750.3	-	-	PGSC0003DMG402025870	-	Cysteine protease[Source:PGSC_GENE;Acc:PGSC0003DMG402025870]
TRINITY_DN33248_c0_g1	Inf	0.00247512	Inf	5.49117e-05	Inf	0.0294623	Inf	0.0122184	-	-	-	-	-	-	-	-	-	-	-
TRINITY_DN178714_c0_g1	Inf	0.0084853	Inf	0.00463162	Inf	3.10461e-06	Inf	0.00217458	sp|Q9FKS5|CYC1B_ARATH Cytochrome c1 2, heme protein, mitochondrial OS=Arabidopsis thaliana GN=CYC12 PE=1 SV=1	gi|971506261|dbj|GAQ91947.1| Cytochrome c1 [Klebsormidium flaccidum]	AT5G40810	CYC12	Cytochrome c1 2, heme protein, mitochondrial[Source:UniProtKB/Swiss-Prot;Acc:Q9FKS5]	Solyc02g093900.3	-	-	PGSC0003DMG400020224	-	Cytochrome C1[Source:PGSC_GENE;Acc:PGSC0003DMG400020224]
TRINITY_DN37900_c1_g1	Inf	0.0103378	Inf	0.00208858	Inf	6.38507e-10	Inf	0.0199679	sp|D9HP27|CNR11_MAIZE Cell number regulator 11 OS=Zea mays GN=CNR11 PE=2 SV=1	gi|565393408|ref|XP_006362369.1| PREDICTED: cell number regulator 2-like [Solanum tuberosum]	AT1G49030	PCR6	Protein PLANT CADMIUM RESISTANCE 6[Source:UniProtKB/Swiss-Prot;Acc:Q9M9A5]	Solyc12g037950.2	-	-	PGSC0003DMG400021768	-	Cell number regulator 2[Source:PGSC_GENE;Acc:PGSC0003DMG400021768]
TRINITY_DN86052_c0_g1	Inf	0.000699937	Inf	4.66399e-07	Inf	1.00396e-21	Inf	7.36058e-08	sp|O35386|PAHX_MOUSE Phytanoyl-CoA dioxygenase, peroxisomal OS=Mus musculus GN=Phyh PE=1 SV=1	gi|1032274732|gb|OAO89082.1| hypothetical protein AXX17_ATUG04760 [Arabidopsis thaliana]	-	-	-	Solyc05g007970.3	-	-	-	-	-
TRINITY_DN27017_c1_g1	Inf	0.0243134	Inf	4.57544e-11	Inf	9.77644e-07	Inf	7.5309e-09	sp|P0CH28|UBC_BOVIN Polyubiquitin-C OS=Bos taurus GN=UBC PE=1 SV=1	gi|731417327|ref|XP_002267206.2| PREDICTED: polyubiquitin-C-like [Vitis vinifera]	AT4G05320	UBQ10	Polyubiquitin 10 [Source:UniProtKB/Swiss-Prot;Acc:Q8H159]	Solyc10g006480.2	-	-	PGSC0003DMG400038720	-	Polyubiquitin[Source:PGSC_GENE;Acc:PGSC0003DMG400038720]
Table S3 List of common downregulated differentially expressed genes (2586) involved in S.nigrum root expose to different Cd treatment.
gene_id	CK_vs_Cd-25_log2fc	CK_vs_Cd-25_pval	CK_vs_Cd-50_log2fc	CK_vs_Cd-50_pval	CK_vs_Cd-75_log2fc	CK_vs_Cd-75_pval	CK_vs_Cd-100_log2fc	CK_vs_Cd-100_pval	Swissprot	NR	Ath_ID	Ath_Name	Ath_Description	Sly_ID	Sly_Name	Sly_Description	Stu_ID	Stu_Name	Stu_Description
TRINITY_DN23590_c0_g1	-10.9352	8.00963e-28	-inf	5.39302e-29	-inf	1.09441e-27	-inf	2.5385e-28	sp|P0CH28|UBC_BOVIN Polyubiquitin-C OS=Bos taurus GN=UBC PE=1 SV=1	gi|395295|emb|CAA52290.1| polyubiquitin [Volvox carteri f. nagariensis]	AT4G05320	UBQ10	Polyubiquitin 10 [Source:UniProtKB/Swiss-Prot;Acc:Q8H159]	Solyc10g006480.2	-	-	PGSC0003DMG400038720	-	Polyubiquitin[Source:PGSC_GENE;Acc:PGSC0003DMG400038720]
TRINITY_DN10670_c0_g1	-10.3782	0.000640493	-11.3364	0.00038989	-7.98876	0.0028707	-inf	0.000207843	-	-	-	-	-	-	-	-	-	-	-
TRINITY_DN226671_c0_g1	-9.49437	2.43978e-15	-inf	3.89574e-16	-inf	2.16201e-15	-inf	4.77184e-16	sp|Q55874|Y103_SYNY3 Uncharacterized protein sll0103 OS=Synechocystis sp. (strain PCC 6803 / Kazusa) GN=sll0103 PE=4 SV=1	gi|836008534|ref|XP_012703325.1| PREDICTED: uncharacterized protein LOC105914854 [Setaria italica]	AT5G60710	-	Retroelement pol polyprotein-like[Source:UniProtKB/TrEMBL;Acc:Q9FF49]	Solyc02g069470.3	-	-	PGSC0003DMG400021143	-	Conserved gene of unknown function[Source:PGSC_GENE;Acc:PGSC0003DMG400021143]
TRINITY_DN275172_c0_g1	-9.08226	0.000451542	-inf	0.000169895	-inf	0.000201104	-inf	0.000201045	sp|Q13501|SQSTM_HUMAN Sequestosome-1 OS=Homo sapiens GN=SQSTM1 PE=1 SV=1	gi|1026765023|gb|OAE25781.1| hypothetical protein AXG93_4368s2420 [Marchantia polymorpha subsp. polymorpha]	-	-	-	Solyc06g071770.3	-	-	PGSC0003DMG400027073	-	Zinc ion binding protein[Source:PGSC_GENE;Acc:PGSC0003DMG400027073]
TRINITY_DN270499_c0_g1	-8.46232	0.000201792	-inf	7.53572e-05	-inf	0.000103584	-inf	7.6265e-05	-	-	-	-	-	-	-	-	-	-	-
TRINITY_DN4071_c3_g3	-8.35444	9.99633e-14	-inf	1.17507e-14	-inf	5.80248e-14	-inf	2.01034e-14	sp|Q23716|EF2_CRYPV Elongation factor 2 OS=Cryptosporidium parvum PE=3 SV=1	gi|720052061|ref|XP_010272287.1| PREDICTED: elongation factor 2-like [Nelumbo nucifera]	AT1G56070	LOS1	Elongation factor 2 [Source:UniProtKB/Swiss-Prot;Acc:Q9ASR1]	Solyc08g062910.3	-	-	PGSC0003DMG400030733	-	116 kD U5 small nuclear ribonucleoprotein component[Source:PGSC_GENE;Acc:PGSC0003DMG400030733]
TRINITY_DN255155_c0_g1	-8.22011	0.00330488	-inf	0.00142876	-inf	0.00163756	-inf	0.0016221	-	-	-	-	-	-	-	-	-	-	-
TRINITY_DN174952_c0_g1	-7.99347	0.00924804	-inf	0.0044665	-6.77388	0.0154171	-inf	0.00494655	-	-	-	-	-	-	-	-	-	-	-
TRINITY_DN15803_c0_g1	-7.94187	1.52913e-06	-9.86268	1.57452e-07	-7.37819	2.62454e-06	-8.79688	4.73244e-07	sp|P0CG68|UBC_PIG Polyubiquitin-C OS=Sus scrofa GN=UBC PE=2 SV=1	gi|2894308|emb|CAA11269.1| polyubiquitin [Nicotiana tabacum]	AT4G05320	UBQ10	Polyubiquitin 10 [Source:UniProtKB/Swiss-Prot;Acc:Q8H159]	Solyc10g006480.2	-	-	PGSC0003DMG400038720	-	Polyubiquitin[Source:PGSC_GENE;Acc:PGSC0003DMG400038720]
TRINITY_DN47564_c1_g1	-7.81631	9.35005e-09	-7.82066	1.27527e-08	-inf	5.94634e-09	-inf	1.90893e-09	sp|P48347|14310_ARATH 14-3-3-like protein GF14 epsilon OS=Arabidopsis thaliana GN=GRF10 PE=1 SV=1	gi|802786830|ref|XP_012091768.1| PREDICTED: 14-3-3-like protein C [Jatropha curcas] &gt;gi|643704028|gb|KDP21092.1| hypothetical protein JCGZ_21563 [Jatropha curcas]	AT1G22300	GRF10	GRF10 [Source:UniProtKB/TrEMBL;Acc:A0A178W0Z4]"	Solyc05g012420.3	-	-	PGSC0003DMG400028377	-	14-3-3 protein Lil 1433-3[Source:PGSC_GENE;Acc:PGSC0003DMG400028377]
TRINITY_DN24821_c0_g1	-7.79539	5.01396e-10	-inf	2.69352e-11	-inf	8.55677e-11	-inf	2.68741e-11	sp|Q0JI49|CIPKB_ORYSJ CBL-interacting protein kinase 11 OS=Oryza sativa subsp. japonica GN=CIPK11 PE=2 SV=1	gi|944074889|gb|KQK10373.1| hypothetical protein BRADI_2g53670 [Brachypodium distachyon]	AT1G30270	CIPK23	CBL-interacting serine/threonine-protein kinase 23[Source:UniProtKB/Swiss-Prot;Acc:Q93VD3]	Solyc02g021440.3	-	-	PGSC0003DMG400031335	-	CBL-interacting serine/threonine-protein kinase[Source:PGSC_GENE;Acc:PGSC0003DMG400031335]
TRINITY_DN24517_c0_g1	-7.69934	7.47485e-11	-inf	1.22221e-11	-inf	4.82015e-11	-inf	1.39575e-11	-	-	-	-	-	-	-	-	-	-	-
TRINITY_DN16560_c0_g1	-7.69641	4.4537e-07	-inf	3.26479e-08	-inf	5.65089e-08	-inf	4.4407e-08	sp|Q9GLY5|ITIH3_RABIT Inter-alpha-trypsin inhibitor heavy chain H3 OS=Oryctolagus cuniculus GN=ITIH3 PE=2 SV=1	gi|764553932|ref|XP_011460450.1| PREDICTED: uncharacterized protein LOC101295318 [Fragaria vesca subsp. vesca]	AT3G54780	-	Zinc finger (C3HC4-type RING finger) family protein[Source:UniProtKB/TrEMBL;Acc:A0A1I9LN98]	Solyc05g056140.3	-	-	PGSC0003DMG400023339	-	Conserved gene of unknown function[Source:PGSC_GENE;Acc:PGSC0003DMG400023339]
TRINITY_DN24975_c2_g1	-7.66185	0.00434393	-9.05778	0.00191884	-7.79884	0.00391166	-9.76002	0.00137049	sp|P0CH28|UBC_BOVIN Polyubiquitin-C OS=Bos taurus GN=UBC PE=1 SV=1	gi|1026757742|gb|OAE19946.1| hypothetical protein AXG93_1520s1200 [Marchantia polymorpha subsp. polymorpha]	AT4G05320	UBQ10	Polyubiquitin 10 [Source:UniProtKB/Swiss-Prot;Acc:Q8H159]	Solyc10g006480.2	-	-	PGSC0003DMG400038720	-	Polyubiquitin[Source:PGSC_GENE;Acc:PGSC0003DMG400038720]
TRINITY_DN32057_c1_g1	-7.64181	2.81147e-14	-inf	6.13333e-16	-inf	3.62888e-15	-inf	1.01586e-15	sp|Q04634|EF1A_TETPY Elongation factor 1-alpha OS=Tetrahymena pyriformis PE=2 SV=1	gi|326524145|dbj|BAJ97083.1| predicted protein [Hordeum vulgare subsp. vulgare]	AT1G07920	A1	Elongation factor 1-alpha 4[Source:UniProtKB/Swiss-Prot;Acc:Q8GTY0]	Solyc06g009970.3	-	Elongation factor 1-alpha [Source:UniProtKB/Swiss-Prot;Acc:P17786]	PGSC0003DMG400008117	-	Elongation factor 1-alpha[Source:PGSC_GENE;Acc:PGSC0003DMG400008117]
TRINITY_DN28690_c0_g1	-7.56589	2.0012e-08	-inf	1.30442e-09	-6.38181	3.01431e-07	-6.69502	1.45562e-07	sp|P41753|HSP70_ACHKL Heat shock 70 kDa protein OS=Achlya klebsiana GN=HSP70 PE=2 SV=1	gi|802565321|ref|XP_012067472.1| PREDICTED: heat shock cognate 70 kDa protein-like [Jatropha curcas] &gt;gi|643735310|gb|KDP41951.1| hypothetical protein JCGZ_26969 [Jatropha curcas]	AT3G12580	MED37C	Probable mediator of RNA polymerase IItranscription subunit 37c [Source:UniProtKB/Swiss-Prot;Acc:Q9LHA8]	Solyc03g117630.1	-	-	PGSC0003DMG400014212	-	Heat shock protein[Source:PGSC_GENE;Acc:PGSC0003DMG400014212]
TRINITY_DN18373_c0_g1	-7.45889	0.000602649	-inf	0.000199572	-4.25265	0.00878189	-inf	0.000243563	-	-	-	-	-	-	-	-	-	-	-
TRINITY_DN24938_c0_g1	-7.43484	0.00131786	-7.39285	0.00131238	-6.22335	0.0027371	-inf	0.000515312	sp|Q3T057|RL23_BOVIN 60S ribosomal protein L23 OS=Bos taurus GN=RPL23 PE=2 SV=2	gi|302759366|ref|XP_002963106.1| hypothetical protein SELMODRAFT_165708 [Selaginella moellendorffii] &gt;gi|302796914|ref|XP_002980218.1| hypothetical protein SELMODRAFT_228682 [Selaginella moellendorffii] &gt;gi|300151834|gb|EFJ18478.1| hypothetical protein SELMODRAFT_228682 [Selaginella moellendorffii] &gt;gi|300169967|gb|EFJ36569.1| hypothetical protein SELMODRAFT_165708 [Selaginella moellendo…	AT2G33370	RPL23A	60S ribosomal protein L23 [Source:UniProtKB/Swiss-Prot;Acc:P49690]	Solyc09g072870.3	L23	-	PGSC0003DMG400017151	-	60S ribosomal protein L17[Source:PGSC_GENE;Acc:PGSC0003DMG400017151]
TRINITY_DN191569_c0_g1	-7.4229	0.0283258	-inf	0.0153551	-inf	0.016895	-inf	0.0165453	sp|Q08548|ALE1_YEAST Lysophospholipid acyltransferase OS=Saccharomyces cerevisiae (strain ATCC 204508 / S288c) GN=ALE1 PE=1 SV=1	gi|326502922|dbj|BAJ99089.1| predicted protein [Hordeum vulgare subsp. vulgare]	-	-	-	Solyc08g007860.3	-	-	PGSC0003DMG400012528	-	Membrane bound O-acyl transferase family protein[Source:PGSC_GENE;Acc:PGSC0003DMG400012528]
TRINITY_DN22006_c0_g1	-7.42099	7.34329e-08	-inf	1.51509e-08	-inf	3.73323e-08	-inf	1.60829e-08	sp|P50134|DCOR_DATST Ornithine decarboxylase OS=Datura stramonium PE=2 SV=1	gi|648770565|gb|AIC34713.1| ornithine decarboxylase 1 [Atropa belladonna]	-	-	-	Solyc04g082030.1	ODC	Ornithine decarboxylase [Source:UniProtKB/Swiss-Prot;Acc:O22616]	PGSC0003DMG400009959	-	Ornithine decarboxylase[Source:PGSC_GENE;Acc:PGSC0003DMG400009959]
TRINITY_DN104115_c0_g1	-7.39628	0.00716075	-inf	0.00122951	-7.23803	0.00791486	-inf	0.00139161	-	-	-	-	-	-	-	-	-	-	-
TRINITY_DN71308_c0_g1	-7.3741	7.47368e-19	-inf	1.92618e-26	-inf	1.25558e-25	-3.45442	1.40934e-10	sp|P41351|TBA_TETTH Tubulin alpha chain OS=Tetrahymena thermophila PE=1 SV=1	gi|326491973|dbj|BAJ98211.1| predicted protein [Hordeum vulgare subsp. vulgare]	AT4G14960	TUBA6	Tubulin alpha chain[Source:UniProtKB/TrEMBL;Acc:A0A178UXP7]	Solyc02g087880.3	-	Tubulin alpha chain[Source:UniProtKB/TrEMBL;Acc:K4BBU4]	PGSC0003DMG400001320	-	Alpha-tubulin[Source:PGSC_GENE;Acc:PGSC0003DMG400001320]
TRINITY_DN74315_c3_g1	-7.35072	0.0101232	-inf	0.00470195	-inf	0.00536558	-inf	0.00522777	sp|Q05746|HSP70_PLACB Heat shock 70 kDa protein OS=Plasmodium cynomolgi (strain Berok) PE=2 SV=1	gi|694326614|ref|XP_009354216.1| PREDICTED: heat shock 70 kDa protein-like [Pyrus x bretschneideri]	AT5G02500	MED37E	Probable mediator of RNA polymerase IItranscription subunit 37e [Source:UniProtKB/Swiss-Prot;Acc:P22953]	Solyc03g117630.1	-	-	PGSC0003DMG400014212	-	Heat shock protein[Source:PGSC_GENE;Acc:PGSC0003DMG400014212]
TRINITY_DN35189_c0_g1	-7.29575	1.53446e-10	-inf	6.58599e-13	-inf	8.23954e-13	-7.07097	2.14097e-11	sp|P33188|TBB1_PARTE Tubulin beta chain OS=Paramecium tetraurelia GN=bPT2 PE=3 SV=1	gi|168029075|ref|XP_001767052.1| predicted protein [Physcomitrella patens] &gt;gi|162681794|gb|EDQ68218.1| predicted protein [Physcomitrella patens]	AT2G29550	TUBB7	Tubulin beta-7 chain [Source:UniProtKB/Swiss-Prot;Acc:P29515]	Solyc10g085020.2	-	-	PGSC0003DMG400028193	-	Tubulin beta-1 chain[Source:PGSC_GENE;Acc:PGSC0003DMG400028193]
TRINITY_DN917_c0_g1	-7.28901	0.00105701	-inf	0.000374084	-7.05851	0.00121312	-4.95927	0.00662553	sp|Q9SF40|RL4A_ARATH 60S ribosomal protein L4-1 OS=Arabidopsis thaliana GN=RPL4A PE=1 SV=1	gi|326524301|dbj|BAK00534.1| predicted protein [Hordeum vulgare subsp. vulgare]	AT3G09630	RPL4A	60S ribosomal protein L4-1 [Source:UniProtKB/Swiss-Prot;Acc:Q9SF40]	Solyc10g084350.2	-	-	PGSC0003DMG400011047	-	60S ribosomal protein L4/L1[Source:PGSC_GENE;Acc:PGSC0003DMG400011047]
TRINITY_DN29182_c0_g1	-7.26961	0.00219928	-inf	0.00082656	-5.0105	0.00931816	-inf	0.000961307	-	-	-	-	-	-	-	-	-	-	-
TRINITY_DN36087_c1_g1	-7.24136	0.00242258	-7.2995	0.00243409	-inf	0.00105287	-6.99862	0.00255449	sp|Q9DFQ7|RL24_GILMI 60S ribosomal protein L24 OS=Gillichthys mirabilis GN=rpl24 PE=2 SV=2	gi|545358405|ref|XP_005644778.1| ribosomal protein L24 component of cytosolic 80S ribosome and 60S large subunit, partial [Coccomyxa subellipsoidea C-169] &gt;gi|384246745|gb|EIE20234.1| ribosomal protein L24 component of cytosolic 80S ribosome and 60S large subunit, partial [Coccomyxa subellipsoidea C-169]	AT3G53020	RPL24B	60S ribosomal protein L24-2[Source:UniProtKB/Swiss-Prot;Acc:P38666]	Solyc09g008800.3	-	-	PGSC0003DMG400028271	-	Ribosomal protein L24E[Source:PGSC_GENE;Acc:PGSC0003DMG400028271]
TRINITY_DN117149_c0_g2	-7.20817	0.00210573	-7.28307	0.00210064	-inf	0.000873873	-7.30987	0.00225418	-	-	-	-	-	-	-	-	-	-	-
TRINITY_DN14336_c0_g1	-7.19394	1.09211e-05	-inf	2.38588e-06	-4.94094	0.000132655	-6.9678	1.20617e-05	sp|O65731|RS5_CICAR 40S ribosomal protein S5 (Fragment) OS=Cicer arietinum GN=RPS5 PE=2 SV=1	gi|302830135|ref|XP_002946634.1| component of cytosolic 80S ribosome and 40S small subunit [Volvox carteri f. nagariensis] &gt;gi|300268380|gb|EFJ52561.1| component of cytosolic 80S ribosome and 40S small subunit [Volvox carteri f. nagariensis]	AT2G37270	RPS5A	40S ribosomal protein S5-1 [Source:UniProtKB/Swiss-Prot;Acc:Q9ZUT9]	Solyc10g078620.1	-	-	PGSC0003DMG400017812	-	40S ribosomal protein S5[Source:PGSC_GENE;Acc:PGSC0003DMG400017812]
TRINITY_DN23521_c0_g4	-7.1683	8.1148e-06	-inf	1.72212e-06	-inf	2.13706e-06	-inf	2.05854e-06	sp|P15214|GST_PROMI Glutathione S-transferase GST-6.0 OS=Proteus mirabilis GN=gstB PE=1 SV=2	gi|1009180257|ref|XP_015871526.1| PREDICTED: glutathione S-transferase GstA-like [Ziziphus jujuba]	-	-	-	-	-	-	-	-	-
TRINITY_DN9965_c1_g1	-7.1037	0.000528188	-7.07386	0.000507034	-4.99402	0.00468405	-8.21142	0.000193115	sp|P41352|TBB_TETTH Tubulin beta chain OS=Tetrahymena thermophila GN=BTU1 PE=1 SV=1	gi|728891779|gb|AIY99977.1| tubulin beta 4 [Marchantia polymorpha] &gt;gi|782977140|gb|AJZ73173.1| beta-tubulin 4 [Marchantia polymorpha]	AT5G62690	TUBB3	Tubulin beta-2 chain [Source:UniProtKB/Swiss-Prot;Acc:Q56YW9]	Solyc10g085020.2	-	-	PGSC0003DMG400028193	-	Tubulin beta-1 chain[Source:PGSC_GENE;Acc:PGSC0003DMG400028193]
TRINITY_DN23249_c0_g1	-7.1024	0.00662054	-inf	0.00284483	-inf	0.00316539	-7.05266	0.00698265	sp|C0HKA0|RS14A_DROME 40S ribosomal protein S14a OS=Drosophila melanogaster GN=RpS14a PE=1 SV=1	gi|1004138634|gb|KXZ46647.1| hypothetical protein GPECTOR_42RPS14 [Gonium pectorale]	AT3G11510	RPS14B	At3g11510 [Source:UniProtKB/TrEMBL;Acc:Q1H555]"	Solyc02g070560.3	-	-	PGSC0003DMG400021158	-	Ribosomal protein S14[Source:PGSC_GENE;Acc:PGSC0003DMG400021158]
TRINITY_DN2691_c0_g2	-7.08698	1.19075e-09	-inf	8.91467e-12	-inf	1.02031e-11	-5.51314	4.88113e-09	sp|P10872|TBA_TETPY Tubulin alpha chain OS=Tetrahymena pyriformis PE=3 SV=1	gi|326528865|dbj|BAJ97454.1| predicted protein [Hordeum vulgare subsp. vulgare]	AT1G50010	TUBA4	Tubulin alpha-2 chain [Source:UniProtKB/Swiss-Prot;Acc:B9DGT7]	Solyc08g006890.3	-	Tubulin alpha chain[Source:UniProtKB/TrEMBL;Acc:K4CIH7]	PGSC0003DMG400011537	-	Alpha-tubulin[Source:PGSC_GENE;Acc:PGSC0003DMG400011537]
TRINITY_DN49244_c0_g1	-7.08107	3.66575e-08	-6.01873	1.17358e-07	-5.81384	1.78561e-07	-6.83947	4.53002e-08	-	-	-	-	-	-	-	-	-	-	-
TRINITY_DN23149_c0_g1	-7.06163	0.000241239	-inf	3.47889e-05	-6.26199	0.000465267	-6.48708	0.000452166	sp|P47961|RS4_CRIGR 40S ribosomal protein S4 OS=Cricetulus griseus GN=RPS4 PE=2 SV=2	gi|1028963718|ref|XP_016725359.1| PREDICTED: 40S ribosomal protein S4-like [Gossypium hirsutum] &gt;gi|728846878|gb|KHG26321.1| 40S ribosomal S4 [Gossypium arboreum]	AT5G58420	RPS4D	40S ribosomal protein S4-3 [Source:UniProtKB/Swiss-Prot;Acc:Q8VYK6]	Solyc06g007360.3	-	40S ribosomal protein S4[Source:UniProtKB/TrEMBL;Acc:K4C3B9]	PGSC0003DMG400021170	-	40S ribosomal protein S4[Source:PGSC_GENE;Acc:PGSC0003DMG400021170]
TRINITY_DN129709_c0_g1	-6.99013	0.000553553	-inf	9.09133e-05	-4.43293	0.00623624	-7.74743	0.000296726	sp|Q9LQC8|ARF2A_ARATH ADP-ribosylation factor 2-A OS=Arabidopsis thaliana GN=ARF2-A PE=2 SV=2	gi|567123371|ref|XP_006390885.1| hypothetical protein EUTSA_v10019096mg [Eutrema salsugineum] &gt;gi|557087319|gb|ESQ28171.1| hypothetical protein EUTSA_v10019096mg [Eutrema salsugineum]	AT1G10630	ATARFA1F	ADP-ribosylation factor A1F[Source:UniProtKB/TrEMBL;Acc:Q6ID97]	Solyc01g008000.3	-	-	PGSC0003DMG400013514	-	ADP-ribosylation factor[Source:PGSC_GENE;Acc:PGSC0003DMG400013514]
TRINITY_DN46365_c0_g1	-6.98836	3.9373e-08	-inf	7.93037e-09	-5.83409	4.98677e-07	-inf	7.78047e-09	sp|P0CP29|NPC2_CRYNB Phosphatidylglycerol/phosphatidylinositol transfer protein OS=Cryptococcus neoformans var. neoformans serotype D (strain B-3501A) GN=NPC2 PE=3 SV=1	-	-	-	-	-	-	-	-	-	-
TRINITY_DN53637_c1_g1	-6.94671	0.00281975	-inf	0.00106153	-6.675	0.00313303	-7.03245	0.00301507	sp|P18445|RL27A_RAT 60S ribosomal protein L27a OS=Rattus norvegicus GN=Rpl27a PE=1 SV=3	gi|388505136|gb|AFK40634.1| unknown [Lotus japonicus]	AT1G70600	RPL27AC	60S ribosomal protein L27a-3[Source:UniProtKB/Swiss-Prot;Acc:P49637]	Solyc03g112360.1	-	-	PGSC0003DMG400018180	-	Ribosomal protein L27a[Source:PGSC_GENE;Acc:PGSC0003DMG400018180]
TRINITY_DN76420_c0_g1	-6.9417	7.93293e-09	-inf	9.50186e-11	-6.82389	9.98278e-10	-inf	2.14864e-10	sp|P07524|TYRO_STRAT Tyrosinase OS=Streptomyces antibioticus GN=melC2 PE=3 SV=2	gi|527183303|gb|EPS57764.1| polyphenol oxidase, partial [Genlisea aurea]	-	-	-	Solyc08g074640.1	-	-	PGSC0003DMG400029575	-	Catechol oxidase B, chloroplastic[Source:PGSC_GENE;Acc:PGSC0003DMG400029575]
TRINITY_DN108668_c0_g1	-6.91373	0.00019089	-inf	5.26803e-05	-4.68985	0.00143206	-inf	5.88107e-05	sp|P0CY39|RS23A_NAUCC 40S ribosomal protein S23-A OS=Naumovozyma castellii (strain ATCC 76901 / CBS 4309 / NBRC 1992 / NRRL Y-12630) GN=RPS23A PE=1 SV=1	gi|388496402|gb|AFK36267.1| unknown [Medicago truncatula]	AT5G02960	RPS23B	40S ribosomal protein S23-2[Source:UniProtKB/Swiss-Prot;Acc:P49201]	Solyc10g086020.2	-	-	PGSC0003DMG400017593	-	40S ribosomal protein S23[Source:PGSC_GENE;Acc:PGSC0003DMG400017593]
TRINITY_DN22377_c0_g1	-6.9047	0.0108549	-inf	0.00191657	-5.19366	0.0296394	-inf	0.00215327	-	-	-	-	-	-	-	-	-	-	-
TRINITY_DN220341_c0_g1	-6.89621	2.87091e-06	-inf	5.2751e-07	-inf	6.74361e-07	-6.65418	3.22725e-06	sp|Q2R1V8|GME2_ORYSJ GDP-mannose 3,5-epimerase 2 OS=Oryza sativa subsp. japonica GN=GME-2 PE=2 SV=2	gi|302849816|ref|XP_002956437.1| hypothetical protein VOLCADRAFT_77112 [Volvox carteri f. nagariensis] &gt;gi|300258343|gb|EFJ42581.1| hypothetical protein VOLCADRAFT_77112 [Volvox carteri f. nagariensis]	AT5G28840	GME	GDP-mannose 3,5-epimerase [Source:UniProtKB/Swiss-Prot;Acc:Q93VR3]	Solyc09g082990.3	GME2	GDP-mannose 3',5'-epimerase[Source:UniProtKB/TrEMBL;Acc:C6K2L0]	PGSC0003DMG400006097	-	GDP-mannose 3',5'-epimerase[Source:PGSC_GENE;Acc:PGSC0003DMG400006097]
TRINITY_DN14861_c0_g2	-6.89617	0.000124605	-inf	3.30486e-05	-inf	4.61983e-05	-inf	4.06147e-05	sp|P91253|GST7_CAEEL Probable glutathione S-transferase 7 OS=Caenorhabditis elegans GN=gst-7 PE=3 SV=1	gi|1004138893|gb|KXZ46903.1| hypothetical protein GPECTOR_39g397 [Gonium pectorale]	-	-	-	-	-	-	-	-	-
TRINITY_DN54939_c0_g1	-6.88362	0.000678941	-inf	0.000218722	-inf	0.00026239	-6.87624	0.000740583	sp|P34121|COAA_DICDI Coactosin OS=Dictyostelium discoideum GN=coaA PE=1 SV=1	gi|971516278|dbj|GAQ81947.1| hypothetical protein KFL_000950230 [Klebsormidium flaccidum]	-	-	-	-	-	-	-	-	-
TRINITY_DN31720_c0_g1	-6.88095	0.00245872	-inf	0.000903005	-6.60943	0.00273803	-6.63797	0.00258446	sp|Q76I81|RS12_BOVIN 40S ribosomal protein S12 OS=Bos taurus GN=RPS12 PE=2 SV=1	gi|326505090|dbj|BAK02932.1| predicted protein [Hordeum vulgare subsp. vulgare]	AT2G32060	RPS12C	40S ribosomal protein S12[Source:UniProtKB/TrEMBL;Acc:A0A178VU31]	Solyc12g042650.2	-	40S ribosomal protein S12[Source:UniProtKB/TrEMBL;Acc:K4DF56]	PGSC0003DMG400028631	-	40S ribosomal protein S12[Source:PGSC_GENE;Acc:PGSC0003DMG400028631]
TRINITY_DN24856_c0_g1	-6.86425	0.00483077	-6.86346	0.00483844	-inf	0.00219345	-inf	0.00207249	sp|P50881|RL11_CHLRE 60S ribosomal protein L11 OS=Chlamydomonas reinhardtii GN=RPL11 PE=2 SV=1	gi|74272611|gb|ABA01101.1| 60S ribosomal protein L11 [Chlamydomonas incerta]	AT2G42740	RPL11A	60S ribosomal protein L11-1[Source:UniProtKB/Swiss-Prot;Acc:P42795]	Solyc10g007970.2	-	-	PGSC0003DMG400007855	-	Ribosomal protein L11[Source:PGSC_GENE;Acc:PGSC0003DMG400007855]
TRINITY_DN96930_c0_g2	-6.8615	6.90879e-07	-inf	5.42779e-08	-inf	1.18674e-07	-inf	5.39085e-08	sp|Q98H64|HSS_RHILO Homospermidine synthase OS=Rhizobium loti (strain MAFF303099) GN=hss PE=3 SV=1	gi|326517156|dbj|BAJ99944.1| predicted protein [Hordeum vulgare subsp. vulgare]	-	-	-	-	-	-	-	-	-
TRINITY_DN113146_c0_g1	-6.85993	0.0211308	-inf	0.0105079	-inf	0.0118196	-inf	0.0114825	sp|P30112|GST26_FASHE Glutathione S-transferase class-mu 26 kDa isozyme 51 OS=Fasciola hepatica PE=1 SV=3	gi|308803110|ref|XP_003078868.1| glutathione-s-transferase (ISS) [Ostreococcus tauri] &gt;gi|116057321|emb|CAL51748.1| Glutathione S-transferase, N-terminal [Ostreococcus tauri]	AT2G30870	GSTF10	Glutathione S-transferase F10[Source:UniProtKB/Swiss-Prot;Acc:P42761]	-	-	-	-	-	-
TRINITY_DN95569_c0_g1	-6.85541	7.71273e-05	-inf	8.82739e-06	-6.00834	0.000165884	-6.9499	8.61745e-05	sp|P68203|RS27A_SPOFR Ubiquitin-40S ribosomal protein S27a OS=Spodoptera frugiperda PE=2 SV=2	gi|743855570|ref|XP_010941490.1| PREDICTED: ubiquitin-40S ribosomal protein S27a-like [Elaeis guineensis]	AT2G47110	RPS27AB	UBQ6 [Source:UniProtKB/TrEMBL;Acc:A0A178VYW3]"	Solyc12g098940.2	-	-	PGSC0003DMG400004686	-	Ubiquitin extension protein[Source:PGSC_GENE;Acc:PGSC0003DMG400004686]
TRINITY_DN57106_c0_g1	-6.8471	0.0015395	-7.4227	0.000991271	-5.42708	0.00510527	-6.27022	0.00230106	sp|Q54F07|METK_DICDI S-adenosylmethionine synthase OS=Dictyostelium discoideum GN=metK PE=1 SV=1	gi|223635312|sp|A9NUH8.1|METK1_PICSI RecName: Full=S-adenosylmethionine synthase 1; Short=AdoMet synthase 1; AltName: Full=Methionine adenosyltransferase 1; Short=MAT 1 &gt;gi|116786900|gb|ABK24289.1| unknown [Picea sitchensis]	AT2G36880	METK3	S-adenosylmethionine synthase[Source:UniProtKB/TrEMBL;Acc:A0A178VXF8]	Solyc09g008280.2	SAM3	S-adenosylmethionine synthase 3[Source:UniProtKB/Swiss-Prot;Acc:P43282]	PGSC0003DMG400037250	-	S-adenosylmethionine synthase 2[Source:PGSC_GENE;Acc:PGSC0003DMG400037250]
TRINITY_DN34201_c0_g1	-6.83945	0.00205933	-inf	0.000279905	-inf	0.000301494	-8.5511	0.000799828	sp|A3QBU2|HCP_SHELP Hydroxylamine reductase OS=Shewanella loihica (strain ATCC BAA-1088 / PV-4) GN=hcp PE=3 SV=1	gi|159472877|ref|XP_001694571.1| hybrid-cluster protein [Chlamydomonas reinhardtii] &gt;gi|158276795|gb|EDP02566.1| hybrid-cluster protein [Chlamydomonas reinhardtii]	-	-	-	-	-	-	-	-	-
TRINITY_DN29449_c0_g1	-6.82976	0.000409293	-inf	3.83556e-05	-inf	4.58562e-05	-inf	4.24088e-05	sp|Q9DEX3|CATD_CLUHA Cathepsin D OS=Clupea harengus GN=ctsd PE=1 SV=1	gi|475618394|gb|EMT30433.1| Aspartic proteinase [Aegilops tauschii]	AT1G11910	APA1	aspartic proteinase A1 [Source:TAIR;Acc:AT1G11910]"	Solyc02g032940.3	-	-	PGSC0003DMG400022062	-	Aspartic proteinase[Source:PGSC_GENE;Acc:PGSC0003DMG400022062]
TRINITY_DN107267_c0_g1	-6.82935	4.16162e-05	-inf	9.69278e-06	-inf	1.16927e-05	-inf	1.11882e-05	-	-	-	-	-	-	-	-	-	-	-
TRINITY_DN32880_c1_g1	-6.8258	0.000369971	-6.75815	0.00036394	-5.57127	0.000931532	-5.79288	0.000867783	sp|P55737|HS902_ARATH Heat shock protein 90-2 OS=Arabidopsis thaliana GN=HSP90-2 PE=1 SV=1	gi|1026774565|gb|OAE33620.1| hypothetical protein AXG93_4689s1050 [Marchantia polymorpha subsp. polymorpha]	AT5G56030	HSP81-2	Heat shock protein 81-2[Source:UniProtKB/TrEMBL;Acc:F4K6B6]	Solyc12g015880.2	-	Molecular chaperone Hsp90-1[Source:UniProtKB/TrEMBL;Acc:Q6UJX4]	PGSC0003DMG400029787	-	Molecular chaperone Hsp90-1[Source:PGSC_GENE;Acc:PGSC0003DMG400029787]
TRINITY_DN29939_c0_g2	-6.82024	0.00283366	-7.88616	0.00161193	-3.7722	0.0349557	-5.59255	0.00825358	sp|Q9ZSW1|TBB1_CYAPA Tubulin beta-1 chain OS=Cyanophora paradoxa GN=TUBB1 PE=2 SV=1	gi|1035901987|gb|OAY31587.1| hypothetical protein MANES_14G124600 [Manihot esculenta]	AT5G23860	TUBB8	Tubulin beta chain[Source:UniProtKB/TrEMBL;Acc:A0A178UKM5]	Solyc06g035970.3	-	Tubulin beta chain[Source:UniProtKB/TrEMBL;Acc:K4C4W6]	PGSC0003DMG400029926	-	Tubulin beta chain[Source:PGSC_GENE;Acc:PGSC0003DMG400029926]
TRINITY_DN118379_c0_g1	-6.79755	0.00120686	-inf	0.000401114	-inf	0.000454424	-inf	0.000435842	-	-	-	-	-	-	-	-	-	-	-
TRINITY_DN42229_c0_g1	-6.7744	3.05395e-05	-inf	7.97472e-06	-inf	1.34052e-05	-inf	8.62561e-06	sp|P55737|HS902_ARATH Heat shock protein 90-2 OS=Arabidopsis thaliana GN=HSP90-2 PE=1 SV=1	gi|326512848|dbj|BAK03331.1| predicted protein [Hordeum vulgare subsp. vulgare]	AT5G56030	HSP81-2	Heat shock protein 81-2[Source:UniProtKB/TrEMBL;Acc:F4K6B6]	Solyc07g065840.2	HSC80	Heat shock cognate protein 80[Source:UniProtKB/Swiss-Prot;Acc:P36181]	PGSC0003DMG400014405	-	Heat shock cognate protein 80[Source:PGSC_GENE;Acc:PGSC0003DMG400014405]
TRINITY_DN177495_c0_g1	-6.7616	0.00354427	-inf	0.00135135	-5.64342	0.00733273	-inf	0.00154879	-	-	-	-	-	-	-	-	-	-	-
TRINITY_DN21805_c0_g1	-6.73404	0.00306991	-4.37666	0.0161049	-inf	0.00159073	-inf	0.00126697	sp|Q1A173|RADL6_ARATH Protein RADIALIS-like 6 OS=Arabidopsis thaliana GN=RL6 PE=2 SV=1	gi|460414885|ref|XP_004252792.1| PREDICTED: protein RADIALIS-like 3 [Solanum lycopersicum] &gt;gi|970067515|ref|XP_015060852.1| PREDICTED: protein RADIALIS-like 3 [Solanum pennellii]	AT1G75250	ATRL6	RAD-like 6 [Source:TAIR;Acc:AT1G75250]"	Solyc12g089190.1	-	-	PGSC0003DMG400015461	-	Myb family transcription factor[Source:PGSC_GENE;Acc:PGSC0003DMG400015461]
TRINITY_DN2799_c0_g1	-6.73209	0.000562609	-inf	3.87656e-06	-7.75647	0.000148035	-10.7871	1.25598e-05	sp|Q9FMH8|RD21B_ARATH Probable cysteine protease RD21B OS=Arabidopsis thaliana GN=RD21B PE=1 SV=1	gi|260516654|gb|ACX43954.1| cysteine protease 1 [Brachiaria hybrid cultivar] &gt;gi|260516656|gb|ACX43955.1| cysteine protease 1 [Brachiaria hybrid cultivar] &gt;gi|260516658|gb|ACX43956.1| cysteine protease 1 [Brachiaria hybrid cultivar] &gt;gi|260516660|gb|ACX43957.1| cysteine protease 1 [Brachiaria hybrid cultivar] &gt;gi|260516662|gb|ACX43958.1| cysteine protease 2 [Brachiaria hybrid cultivar…	AT5G43060	RD21B	Probable cysteine protease RD21B[Source:UniProtKB/Swiss-Prot;Acc:Q9FMH8]	Solyc12g056020.1	-	-	PGSC0003DMG400005013	-	Cysteine protease[Source:PGSC_GENE;Acc:PGSC0003DMG400005013]
TRINITY_DN27670_c0_g1	-6.73159	0.00464705	-inf	0.00110092	-4.23073	0.0283254	-inf	0.00117302	sp|P35685|RL7A1_ORYSJ 60S ribosomal protein L7a-1 OS=Oryza sativa subsp. japonica GN=RPL7A-1 PE=2 SV=1	gi|731316098|ref|XP_010694194.1| PREDICTED: 60S ribosomal protein L7a-2 [Beta vulgaris subsp. vulgaris] &gt;gi|870867825|gb|KMT18694.1| hypothetical protein BVRB_2g028190 [Beta vulgaris subsp. vulgaris]	AT3G62870	RPL7AB	60S ribosomal protein L7a-2[Source:UniProtKB/Swiss-Prot;Acc:Q9LZH9]	Solyc06g064470.3	-	-	PGSC0003DMG400022511	-	60S ribosomal protein L7A[Source:PGSC_GENE;Acc:PGSC0003DMG400022511]
TRINITY_DN4859_c1_g1	-6.71004	0.00119571	-inf	0.00021943	-6.49459	0.00142741	-inf	0.000257453	sp|Q23716|EF2_CRYPV Elongation factor 2 OS=Cryptosporidium parvum PE=3 SV=1	gi|729339546|ref|XP_010539582.1| PREDICTED: elongation factor 2-like [Tarenaya hassleriana]	AT1G56070	LOS1	Elongation factor 2 [Source:UniProtKB/Swiss-Prot;Acc:Q9ASR1]	Solyc08g062910.3	-	-	PGSC0003DMG400030733	-	116 kD U5 small nuclear ribonucleoprotein component[Source:PGSC_GENE;Acc:PGSC0003DMG400030733]
TRINITY_DN42422_c1_g1	-6.70711	3.6048e-05	-8.27504	7.37207e-06	-8.04684	8.42724e-06	-7.07422	2.0235e-05	sp|P27659|RL3_MOUSE 60S ribosomal protein L3 OS=Mus musculus GN=Rpl3 PE=1 SV=3	gi|488726154|gb|AGL08207.1| 60s ribosomal protein L1 [Arachis hypogaea]	AT1G61580	ARP2	60S ribosomal protein L3-2 [Source:UniProtKB/Swiss-Prot;Acc:P22738]	Solyc01g103510.3	-	-	PGSC0003DMG400024915	-	Ribosomal protein L3[Source:PGSC_GENE;Acc:PGSC0003DMG400024915]
TRINITY_DN86023_c0_g1	-6.64437	1.32541e-07	-inf	3.17055e-09	-inf	3.09174e-09	-inf	5.85081e-09	sp|B8NM74|USTQ_ASPFN Tyrosinase ustQ OS=Aspergillus flavus (strain ATCC 200026 / FGSC A1120 / NRRL 3357 / JCM 12722 / SRRC 167) GN=ustQ PE=1 SV=1	gi|168066646|ref|XP_001785245.1| predicted protein [Physcomitrella patens] &gt;gi|162663150|gb|EDQ49931.1| predicted protein, partial [Physcomitrella patens]	-	-	-	-	-	-	-	-	-
TRINITY_DN74292_c0_g1	-6.6356	0.0250126	-inf	0.0125515	-inf	0.0141203	-inf	0.0136763	sp|Q8L3Z8|FZR2_ARATH Protein FIZZY-RELATED 2 OS=Arabidopsis thaliana GN=FZR2 PE=1 SV=1	gi|470129688|ref|XP_004300741.1| PREDICTED: protein FIZZY-RELATED 2 [Fragaria vesca subsp. vesca]	AT4G22910	FZR2	FZR2 [Source:UniProtKB/TrEMBL;Acc:A0A178V5I2]"	Solyc12g056490.1	-	-	PGSC0003DMG400010792	-	Cell cycle switch 52A[Source:PGSC_GENE;Acc:PGSC0003DMG400010792]
TRINITY_DN8348_c1_g1	-6.61467	0.00501306	-inf	0.00196147	-inf	0.00218775	-inf	0.00209312	sp|Q9ZSW1|TBB1_CYAPA Tubulin beta-1 chain OS=Cyanophora paradoxa GN=TUBB1 PE=2 SV=1	gi|926786148|ref|XP_013901548.1| Tubulin beta chain [Monoraphidium neglectum] &gt;gi|926791301|ref|XP_013904124.1| Tubulin beta chain [Monoraphidium neglectum] &gt;gi|761972056|gb|KIZ02529.1| Tubulin beta chain [Monoraphidium neglectum] &gt;gi|761975102|gb|KIZ05105.1| Tubulin beta chain [Monoraphidium neglectum]	AT1G75780	TUBB1	Tubulin beta-1 chain [Source:UniProtKB/Swiss-Prot;Acc:P12411]	Solyc04g081490.3	TUB	Tubulin beta chain[Source:UniProtKB/TrEMBL;Acc:Q38MV0]	PGSC0003DMG400009938	-	Beta-tubulin[Source:PGSC_GENE;Acc:PGSC0003DMG400009938]
TRINITY_DN14152_c0_g1	-6.61242	0.000540468	-inf	1.91328e-05	-7.99981	0.0001375	-inf	2.1056e-05	-	gi|970038060|ref|XP_015080366.1| PREDICTED: uncharacterized protein LOC107024008 [Solanum pennellii]	AT5G54870	-	Inositol-1,4,5-trisphosphate 5-phosphatase[Source:UniProtKB/TrEMBL;Acc:Q9FFU3]	Solyc07g064420.3	-	-	PGSC0003DMG402022324	-	Conserved gene of unknown function[Source:PGSC_GENE;Acc:PGSC0003DMG402022324]
TRINITY_DN89165_c0_g1	-6.60913	1.0129e-09	-inf	5.61114e-12	-inf	1.92717e-11	-inf	6.40394e-12	sp|Q24629|REF2P_DROSI Protein ref(2)P OS=Drosophila simulans GN=ref(2)P PE=3 SV=1	-	-	-	-	-	-	-	-	-	-
TRINITY_DN32880_c0_g3	-6.52341	0.00219496	-inf	0.000771465	-3.68285	0.0195571	-4.7121	0.0069136	sp|P36183|ENPL_HORVU Endoplasmin homolog OS=Hordeum vulgare PE=2 SV=1	gi|1027853966|ref|NP_001311945.1| endoplasmin homolog precursor [Nicotiana tabacum] &gt;gi|365189290|dbj|BAL42332.1| Heat shock protein 90 [Nicotiana tabacum]	AT4G24190	HSP90-7	Endoplasmin homolog [Source:UniProtKB/Swiss-Prot;Acc:Q9STX5]	Solyc04g081570.3	-	-	PGSC0003DMG400009940	-	Endoplasmin homolog[Source:PGSC_GENE;Acc:PGSC0003DMG400009940]
TRINITY_DN216998_c0_g4	-6.51836	0.00226238	-inf	0.000800029	-inf	0.000939997	-inf	0.00086174	-	-	-	-	-	-	-	-	-	-	-
TRINITY_DN45881_c0_g3	-6.51584	0.000228139	-5.47355	0.000514078	-inf	7.60667e-05	-inf	6.96608e-05	sp|Q96TP5|ACEA_COCIM Isocitrate lyase OS=Coccidioides immitis (strain RS) GN=ICL1 PE=2 SV=2	gi|971513657|dbj|GAQ84562.1| isocitrate lyase [Klebsormidium flaccidum]	AT3G21720	ICL	Isocitrate lyase [Source:UniProtKB/Swiss-Prot;Acc:P28297]	-	-	-	PGSC0003DMG400025487	-	Isocitrate lyase[Source:PGSC_GENE;Acc:PGSC0003DMG400025487]
TRINITY_DN54320_c0_g4	-6.50609	5.56447e-07	-inf	1.86339e-08	-inf	2.36738e-08	-inf	3.10166e-08	sp|Q39659|MFPA_CUCSA Glyoxysomal fatty acid beta-oxidation multifunctional protein MFP-a OS=Cucumis sativus PE=1 SV=1	gi|633911321|gb|KDD75648.1| 3-hydroxyacyl-CoA dehydrogenase, partial [Helicosporidium sp. ATCC 50920]	AT3G06860	MFP2	Peroxisomal fatty acid beta-oxidationmultifunctional protein MFP2 [Source:UniProtKB/Swiss-Prot;Acc:Q9ZPI5]	Solyc12g099440.2	-	-	PGSC0003DMG400004630	-	Glyoxysomal fatty acid beta-oxidationmultifunctional protein[Source:PGSC_GENE;Acc:PGSC0003DMG400004630]
TRINITY_DN17579_c0_g1	-6.49685	5.01722e-07	-inf	1.64574e-08	-inf	1.59005e-08	-inf	2.75707e-08	sp|P54632|1433_DICDI 14-3-3-like protein OS=Dictyostelium discoideum GN=fttB PE=1 SV=2	gi|720006762|ref|XP_010258087.1| PREDICTED: 14-3-3-like protein GF14 iota [Nelumbo nucifera]	AT1G26480	GRF12	GRF12 [Source:UniProtKB/TrEMBL;Acc:A0A178WJF9]"	Solyc05g012420.3	-	-	PGSC0003DMG400006415	-	14-3-3 protein 7[Source:PGSC_GENE;Acc:PGSC0003DMG400006415]
TRINITY_DN38414_c0_g1	-6.48345	4.91246e-13	-7.99166	7.02939e-15	-6.80795	4.44704e-14	-inf	1.17426e-15	-	-	-	-	-	-	-	-	-	-	-
TRINITY_DN77936_c0_g1	-6.48203	6.58594e-07	-inf	1.30558e-07	-6.22617	1.89394e-06	-inf	1.24096e-07	-	-	-	-	-	-	-	-	-	-	-
TRINITY_DN20088_c0_g1	-6.45054	1.79556e-07	-7.09492	6.25404e-08	-6.18273	1.90682e-07	-inf	3.94147e-09	-	-	-	-	-	-	-	-	-	-	-
TRINITY_DN42174_c1_g1	-6.44063	1.20334e-09	-inf	9.46039e-12	-inf	9.74363e-12	-inf	1.28791e-11	-	gi|971512588|dbj|GAQ85615.1| phytanoyl-CoA hydroxylase [Klebsormidium flaccidum]	-	-	-	-	-	-	-	-	-
TRINITY_DN243235_c0_g1	-6.4105	0.00381501	-6.37447	0.00393774	-inf	0.00108925	-5.5849	0.00602347	-	-	-	-	-	-	-	-	-	-	-
TRINITY_DN27047_c0_g1	-6.39673	0.0220182	-inf	0.0104463	-inf	0.0114002	-inf	0.010983	sp|Q9SMX3|VDAC3_ARATH Mitochondrial outer membrane protein porin 3 OS=Arabidopsis thaliana GN=VDAC3 PE=1 SV=3	gi|357132798|ref|XP_003568015.1| PREDICTED: mitochondrial outer membrane protein porin 2 [Brachypodium distachyon] &gt;gi|944069710|gb|KQK05194.1| hypothetical protein BRADI_2g18630 [Brachypodium distachyon]	AT5G15090	VDAC3	Mitochondrial outer membrane protein porin 3[Source:UniProtKB/Swiss-Prot;Acc:Q9SMX3]	Solyc01g010760.3	-	-	PGSC0003DMG400000864	-	Mitochondrial outer membrane protein porin of 36 kDa[Source:UniProtKB/Swiss-Prot;Acc:P42056]
TRINITY_DN56058_c0_g1	-6.38774	0.0253878	-inf	0.0125121	-inf	0.0141258	-inf	0.0136576	sp|O94632|EGT1_SCHPO Ergothioneine biosynthesis protein 1 OS=Schizosaccharomyces pombe (strain 972 / ATCC 24843) GN=egt1 PE=1 SV=4	gi|159472416|ref|XP_001694347.1| predicted protein [Chlamydomonas reinhardtii] &gt;gi|158277010|gb|EDP02780.1| predicted protein, partial [Chlamydomonas reinhardtii]	-	-	-	-	-	-	-	-	-
TRINITY_DN119641_c0_g1	-6.3777	1.32594e-06	-inf	5.43204e-08	-inf	5.07479e-08	-inf	8.58375e-08	-	-	-	-	-	-	-	-	-	-	-
TRINITY_DN49209_c0_g1	-6.36942	3.03365e-06	-inf	6.18685e-07	-inf	1.30136e-06	-6.47348	3.83554e-06	-	-	-	-	-	-	-	-	-	-	-
TRINITY_DN18207_c0_g1	-6.35919	0.000470419	-4.22075	0.00490399	-7.25307	0.000275675	-3.08916	0.0175945	-	gi|697178902|ref|XP_009598432.1| PREDICTED: uncharacterized protein LOC104094260 [Nicotiana tomentosiformis]	AT2G31082	CLE7	CLAVATA3/ESR (CLE)-related protein 7[Source:UniProtKB/Swiss-Prot;Acc:Q8S8N1]	Solyc07g053370.1	-	-	PGSC0003DMG400019979	-	CLE7 [Source:PGSC_GENE;Acc:PGSC0003DMG400019979]"
TRINITY_DN41718_c0_g1	-6.3276	0.00546228	-inf	0.00213627	-6.17873	0.00650093	-6.08575	0.00575937	sp|Q9TW32|PPIB_DICDI Peptidyl-prolyl cis-trans isomerase B OS=Dictyostelium discoideum GN=cypB PE=1 SV=1	gi|685282244|ref|XP_009132031.1| PREDICTED: peptidyl-prolyl cis-trans isomerase CYP20-1-like [Brassica rapa]	AT2G29960	CYP19-4	Peptidyl-prolyl cis-trans isomerase CYP19-4[Source:UniProtKB/Swiss-Prot;Acc:Q8LDP4]	Solyc06g076970.3	-	-	PGSC0003DMG400030445	-	Peptidyl-prolyl cis-trans isomerase[Source:PGSC_GENE;Acc:PGSC0003DMG400030445]
TRINITY_DN18587_c0_g1	-6.32212	0.0210992	-inf	0.00350418	-4.80635	0.0475943	-inf	0.00388589	-	-	-	-	-	-	-	-	-	-	-
TRINITY_DN253596_c0_g1	-6.31111	2.15165e-06	-inf	9.61433e-08	-inf	9.05051e-08	-inf	1.49074e-07	sp|P27133|COROA_DICDI Coronin-A OS=Dictyostelium discoideum GN=corA PE=1 SV=2	gi|356538449|ref|XP_003537716.1| PREDICTED: WD-40 repeat-containing protein MSI3-like [Glycine max] &gt;gi|734326456|gb|KHN05535.1| WD-40 repeat-containing protein MSI3 [Glycine soja] &gt;gi|947080213|gb|KRH29002.1| hypothetical protein GLYMA_11G091500 [Glycine max]	AT5G56130	THO3	THO complex subunit 3 [Source:UniProtKB/Swiss-Prot;Acc:Q9FKT5]	Solyc05g025510.3	-	-	PGSC0003DMG400015323	-	WD-repeat protein[Source:PGSC_GENE;Acc:PGSC0003DMG400015323]
TRINITY_DN36165_c0_g1	-6.31088	0.00142485	-inf	0.000459874	-6.1797	0.00167188	-inf	0.000501008	sp|P23641|MPCP_YEAST Mitochondrial phosphate carrier protein OS=Saccharomyces cerevisiae (strain ATCC 204508 / S288c) GN=MIR1 PE=1 SV=1	gi|326502344|dbj|BAJ95235.1| predicted protein [Hordeum vulgare subsp. vulgare]	AT3G48850	MPT2	Mitochondrial phosphate carrier protein 2,mitochondrial [Source:UniProtKB/Swiss-Prot;Acc:Q9M2Z8]	Solyc02g094470.3	-	Phosphorus transporter[Source:UniProtKB/TrEMBL;Acc:K4BDP2]	PGSC0003DMG400020196	-	Mitochondrial phosphate carrier protein[Source:PGSC_GENE;Acc:PGSC0003DMG400020196]
TRINITY_DN243021_c0_g1	-6.31071	0.0216663	-inf	0.0103462	-inf	0.0118624	-inf	0.0113654	sp|Q54QB1|ERK2_DICDI Extracellular signal-regulated kinase 2 OS=Dictyostelium discoideum GN=erkB PE=1 SV=1	gi|326505022|dbj|BAK02898.1| predicted protein [Hordeum vulgare subsp. vulgare]	AT4G01370	MPK4	Mitogen-activated protein kinase 4[Source:UniProtKB/Swiss-Prot;Acc:Q39024]	Solyc01g094960.3	MAPK5	Mitogen-activated protein kinase[Source:UniProtKB/TrEMBL;Acc:K4AZN6]	PGSC0003DMG401000057	-	Mitogen-activated protein kinase 4[Source:PGSC_GENE;Acc:PGSC0003DMG401000057]
TRINITY_DN23732_c0_g1	-6.30815	2.58184e-06	-6.28517	8.44992e-07	-5.12274	3.4134e-06	-inf	1.84333e-07	sp|Q9SV07|ASAT1_ARATH Acyl-CoA--sterol O-acyltransferase 1 OS=Arabidopsis thaliana GN=ASAT1 PE=1 SV=1	gi|723743137|ref|XP_004250553.2| PREDICTED: acyl-CoA--sterol O-acyltransferase 1-like [Solanum lycopersicum]	AT3G51970	ASAT1	Acyl-CoA--sterol O-acyltransferase 1[Source:UniProtKB/Swiss-Prot;Acc:Q9SV07]	Solyc11g012250.1	-	-	PGSC0003DMG402013278	-	Acyltransferase[Source:PGSC_GENE;Acc:PGSC0003DMG402013278]
TRINITY_DN56002_c0_g1	-6.30333	0.0115283	-inf	0.00230673	-5.12281	0.024435	-inf	0.00241694	sp|Q4R5M2|CATB_MACFA Cathepsin B OS=Macaca fascicularis GN=CTSB PE=2 SV=1	gi|326515156|dbj|BAK03491.1| predicted protein [Hordeum vulgare subsp. vulgare]	AT1G02305	CATHB2	Cathepsin B-like protease 2[Source:UniProtKB/Swiss-Prot;Acc:Q93VC9]	Solyc02g069100.3	-	-	PGSC0003DMG400010362	-	Cathepsin B-like cysteine proteinase[Source:PGSC_GENE;Acc:PGSC0003DMG400010362]
TRINITY_DN21268_c0_g1	-6.29399	0.00069232	-inf	6.17133e-05	-6.12045	0.00076991	-6.06722	0.000729915	sp|O77302|RS10_LUMRU 40S ribosomal protein S10 OS=Lumbricus rubellus GN=RPS10 PE=2 SV=1	gi|326533900|dbj|BAJ93723.1| predicted protein, partial [Hordeum vulgare subsp. vulgare]	AT5G52650	RPS10C	40S ribosomal protein S10-3[Source:UniProtKB/Swiss-Prot;Acc:Q9LTF2]	Solyc12g096540.2	-	-	PGSC0003DMG402029274	-	40S ribosomal protein S10[Source:PGSC_GENE;Acc:PGSC0003DMG402029274]
TRINITY_DN51716_c0_g1	-6.2684	6.94505e-06	-inf	1.54684e-06	-inf	3.21512e-06	-inf	1.62202e-06	sp|P07683|AMYG_RHIOR Glucoamylase 1 OS=Rhizopus oryzae PE=1 SV=2	-	-	-	-	-	-	-	-	-	-
TRINITY_DN14426_c0_g1	-6.26678	0.000226709	-5.59875	0.000406236	-5.99705	0.000253701	-7.02412	0.000106288	sp|Q9SS17|RS241_ARATH 40S ribosomal protein S24-1 OS=Arabidopsis thaliana GN=RPS24A PE=2 SV=1	gi|168013371|ref|XP_001759373.1| predicted protein [Physcomitrella patens] &gt;gi|162689303|gb|EDQ75675.1| predicted protein [Physcomitrella patens]	AT3G04920	RPS24A	40S ribosomal protein S24-1[Source:UniProtKB/Swiss-Prot;Acc:Q9SS17]	Solyc06g084230.3	-	40S ribosomal protein S24[Source:UniProtKB/TrEMBL;Acc:K4CAS8]	PGSC0003DMG400019360	-	40S ribosomal protein S24[Source:PGSC_GENE;Acc:PGSC0003DMG400019360]
TRINITY_DN77978_c0_g1	-6.2665	0.000616797	-inf	3.79075e-05	-7.05216	0.0003059	-inf	4.47891e-05	sp|P48347|14310_ARATH 14-3-3-like protein GF14 epsilon OS=Arabidopsis thaliana GN=GRF10 PE=1 SV=1	gi|727434880|ref|XP_010498698.1| PREDICTED: 14-3-3-like protein GF14 epsilon isoform X1 [Camelina sativa] &gt;gi|727434882|ref|XP_010498699.1| PREDICTED: 14-3-3-like protein GF14 epsilon isoform X2 [Camelina sativa] &gt;gi|727434884|ref|XP_010498700.1| PREDICTED: 14-3-3-like protein GF14 epsilon isoform X3 [Camelina sativa] &gt;gi|727608722|ref|XP_010477491.1| PREDICTED: 14-3-3-like protein GF14 …	AT1G22300	GRF10	GRF10 [Source:UniProtKB/TrEMBL;Acc:A0A178W0Z4]"	Solyc04g012120.3	-	-	PGSC0003DMG400006415	-	14-3-3 protein 7[Source:PGSC_GENE;Acc:PGSC0003DMG400006415]
TRINITY_DN226566_c0_g1	-6.25667	0.00560544	-inf	0.00217017	-inf	0.00262282	-inf	0.0024648	sp|Q9LEM9|DES6_CERPU Acyl-lipid (9-3)-desaturase OS=Ceratodon purpureus PE=1 SV=1	gi|693498206|emb|CEF99426.1| Cytochrome b5-like heme/steroid binding domain, partial [Ostreococcus tauri]	AT3G61580	SLD1	Delta(8)-fatty-acid desaturase 1[Source:UniProtKB/Swiss-Prot;Acc:Q9ZRP7]	Solyc10g011820.3	-	-	PGSC0003DMG400029934	-	Sphingolipid delta-8 desaturase[Source:PGSC_GENE;Acc:PGSC0003DMG400029934]
TRINITY_DN7795_c0_g2	-6.24234	0.00196891	-inf	0.000229663	-6.67904	0.00141285	-5.79101	0.003013	sp|Q9U9L2|RL8_ANOGA 60S ribosomal protein L8 OS=Anopheles gambiae GN=RpL8 PE=2 SV=2	gi|729468685|ref|XP_010526791.1| PREDICTED: 60S ribosomal protein L8-3-like [Tarenaya hassleriana]	AT4G36130	RPL8C	60S ribosomal protein L8-3 [Source:UniProtKB/Swiss-Prot;Acc:Q42064]	Solyc07g063910.3	-	-	PGSC0003DMG400019272	-	60S ribosomal protein L8[Source:PGSC_GENE;Acc:PGSC0003DMG400019272]
TRINITY_DN24119_c0_g1	-6.24221	0.00819172	-inf	0.00204171	-inf	0.00227573	-inf	0.0021569	sp|Q93YI9|PROF_CAPAN Profilin OS=Capsicum annuum PE=1 SV=1	gi|431812555|gb|AGA84056.1| profilin [Arachis hypogaea]	AT4G29350	PRO2	Profilin-2 [Source:UniProtKB/Swiss-Prot;Acc:Q42418]	Solyc08g066110.3	profilin	Profilin-2 [Source:UniProtKB/Swiss-Prot;Acc:Q93YG7]	PGSC0003DMG400025460	-	Profilin[Source:PGSC_GENE;Acc:PGSC0003DMG400025460]
TRINITY_DN47721_c0_g1	-6.23709	2.15175e-09	-inf	2.30979e-12	-inf	2.80644e-12	-inf	6.51367e-12	sp|P61076|TRXR2_PLAF7 Thioredoxin reductase 2 OS=Plasmodium falciparum (isolate 3D7) GN=trxr2 PE=1 SV=2	gi|302834201|ref|XP_002948663.1| NADPH-dependent thioredoxin reductase 1 [Volvox carteri f. nagariensis] &gt;gi|300265854|gb|EFJ50043.1| NADPH-dependent thioredoxin reductase 1 [Volvox carteri f. nagariensis]	AT3G54660	EMB2360	At3g54660 [Source:UniProtKB/TrEMBL;Acc:Q5FV38]"	Solyc09g065900.3	GR	Glutathione reductase[Source:UniProtKB/TrEMBL;Acc:K4CUL6]	PGSC0003DMG400007537	-	Glutathione reductase, chloroplastic[Source:PGSC_GENE;Acc:PGSC0003DMG400007537]
TRINITY_DN25205_c0_g1	-6.23667	0.00106508	-7.17398	0.000522762	-4.98653	0.00302789	-7.01487	0.000564209	sp|A6H769|RS7_BOVIN 40S ribosomal protein S7 OS=Bos taurus GN=RPS7 PE=2 SV=1	gi|1004135248|gb|KXZ43313.1| hypothetical protein GPECTOR_94g635 [Gonium pectorale]	AT1G48830	RPS7A	40S ribosomal protein S7[Source:UniProtKB/TrEMBL;Acc:A0A178WGF0]	Solyc06g069090.3	-	40S ribosomal protein S7[Source:UniProtKB/TrEMBL;Acc:K4C882]	PGSC0003DMG400005385	-	40S ribosomal protein S7[Source:PGSC_GENE;Acc:PGSC0003DMG400005385]
TRINITY_DN23535_c0_g1	-6.23609	0.00118842	-inf	0.000195881	-inf	0.000230067	-6.33065	0.00130452	sp|Q24JY1|RL23A_BOVIN 60S ribosomal protein L23a OS=Bos taurus GN=RPL23A PE=2 SV=1	gi|697114457|ref|XP_009611136.1| PREDICTED: 60S ribosomal protein L23a-like [Nicotiana tomentosiformis] &gt;gi|1025356467|ref|XP_016511587.1| PREDICTED: 60S ribosomal protein L23a-like [Nicotiana tabacum]	AT3G55280	RPL23AB	60S ribosomal protein L23a-2[Source:UniProtKB/Swiss-Prot;Acc:Q9M3C3]	Solyc09g005720.3	-	-	PGSC0003DMG400023925	-	Ribosomal protein L25[Source:PGSC_GENE;Acc:PGSC0003DMG400023925]
TRINITY_DN109071_c0_g1	-6.23473	0.0349801	-inf	0.0184127	-inf	0.0211906	-inf	0.0188989	sp|P21448|MDR1_CRIGR Multidrug resistance protein 1 OS=Cricetulus griseus GN=ABCB1 PE=1 SV=2	gi|923820879|ref|XP_013694092.1| PREDICTED: ABC transporter B family member 11-like [Brassica napus]	AT1G02520	ABCB11	ABC transporter B family member 11[Source:UniProtKB/Swiss-Prot;Acc:Q9FWX7]	Solyc06g009280.2	-	-	PGSC0003DMG400007294	-	Multidrug/pheromone exporter, MDR family, ABCtransporter family[Source:PGSC_GENE;Acc:PGSC0003DMG400007294]
TRINITY_DN25584_c0_g1	-6.2251	6.50041e-13	-inf	5.8808e-16	-6.41553	2.9236e-12	-inf	3.73837e-16	-	-	-	-	-	-	-	-	-	-	-
TRINITY_DN1282_c0_g1	-6.21833	0.00995425	-inf	0.00262909	-5.4162	0.0157332	-inf	0.00296157	sp|O00909|ARF1_DICDI ADP-ribosylation factor 1 OS=Dictyostelium discoideum GN=arfA PE=1 SV=3	gi|413932675|gb|AFW67226.1| hypothetical protein ZEAMMB73_332083 [Zea mays]	AT5G14670	ATARFA1B	ADP-ribosylation factor A1B[Source:UniProtKB/TrEMBL;Acc:Q9LYJ3]	Solyc12g099080.2	-	-	PGSC0003DMG400013514	-	ADP-ribosylation factor[Source:PGSC_GENE;Acc:PGSC0003DMG400013514]
TRINITY_DN37481_c0_g1	-6.19929	0.0079216	-inf	0.00313669	-5.92802	0.00871466	-inf	0.00334542	sp|E2RKA8|RL32_CANLF 60S ribosomal protein L32 OS=Canis lupus familiaris GN=RPL32 PE=1 SV=1	gi|159474808|ref|XP_001695517.1| ribosomal protein L32, component of cytosolic 80S ribosome and 60S large subunit [Chlamydomonas reinhardtii] &gt;gi|158276000|gb|EDP01775.1| ribosomal protein L32 [Chlamydomonas reinhardtii]	AT4G18100	RPL32A	60S ribosomal protein L32-1[Source:UniProtKB/Swiss-Prot;Acc:P49211]	Solyc08g006900.3	-	-	PGSC0003DMG400002274	-	Ly200 [Source:PGSC_GENE;Acc:PGSC0003DMG400002274]"
TRINITY_DN27704_c0_g2	-6.18891	0.00558349	-7.73175	0.00215145	-6.50131	0.00415308	-7.53086	0.00226967	sp|P02350|RS31_XENLA 40S ribosomal protein S3-A OS=Xenopus laevis GN=rps3-a PE=2 SV=2	gi|388507388|gb|AFK41760.1| unknown [Lotus japonicus]	AT5G35530	RPS3C	40S ribosomal protein S3-3 [Source:UniProtKB/Swiss-Prot;Acc:Q9FJA6]	Solyc07g041310.3	-	-	PGSC0003DMG400019563	-	Ribosomal protein[Source:PGSC_GENE;Acc:PGSC0003DMG400019563]
TRINITY_DN86299_c0_g3	-6.18863	0.0083544	-inf	0.00205758	-inf	0.00227294	-inf	0.0021829	sp|Q869R1|CTLHB_DICDI CTL-like protein DDB_G0274487 OS=Dictyostelium discoideum GN=DDB_G0274487 PE=3 SV=1	gi|1026773883|gb|OAE33041.1| hypothetical protein AXG93_1913s1430 [Marchantia polymorpha subsp. polymorpha]	AT1G25500	-	Plasma-membrane choline transporter family protein[Source:UniProtKB/TrEMBL;Acc:Q9C6L9]	Solyc05g009660.3	-	-	PGSC0003DMG402012961	-	Protein PNS1[Source:PGSC_GENE;Acc:PGSC0003DMG402012961]
TRINITY_DN27265_c0_g1	-6.14639	0.000144466	-8.22553	1.98538e-05	-5.59879	0.000260386	-6.16453	0.000162059	sp|Q9M5M7|RL10_EUPES 60S ribosomal protein L10 OS=Euphorbia esula GN=RPL10 PE=2 SV=1	gi|168007452|ref|XP_001756422.1| predicted protein [Physcomitrella patens] &gt;gi|162692461|gb|EDQ78818.1| predicted protein [Physcomitrella patens]	AT1G26910	RPL10B	60S ribosomal protein L10-2[Source:UniProtKB/Swiss-Prot;Acc:Q08770]	Solyc06g007520.3	ACI29	60S ribosomal protein L10[Source:UniProtKB/TrEMBL;Acc:Q3SC85]	PGSC0003DMG400030386	-	60S ribosomal protein L10[Source:PGSC_GENE;Acc:PGSC0003DMG400030386]
TRINITY_DN152871_c0_g1	-6.14541	1.40392e-05	-inf	2.61272e-06	-5.89332	1.79697e-05	-inf	3.26893e-06	-	-	-	-	-	-	-	-	-	-	-
TRINITY_DN127747_c0_g1	-6.14509	0.00424049	-inf	0.000593938	-inf	0.000653587	-inf	0.000637533	sp|Q26481|RL5_STYCL 60S ribosomal protein L5 OS=Styela clava GN=RPL5 PE=3 SV=3	gi|971509340|dbj|GAQ88858.1| 60S ribosomal protein L5 [Klebsormidium flaccidum]	AT3G25520	ATL5	RPL5A [Source:UniProtKB/TrEMBL;Acc:A0A178V891]"	Solyc06g007670.3	-	-	PGSC0003DMG400027667	-	Ribosomal protein L5[Source:PGSC_GENE;Acc:PGSC0003DMG400027667]
TRINITY_DN124513_c0_g1	-6.10501	2.44144e-07	-inf	5.09346e-09	-inf	1.24988e-08	-inf	5.84009e-09	-	-	-	-	-	-	-	-	-	-	-
TRINITY_DN6366_c1_g3	-6.10049	0.00224551	-inf	0.000184204	-inf	0.000202374	-7.88225	0.000556372	sp|Q5ZKC9|1433Z_CHICK 14-3-3 protein zeta OS=Gallus gallus GN=YWHAZ PE=2 SV=1	gi|565460914|ref|XP_006288456.1| hypothetical protein CARUB_v10001717mg [Capsella rubella] &gt;gi|482557162|gb|EOA21354.1| hypothetical protein CARUB_v10001717mg [Capsella rubella]	AT4G09000	GRF1	General regulatory factor 1[Source:UniProtKB/TrEMBL;Acc:F4JJ94]	Solyc11g010470.2	TFT1	-	PGSC0003DMG401016141	-	14-3-3 protein[Source:PGSC_GENE;Acc:PGSC0003DMG401016141]
TRINITY_DN50989_c0_g1	-6.09623	8.1737e-06	-inf	1.39163e-07	-inf	1.98658e-07	-inf	1.86803e-07	-	-	-	-	-	-	-	-	-	-	-
TRINITY_DN34322_c0_g1	-6.09348	0.000718336	-inf	0.000232969	-inf	0.000351883	-inf	0.000234752	-	-	-	-	-	-	-	-	-	-	-
TRINITY_DN78241_c0_g1	-6.08428	1.15433e-05	-inf	7.39947e-07	-inf	6.61973e-07	-inf	1.05264e-06	-	-	-	-	-	-	-	-	-	-	-
TRINITY_DN31382_c0_g1	-6.08288	0.00666473	-7.65864	0.00263671	-5.10617	0.0127739	-7.45787	0.00277454	sp|A8HS48|RS3A_CHLRE 40S ribosomal protein S3a OS=Chlamydomonas reinhardtii GN=CHLREDRAFT_168484 PE=3 SV=1	gi|1004133020|gb|KXZ41449.1| hypothetical protein GPECTOR_462g370 [Gonium pectorale]	AT4G34670	RPS3AB	40S ribosomal protein S3a[Source:UniProtKB/TrEMBL;Acc:A0A178UZT1]	Solyc03g097900.3	-	40S ribosomal protein S3a[Source:UniProtKB/TrEMBL;Acc:K4BJK7]	PGSC0003DMG400033684	-	Cyc07 [Source:PGSC_GENE;Acc:PGSC0003DMG400033684]"
TRINITY_DN42652_c0_g1	-6.04837	0.028824	-inf	0.0138762	-inf	0.0152601	-inf	0.0144994	sp|Q21N29|METE_SACD2 5-methyltetrahydropteroyltriglutamate--homocysteine methyltransferase OS=Saccharophagus degradans (strain 2-40 / ATCC 43961 / DSM 17024) GN=metE PE=3 SV=1	gi|326518198|dbj|BAK07351.1| predicted protein [Hordeum vulgare subsp. vulgare] &gt;gi|1027154267|gb|OAG14663.1| cobalamin-independent methionine synthase [Alternaria alternata]	AT5G17920	MS1	5-methyltetrahydropteroyltriglutamate--homocysteinemethyltransferase 1 [Source:UniProtKB/Swiss-Prot;Acc:O50008]	Solyc01g009180.3	-	-	PGSC0003DMG400008708	-	Methionine synthase[Source:PGSC_GENE;Acc:PGSC0003DMG400008708]
TRINITY_DN83449_c0_g1	-6.04778	2.37761e-07	-8.01477	1.03005e-08	-6.91137	4.36777e-08	-5.82052	5.85585e-07	-	-	-	-	-	-	-	-	-	-	-
TRINITY_DN81256_c0_g1	-6.03832	0.00198842	-6.03878	0.00191817	-2.81834	0.0368294	-3.8471	0.0155441	sp|P31729|OV16_ONCVO OV-16 antigen OS=Onchocerca volvulus GN=OV16 PE=2 SV=2	gi|661896456|emb|CDO99645.1| unnamed protein product [Coffea canephora]	AT5G03840	TFL1	Protein TERMINAL FLOWER 1 [Source:UniProtKB/Swiss-Prot;Acc:P93003]	Solyc02g079290.3	-	-	PGSC0003DMG400014322	-	CEN 1 [Source:PGSC_GENE;Acc:PGSC0003DMG400014322]"
TRINITY_DN260316_c0_g1	-6.02979	1.78801e-08	-inf	3.63073e-11	-inf	4.19564e-11	-inf	8.72716e-11	sp|O74919|RNC1_SCHPO RNA-binding protein rnc1 OS=Schizosaccharomyces pombe (strain 972 / ATCC 24843) GN=rnc1 PE=1 SV=1	gi|502078643|ref|XP_004486011.1| PREDICTED: KH domain-containing protein At4g18375 [Cicer arietinum]	AT5G46190	-	RNA-binding KH domain-containing protein[Source:TAIR;Acc:AT5G46190]	Solyc08g048500.3	-	-	PGSC0003DMG400023482	-	Far upstream element-binding protein[Source:PGSC_GENE;Acc:PGSC0003DMG400023482]
TRINITY_DN89864_c0_g3	-6.02789	1.28187e-08	-3.88856	9.36053e-07	-4.5848	5.79623e-08	-4.34896	4.98735e-07	-	-	-	-	-	-	-	-	-	-	-
TRINITY_DN44608_c0_g1	-6.02079	2.15205e-05	-inf	1.54004e-06	-5.90228	8.93829e-06	-inf	2.14568e-06	sp|P40372|RL3A_SCHPO 60S ribosomal protein L3-A OS=Schizosaccharomyces pombe (strain 972 / ATCC 24843) GN=rpl301 PE=1 SV=2	gi|326509435|dbj|BAJ91634.1| predicted protein [Hordeum vulgare subsp. vulgare]	AT1G61580	ARP2	60S ribosomal protein L3-2 [Source:UniProtKB/Swiss-Prot;Acc:P22738]	Solyc01g103510.3	-	-	PGSC0003DMG400024915	-	Ribosomal protein L3[Source:PGSC_GENE;Acc:PGSC0003DMG400024915]
TRINITY_DN23521_c0_g1	-6.00991	2.75037e-05	-inf	2.12972e-06	-inf	3.33847e-06	-7.11906	1.3197e-05	sp|P15214|GST_PROMI Glutathione S-transferase GST-6.0 OS=Proteus mirabilis GN=gstB PE=1 SV=2	gi|1009180257|ref|XP_015871526.1| PREDICTED: glutathione S-transferase GstA-like [Ziziphus jujuba]	-	-	-	-	-	-	-	-	-
TRINITY_DN16756_c0_g1	-6.0072	0.00965445	-inf	0.00239189	-5.21071	0.0153831	-inf	0.00253617	sp|Q2KHT7|RS27_BOVIN 40S ribosomal protein S27 OS=Bos taurus GN=RPS27 PE=3 SV=3	gi|255078296|ref|XP_002502728.1| predicted protein [Micromonas commoda] &gt;gi|226517994|gb|ACO63986.1| predicted protein [Micromonas commoda]	AT3G61110	RPS27B	40S ribosomal protein S27[Source:UniProtKB/TrEMBL;Acc:A0A178VC05]	Solyc06g068710.3	-	40S ribosomal protein S27[Source:UniProtKB/TrEMBL;Acc:K4C845]	PGSC0003DMG400016367	-	Ribosomal protein S27[Source:PGSC_GENE;Acc:PGSC0003DMG400016367]
TRINITY_DN45649_c0_g1	-6.00272	0.00442927	-inf	0.00158115	-5.73164	0.00498457	-inf	0.00169809	sp|O62742|NLTP_RABIT Non-specific lipid-transfer protein OS=Oryctolagus cuniculus GN=SCP2 PE=1 SV=1	gi|743891736|ref|XP_010911392.1| PREDICTED: non-specific lipid-transfer protein-like, partial [Elaeis guineensis]	AT1G04710	KAT1	PKT4 [Source:UniProtKB/TrEMBL;Acc:A0A178W7T5]"	Solyc09g091460.3	-	-	PGSC0003DMG400029618	-	3-ketoacyl CoA thiolase 2[Source:PGSC_GENE;Acc:PGSC0003DMG400029618]
TRINITY_DN82230_c0_g1	-5.99624	1.96935e-05	-inf	1.40243e-06	-inf	1.25694e-06	-inf	1.94618e-06	-	-	-	-	-	-	-	-	-	-	-
TRINITY_DN52776_c0_g1	-5.98733	2.98038e-05	-5.90527	1.38118e-05	-3.47289	0.000572821	-inf	3.12241e-06	sp|O65351|SBT17_ARATH Subtilisin-like protease SBT1.7 OS=Arabidopsis thaliana GN=SBT1.7 PE=1 SV=1	gi|723724629|ref|XP_004245672.2| PREDICTED: LOW QUALITY PROTEIN: subtilisin-like protease SDD1 [Solanum lycopersicum]	AT5G67360	SBT1.7	Subtilisin-like protease SBT1.7[Source:UniProtKB/Swiss-Prot;Acc:O65351]	Solyc08g079980.1	-	-	PGSC0003DMG400022725	-	Subtilisin-like protease[Source:PGSC_GENE;Acc:PGSC0003DMG400022725]
TRINITY_DN19115_c0_g1	-5.97858	0.000394629	-5.51158	0.000612933	-4.51365	0.0019646	-6.59118	0.000240173	sp|Q10192|RL18A_SCHPO 60S ribosomal protein L18-A OS=Schizosaccharomyces pombe (strain 972 / ATCC 24843) GN=rpl1801 PE=1 SV=1	gi|168016845|ref|XP_001760959.1| predicted protein [Physcomitrella patens] &gt;gi|162687968|gb|EDQ74348.1| predicted protein [Physcomitrella patens]	AT5G27850	RPL18C	60S ribosomal protein L18-3[Source:UniProtKB/Swiss-Prot;Acc:Q940B0]	Solyc01g099900.3	-	-	PGSC0003DMG400024723	-	60S ribosomal protein L18[Source:PGSC_GENE;Acc:PGSC0003DMG400024723]
TRINITY_DN24575_c0_g1	-5.9772	7.98585e-05	-inf	1.8479e-05	-inf	3.03606e-05	-inf	2.24639e-05	sp|P29522|EF1B2_BOMMO Elongation factor 1-beta&apos; OS=Bombyx mori PE=1 SV=2	gi|326512518|dbj|BAJ99614.1| predicted protein [Hordeum vulgare subsp. vulgare]	AT5G12110	-	At5g12110 [Source:UniProtKB/TrEMBL;Acc:Q29PY2]"	Solyc11g072190.2	-	-	PGSC0003DMG400027388	-	Elongation factor 1B alpha-subunit[Source:PGSC_GENE;Acc:PGSC0003DMG400027388]
TRINITY_DN17414_c0_g1	-5.96819	0.013339	-inf	0.00353244	-inf	0.00390219	-inf	0.00372725	sp|P26197|ACT2_ABSGL Actin-2 OS=Absidia glauca GN=ACT2 PE=3 SV=1	gi|728847904|gb|KHG27347.1| Actin [Gossypium arboreum]	AT5G09810	ACT7	AtACT7 [Source:UniProtKB/TrEMBL;Acc:A0A178UEW4]"	Solyc03g078400.3	ACT	-	PGSC0003DMG400018449	-	Actin [Source:PGSC_GENE;Acc:PGSC0003DMG400018449]"
TRINITY_DN51161_c0_g1	-5.96468	3.3133e-05	-5.90139	1.54092e-05	-inf	2.30356e-06	-inf	3.5236e-06	-	-	-	-	-	-	-	-	-	-	-
TRINITY_DN95951_c0_g1	-5.94838	3.48062e-05	-inf	2.74499e-06	-inf	2.43343e-06	-inf	3.74096e-06	-	-	-	-	-	-	-	-	-	-	-
TRINITY_DN181295_c0_g1	-5.91252	5.57729e-05	-inf	1.25532e-05	-inf	2.15963e-05	-inf	1.49815e-05	-	-	-	-	-	-	-	-	-	-	-
TRINITY_DN22951_c0_g1	-5.90762	0.00460787	-5.90747	0.00458267	-6.32285	0.00331345	-7.29078	0.00176041	sp|P93099|RL13A_CYAPA 60S ribosomal protein L13a OS=Cyanophora paradoxa PE=2 SV=1	gi|971510651|dbj|GAQ87543.1| 60S ribosomal protein L13A family [Klebsormidium flaccidum]	AT4G13170	RPL13AC	60S ribosomal protein L13a-3[Source:UniProtKB/Swiss-Prot;Acc:Q9SVR0]	Solyc09g091740.3	-	-	PGSC0003DMG400029659	-	60S ribosomal protein L13a[Source:PGSC_GENE;Acc:PGSC0003DMG400029659]
TRINITY_DN12906_c0_g1	-5.89418	0.00083361	-8.78943	6.20215e-05	-8.58317	7.1282e-05	-inf	2.14834e-05	sp|P17126|ACT_HYDVU Actin, non-muscle 6.2 OS=Hydra vulgaris PE=3 SV=1	gi|326521830|dbj|BAK00491.1| predicted protein [Hordeum vulgare subsp. vulgare]	AT3G18780	ACT2	Actin-2 [Source:UniProtKB/Swiss-Prot;Acc:Q96292]"	Solyc10g080500.2	Tom52	-	PGSC0003DMG400030319	-	Actin [Source:PGSC_GENE;Acc:PGSC0003DMG400030319]"
TRINITY_DN31752_c0_g1	-5.87067	5.21934e-05	-inf	4.51818e-06	-inf	3.99428e-06	-inf	6.00107e-06	-	-	-	-	-	-	-	-	-	-	-
TRINITY_DN28377_c0_g1	-5.86988	0.0119086	-inf	0.00215878	-4.86501	0.021717	-inf	0.00227566	sp|P0CT83|RL12A_SCHPO 60S ribosomal protein L12-A OS=Schizosaccharomyces pombe (strain 972 / ATCC 24843) GN=rpl1201 PE=3 SV=1	gi|527192076|gb|EPS62643.1| hypothetical protein M569_12145, partial [Genlisea aurea]	AT3G53430	RPL12B	60S ribosomal Protein L12-like[Source:UniProtKB/TrEMBL;Acc:Q0WW72]	Solyc11g069440.1	-	-	PGSC0003DMG400033341	-	60S ribosomal protein L12[Source:PGSC_GENE;Acc:PGSC0003DMG400033341]
TRINITY_DN159798_c0_g1	-5.85062	6.03669e-05	-inf	5.36552e-06	-inf	4.73458e-06	-inf	7.09321e-06	-	gi|552808967|ref|XP_005842829.1| hypothetical protein CHLNCDRAFT_142575 [Chlorella variabilis] &gt;gi|307102442|gb|EFN50717.1| hypothetical protein CHLNCDRAFT_142575 [Chlorella variabilis]	-	-	-	-	-	-	-	-	-
TRINITY_DN31937_c0_g1	-5.85032	0.00412287	-inf	0.00142486	-4.5796	0.00893628	-inf	0.00153533	-	-	-	-	-	-	-	-	-	-	-
TRINITY_DN58462_c0_g1	-5.84674	0.00049033	-inf	0.000147351	-inf	0.000231943	-inf	0.000149689	sp|D4ATM6|A7590_ARTBC Uncharacterized secreted protein ARB_07590 OS=Arthroderma benhamiae (strain ATCC MYA-4681 / CBS 112371) GN=ARB_07590 PE=1 SV=1	-	-	-	-	-	-	-	-	-	-
TRINITY_DN104647_c0_g2	-5.84266	0.0127877	-inf	0.00536465	-4.62616	0.0241562	-5.97383	0.0140339	sp|Q55DR6|FCSA_DICDI Fatty acyl-CoA synthetase A OS=Dictyostelium discoideum GN=fcsA PE=1 SV=1	gi|685287840|ref|XP_009134866.1| PREDICTED: LOW QUALITY PROTEIN: long chain acyl-CoA synthetase 6, peroxisomal-like [Brassica rapa]	AT3G05970	LACS6	Long chain acyl-CoA synthetase 6, peroxisomal[Source:UniProtKB/Swiss-Prot;Acc:Q8LPS1]	Solyc08g082280.3	-	-	PGSC0003DMG402000216	-	Long-chain acyl-CoA synthetase 4[Source:PGSC_GENE;Acc:PGSC0003DMG402000216]
TRINITY_DN67406_c0_g1	-5.84185	7.08366e-05	-inf	6.59064e-06	-3.98942	0.000302993	-inf	8.51498e-06	sp|Q5R143|ENO_IDILO Enolase OS=Idiomarina loihiensis (strain ATCC BAA-735 / DSM 15497 / L2-TR) GN=eno PE=3 SV=1	gi|159489988|ref|XP_001702971.1| enolase [Chlamydomonas reinhardtii] &gt;gi|158270878|gb|EDO96709.1| enolase [Chlamydomonas reinhardtii]	AT2G36530	ENO2	LOS2 [Source:UniProtKB/TrEMBL;Acc:A0A178VT47]"	Solyc09g009020.3	PGH1	Enolase [Source:UniProtKB/Swiss-Prot;Acc:P26300]"	PGSC0003DMG402002721	-	Enolase [Source:PGSC_GENE;Acc:PGSC0003DMG402002721]"
TRINITY_DN190236_c0_g1	-5.84057	0.00265156	-inf	0.000302136	-4.83165	0.00595011	-inf	0.000326288	sp|Q9LYK9|RS263_ARATH 40S ribosomal protein S26-3 OS=Arabidopsis thaliana GN=RPS26C PE=2 SV=1	gi|297820392|ref|XP_002878079.1| hypothetical protein ARALYDRAFT_486074 [Arabidopsis lyrata subsp. lyrata] &gt;gi|297323917|gb|EFH54338.1| hypothetical protein ARALYDRAFT_486074 [Arabidopsis lyrata subsp. lyrata]	AT3G56340	RPS26C	40S ribosomal protein S26[Source:UniProtKB/TrEMBL;Acc:A0A178VFW7]	Solyc06g007470.3	-	40S ribosomal protein S26[Source:UniProtKB/TrEMBL;Acc:K4C3C9]	PGSC0003DMG400020566	-	Ribosomal protein S26[Source:PGSC_GENE;Acc:PGSC0003DMG400020566]
TRINITY_DN269999_c0_g1	-5.83677	8.38064e-07	-inf	1.04819e-08	-6.70879	4.70894e-07	-inf	9.97523e-09	sp|O07576|YHDG_BACSU Uncharacterized amino acid permease YhdG OS=Bacillus subtilis (strain 168) GN=yhdG PE=2 SV=1	gi|1023966687|gb|KZV15028.1| cationic amino acid transporter 4, vacuolar [Dorcoceras hygrometricum]	AT3G03720	CAT4	Cationic amino acid transporter 4, vacuolar[Source:UniProtKB/Swiss-Prot;Acc:Q8W4K3]	Solyc10g018600.2	-	-	PGSC0003DMG400028215	-	Cationic amino acid transporter[Source:PGSC_GENE;Acc:PGSC0003DMG400028215]
TRINITY_DN242964_c0_g1	-5.8284	1.09141e-07	-inf	3.83589e-10	-inf	3.91302e-10	-inf	7.9777e-10	-	-	-	-	-	-	-	-	-	-	-
TRINITY_DN49054_c0_g2	-5.82671	0.00133147	-5.16666	0.00223063	-inf	0.000229677	-6.59193	0.000686769	sp|D4A1R8|CPNE1_RAT Copine-1 OS=Rattus norvegicus GN=Cpne1 PE=1 SV=1	gi|971507157|dbj|GAQ91048.1| calcium-dependent phospholipid-binding Copine family protein [Klebsormidium flaccidum]	AT5G61900	BON1	Protein BONZAI 1 [Source:UniProtKB/Swiss-Prot;Acc:Q941L3]	Solyc06g068840.3	-	-	PGSC0003DMG400012613	-	RING-finger protein[Source:PGSC_GENE;Acc:PGSC0003DMG400012613]
TRINITY_DN39042_c0_g1	-5.82663	8.63331e-08	-inf	2.87954e-10	-inf	3.01727e-10	-inf	6.00763e-10	sp|P47727|CBR1_RAT Carbonyl reductase [NADPH] 1 OS=Rattus norvegicus GN=Cbr1 PE=1 SV=2	gi|702326662|ref|XP_010053674.1| PREDICTED: (+)-neomenthol dehydrogenase-like [Eucalyptus grandis] &gt;gi|629113073|gb|KCW78033.1| hypothetical protein EUGRSUZ_D02258 [Eucalyptus grandis] &gt;gi|629113074|gb|KCW78034.1| hypothetical protein EUGRSUZ_D02258 [Eucalyptus grandis]	AT3G61220	-	NAD(P)-binding Rossmann-fold superfamily protein[Source:UniProtKB/TrEMBL;Acc:A0A1I9LNT2]	Solyc01g094220.3	-	-	PGSC0003DMG400000021	-	Carbonyl reductase[Source:PGSC_GENE;Acc:PGSC0003DMG400000021]
TRINITY_DN62575_c0_g1	-5.82431	0.00982019	-inf	0.00384855	-inf	0.00431276	-inf	0.00410775	-	-	-	-	-	-	-	-	-	-	-
TRINITY_DN140973_c0_g1	-5.80696	0.0060534	-inf	0.00131564	-3.28194	0.0420257	-5.9175	0.00680838	sp|Q9URY9|YI06_SCHPO Uncharacterized hemerythrin-like protein C869.06c OS=Schizosaccharomyces pombe (strain 972 / ATCC 24843) GN=SPAC869.06c PE=3 SV=1	gi|1004146885|gb|KXZ54860.1| hypothetical protein GPECTOR_4g932 [Gonium pectorale]	-	-	-	-	-	-	-	-	-
TRINITY_DN28421_c0_g1	-5.802	9.03393e-05	-inf	8.60317e-06	-inf	7.58006e-06	-inf	1.12434e-05	-	-	-	-	-	-	-	-	-	-	-
TRINITY_DN39450_c0_g1	-5.79921	0.00796512	-inf	0.001786	-inf	0.00197305	-inf	0.00191291	sp|Q92036|AT12A_RHIMB Potassium-transporting ATPase alpha chain 2 OS=Rhinella marina GN=ATP12A PE=2 SV=1	gi|552830447|ref|XP_005847906.1| hypothetical protein CHLNCDRAFT_56139 [Chlorella variabilis] &gt;gi|307107562|gb|EFN55804.1| hypothetical protein CHLNCDRAFT_56139 [Chlorella variabilis]	AT1G07810	ECA1	Calcium-transporting ATPase 1, endoplasmicreticulum-type [Source:UniProtKB/Swiss-Prot;Acc:P92939]	Solyc01g096190.3	LCA1	Calcium-transporting ATPase, endoplasmic reticulum-type [Source:UniProtKB/Swiss-Prot;Acc:Q42883]	PGSC0003DMG400000123	-	Calcium-transporting ATPase, endoplasmic reticulum-type [Source:PGSC_GENE;Acc:PGSC0003DMG400000123]
TRINITY_DN50561_c0_g1	-5.79028	7.94509e-05	-2.98107	0.00339996	-3.6308	0.00072077	-2.26793	0.0117038	-	gi|743819835|ref|XP_011020980.1| PREDICTED: uncharacterized protein LOC105123169 [Populus euphratica]	-	-	-	-	-	-	PGSC0003DMG400041803	-	Gene of unknown function[Source:PGSC_GENE;Acc:PGSC0003DMG400041803]
TRINITY_DN69774_c0_g1	-5.78397	1.63605e-07	-inf	6.40703e-10	-6.67645	6.06344e-09	-inf	1.29739e-09	-	-	-	-	-	-	-	-	-	-	-
TRINITY_DN34749_c0_g1	-5.78137	0.0334164	-inf	0.0112332	-4.93599	0.0479393	-inf	0.0122654	-	-	-	-	-	-	-	-	-	-	-
TRINITY_DN263525_c0_g1	-5.77897	0.00242487	-inf	0.000769808	-inf	0.000893407	-inf	0.000837835	sp|Q5E9E6|RL10A_BOVIN 60S ribosomal protein L10a OS=Bos taurus GN=RPL10A PE=2 SV=3	gi|729348422|ref|XP_010542563.1| PREDICTED: 60S ribosomal protein L10a-2-like [Tarenaya hassleriana]	AT2G27530	RPL10AB	60S ribosomal protein L10a-2[Source:UniProtKB/Swiss-Prot;Acc:P59230]	Solyc11g068420.2	-	Ribosomal protein[Source:UniProtKB/TrEMBL;Acc:K4DA00]	PGSC0003DMG400011712	-	Ribosomal protein L10a[Source:PGSC_GENE;Acc:PGSC0003DMG400011712]
TRINITY_DN36237_c0_g1	-5.7772	0.0306702	-inf	0.0147226	-5.51582	0.0343073	-inf	0.0160977	-	-	-	-	-	-	-	-	-	-	-
TRINITY_DN13688_c0_g1	-5.77463	5.76374e-11	-inf	1.1748e-15	-inf	1.19271e-14	-inf	2.56562e-15	-	-	-	-	-	-	-	-	-	-	-
TRINITY_DN47536_c0_g1	-5.76166	0.000164755	-inf	1.9825e-05	-6.65961	0.00012832	-inf	1.96082e-05	-	-	-	-	-	-	-	-	-	-	-
TRINITY_DN20608_c0_g1	-5.75985	1.00307e-11	-6.59492	7.10374e-13	-4.78641	1.37544e-09	-inf	2.95131e-16	-	-	-	-	-	-	-	-	-	-	-
TRINITY_DN73307_c0_g1	-5.75392	0.000428593	-inf	0.000108632	-inf	0.000135569	-inf	0.000122947	sp|Q9DEX3|CATD_CLUHA Cathepsin D OS=Clupea harengus GN=ctsd PE=1 SV=1	gi|731379682|ref|XP_010668532.1| PREDICTED: cathepsin D-like [Beta vulgaris subsp. vulgaris]	AT1G11910	APA1	aspartic proteinase A1 [Source:TAIR;Acc:AT1G11910]"	Solyc02g032940.3	-	-	PGSC0003DMG400022062	-	Aspartic proteinase[Source:PGSC_GENE;Acc:PGSC0003DMG400022062]
TRINITY_DN177769_c0_g1	-5.75337	2.9495e-07	-inf	1.36632e-09	-inf	1.37582e-09	-inf	2.64363e-09	sp|Q9SJK6|WBC30_ARATH Putative white-brown complex homolog protein 30 OS=Arabidopsis thaliana GN=WBC30 PE=1 SV=3	gi|976905793|gb|KVH93406.1| AAA+ ATPase domain-containing protein [Cynara cardunculus var. scolymus]	AT2G37010	WBC30	Putative white-brown complex homolog protein 30[Source:UniProtKB/Swiss-Prot;Acc:Q9SJK6]	Solyc01g105450.3	-	-	PGSC0003DMG400016797	-	ATP-binding cassette transporter[Source:PGSC_GENE;Acc:PGSC0003DMG400016797]
TRINITY_DN216563_c0_g1	-5.74999	2.26306e-07	-inf	9.86285e-10	-5.62987	4.54261e-08	-inf	1.93885e-09	-	-	-	-	-	-	-	-	-	-	-
TRINITY_DN75930_c0_g1	-5.73559	2.75917e-07	-inf	1.25883e-09	-inf	1.25242e-09	-inf	2.45646e-09	sp|Q5B630|PABP_EMENI Polyadenylate-binding protein, cytoplasmic and nuclear OS=Emericella nidulans (strain FGSC A4 / ATCC 38163 / CBS 112.46 / NRRL 194 / M139) GN=pab1 PE=2 SV=2	gi|545370525|ref|XP_005649894.1| polyadenylate binding protein [Coccomyxa subellipsoidea C-169] &gt;gi|384251873|gb|EIE25350.1| polyadenylate binding protein [Coccomyxa subellipsoidea C-169]	AT4G34110	PAB2	Polyadenylate-binding protein[Source:UniProtKB/TrEMBL;Acc:A0A178UWB3]	Solyc01g107870.3	-	Polyadenylate-binding protein[Source:UniProtKB/TrEMBL;Acc:K4B303]	PGSC0003DMG400025777	-	Poly(A)-binding protein[Source:PGSC_GENE;Acc:PGSC0003DMG400025777]
TRINITY_DN122068_c0_g1	-5.73181	0.000137147	-5.65222	7.60168e-05	-4.47441	0.000228113	-inf	1.82822e-05	-	-	-	-	-	-	-	-	-	-	-
TRINITY_DN24884_c0_g1	-5.73042	2.70459e-07	-inf	1.2477e-09	-inf	1.23733e-09	-inf	2.42047e-09	-	-	-	-	-	-	-	-	-	-	-
TRINITY_DN64422_c0_g1	-5.7231	0.000336667	-inf	2.16933e-05	-inf	2.75902e-05	-inf	2.50482e-05	sp|Q90YR8|RS6_ICTPU 40S ribosomal protein S6 OS=Ictalurus punctatus GN=rps6 PE=2 SV=1	gi|902198017|gb|KNA13581.1| hypothetical protein SOVF_115380 [Spinacia oleracea]	AT4G31700	RPS6A	40S ribosomal protein S6-1 [Source:UniProtKB/Swiss-Prot;Acc:O48549]	Solyc08g006040.3	-	40S ribosomal protein S6[Source:UniProtKB/TrEMBL;Acc:K4CI93]	PGSC0003DMG400014855	-	Ribosomal protein S6[Source:PGSC_GENE;Acc:PGSC0003DMG400014855]
TRINITY_DN235576_c0_g1	-5.71705	0.00173843	-inf	0.000190376	-7.18382	0.000799178	-inf	0.000192095	-	-	-	-	-	-	-	-	-	-	-
TRINITY_DN33323_c0_g1	-5.71443	4.23086e-06	-inf	7.26003e-09	-4.92569	1.60562e-05	-7.81362	1.41776e-07	sp|Q58623|Y1226_METJA Putative cation-transporting ATPase MJ1226 OS=Methanocaldococcus jannaschii (strain ATCC 43067 / DSM 2661 / JAL-1 / JCM 10045 / NBRC 100440) GN=MJ1226 PE=3 SV=1	gi|552811001|ref|XP_005843347.1| hypothetical protein CHLNCDRAFT_37518 [Chlorella variabilis] &gt;gi|307102980|gb|EFN51245.1| hypothetical protein CHLNCDRAFT_37518 [Chlorella variabilis]	AT4G30190	HA2	Plasma membrane ATPase[Source:UniProtKB/TrEMBL;Acc:F4JPJ7]	Solyc08g078200.2	-	-	PGSC0003DMG400033034	-	Plasma membrane H+-ATPase[Source:PGSC_GENE;Acc:PGSC0003DMG400033034]
TRINITY_DN10828_c1_g1	-5.71051	0.0129205	-inf	0.00557995	-5.47542	0.0165286	-inf	0.00571008	sp|P53933|APP1_YEAST Phosphatidate phosphatase APP1 OS=Saccharomyces cerevisiae (strain ATCC 204508 / S288c) GN=APP1 PE=1 SV=1	-	-	-	-	-	-	-	-	-	-
TRINITY_DN46338_c0_g1	-5.70853	0.005329	-inf	0.00187814	-inf	0.00216545	-inf	0.00201764	sp|O53176|Y2449_MYCTU Putative trans-acting enoyl reductase Rv2449c OS=Mycobacterium tuberculosis (strain ATCC 25618 / H37Rv) GN=Rv2449c PE=1 SV=3	gi|760449217|ref|XP_011401677.1| Putative trans-acting enoyl reductase [Auxenochlorella protothecoides] &gt;gi|675356198|gb|KFM28638.1| Putative trans-acting enoyl reductase [Auxenochlorella protothecoides]	AT5G39410	-	Probable mitochondrial saccharopine dehydrogenase-like oxidoreductase At5g39410 [Source:UniProtKB/Swiss-Prot;Acc:Q8LGI2]	Solyc02g088490.3	-	-	PGSC0003DMG402001347	-	Mitochondrial saccharopine dehydrogenase[Source:PGSC_GENE;Acc:PGSC0003DMG402001347]
TRINITY_DN62590_c0_g1	-5.70103	0.00902281	-inf	0.00212064	-3.6608	0.0370876	-4.79882	0.0196674	sp|Q91WG5|AAKG2_MOUSE 5&apos;-AMP-activated protein kinase subunit gamma-2 OS=Mus musculus GN=Prkag2 PE=1 SV=2	gi|552847499|ref|XP_005851874.1| hypothetical protein CHLNCDRAFT_133443 [Chlorella variabilis] &gt;gi|307111538|gb|EFN59772.1| hypothetical protein CHLNCDRAFT_133443 [Chlorella variabilis]	AT1G15330	PV42A	SNF1-related protein kinase regulatory subunitgamma-like PV42a [Source:UniProtKB/Swiss-Prot;Acc:Q9XI37]	Solyc06g068160.3	SNF4	SNF4 [Source:UniProtKB/TrEMBL;Acc:Q9M727]"	PGSC0003DMG400028509	-	SNF4 [Source:PGSC_GENE;Acc:PGSC0003DMG400028509]"
TRINITY_DN53554_c0_g1	-5.70034	0.000156196	-inf	1.6793e-05	-inf	1.49042e-05	-inf	2.12142e-05	sp|Q50940|CAH_NEIGO Carbonic anhydrase OS=Neisseria gonorrhoeae GN=cah PE=1 SV=2	gi|645272405|ref|XP_008241381.1| PREDICTED: alpha carbonic anhydrase 7-like isoform X2 [Prunus mume]	-	-	-	-	-	-	-	-	-
TRINITY_DN21381_c0_g1	-5.69381	0.0103286	-inf	0.00243981	-5.44314	0.0113278	-6.47126	0.00631614	sp|P0CX27|RL44A_YEAST 60S ribosomal protein L42-A OS=Saccharomyces cerevisiae (strain ATCC 204508 / S288c) GN=RPL42A PE=1 SV=1	gi|326498767|dbj|BAK02369.1| predicted protein [Hordeum vulgare subsp. vulgare]	AT3G23390	RPL36AB	60S ribosomal protein L36a [Source:UniProtKB/Swiss-Prot;Acc:O23290]	Solyc06g071530.3	-	-	PGSC0003DMG400018094	-	Ribosomal protein L41[Source:PGSC_GENE;Acc:PGSC0003DMG400018094]
TRINITY_DN28958_c1_g2	-5.69205	5.53679e-06	-inf	1.34423e-07	-5.45147	6.94373e-06	-inf	1.72539e-07	sp|P50346|RLA0_SOYBN 60S acidic ribosomal protein P0 OS=Glycine max PE=2 SV=1	gi|449455034|ref|XP_004145258.1| PREDICTED: 60S acidic ribosomal protein P0-like [Cucumis sativus] &gt;gi|700210704|gb|KGN65800.1| hypothetical protein Csa_1G530120 [Cucumis sativus]	AT3G11250	RPP0C	60S acidic ribosomal protein P0-3[Source:UniProtKB/Swiss-Prot;Acc:P57691]	Solyc09g091520.2	-	60S acidic ribosomal protein P0[Source:UniProtKB/TrEMBL;Acc:K4CWH8]	PGSC0003DMG400030442	-	60S acidic ribosomal protein P0[Source:PGSC_GENE;Acc:PGSC0003DMG400030442]
TRINITY_DN26340_c0_g1	-5.68762	0.00753768	-inf	0.000529129	-7.12976	0.00262804	-8.36567	0.00141566	sp|Q06572|AVP_HORVU Pyrophosphate-energized vacuolar membrane proton pump OS=Hordeum vulgare PE=2 SV=2	gi|802755432|ref|XP_012088873.1| PREDICTED: pyrophosphate-energized vacuolar membrane proton pump 1-like [Jatropha curcas] &gt;gi|643708461|gb|KDP23377.1| hypothetical protein JCGZ_23210 [Jatropha curcas]	AT1G15690	AVP1	VHP1 [Source:UniProtKB/TrEMBL;Acc:A0A178WA14]"	Solyc12g009840.2	-	-	PGSC0003DMG400007913	-	Inorganic pyrophosphatase[Source:PGSC_GENE;Acc:PGSC0003DMG400007913]
TRINITY_DN24556_c0_g1	-5.68031	2.04648e-13	-inf	3.11518e-18	-8.35501	4.22197e-16	-inf	1.68767e-18	-	-	-	-	-	-	-	-	-	-	-
TRINITY_DN131671_c0_g2	-5.67261	0.00472853	-inf	0.000930351	-inf	0.00109216	-inf	0.000998117	sp|Q4P580|NPC2_USTMA Phosphatidylglycerol/phosphatidylinositol transfer protein OS=Ustilago maydis (strain 521 / FGSC 9021) GN=NPC2 PE=3 SV=1	gi|326515156|dbj|BAK03491.1| predicted protein [Hordeum vulgare subsp. vulgare]	AT3G44100	-	At3g44100 [Source:UniProtKB/TrEMBL;Acc:Q9LXQ2]"	-	-	-	-	-	-
TRINITY_DN31680_c1_g2	-5.67205	0.000218081	-inf	5.07302e-05	-inf	7.0318e-05	-inf	6.09132e-05	sp|O13755|OSM1_SCHPO Fumarate reductase OS=Schizosaccharomyces pombe (strain 972 / ATCC 24843) GN=osm1 PE=3 SV=1	gi|145353596|ref|XP_001421094.1| predicted protein [Ostreococcus lucimarinus CCE9901] &gt;gi|145357305|ref|XP_001422860.1| predicted protein [Ostreococcus lucimarinus CCE9901] &gt;gi|144581330|gb|ABO99387.1| predicted protein [Ostreococcus lucimarinus CCE9901] &gt;gi|144583104|gb|ABP01219.1| predicted protein [Ostreococcus lucimarinus CCE9901]	-	-	-	Solyc12g014530.2	-	-	PGSC0003DMG400012848	-	AO (L-ASPARTATE OXIDASE); L-aspartate oxidase[Source:PGSC_GENE;Acc:PGSC0003DMG400012848]
TRINITY_DN46202_c0_g1	-5.67038	0.000202682	-inf	2.26477e-05	-inf	2.00186e-05	-inf	2.85361e-05	sp|Q9NIV0|RHGA_DICDI Rhesus-like glycoprotein A OS=Dictyostelium discoideum GN=rhgA PE=1 SV=1	-	-	-	-	-	-	-	-	-	-
TRINITY_DN54345_c0_g1	-5.66127	0.0108667	-inf	0.00430125	-3.39959	0.0440411	-5.75089	0.0120503	sp|Q54UC9|KIF3_DICDI Kinesin-related protein 3 OS=Dictyostelium discoideum GN=kif3 PE=1 SV=1	gi|590643872|ref|XP_007030924.1| ATP binding microtubule motor family protein isoform 1 [Theobroma cacao] &gt;gi|508719529|gb|EOY11426.1| ATP binding microtubule motor family protein isoform 1 [Theobroma cacao]	AT3G63480	-	ATP binding microtubule motor family protein[Source:TAIR;Acc:AT3G63480]	Solyc01g108670.3	-	-	PGSC0003DMG400004917	-	ATP binding protein[Source:PGSC_GENE;Acc:PGSC0003DMG400004917]
TRINITY_DN20975_c0_g1	-5.6585	0.0022057	-5.73407	0.00219073	-5.46516	0.00243307	-inf	0.000385984	sp|Q9VXX8|RL371_DROME Probable 60S ribosomal protein L37-A OS=Drosophila melanogaster GN=RpL37a PE=1 SV=1	gi|901815037|gb|KMZ69390.1| Ribosomal protein L37 [Zostera marina]	AT1G52300	RPL37B	60S ribosomal protein L37-2[Source:UniProtKB/Swiss-Prot;Acc:Q43292]	Solyc08g068180.3	RPL37	Ribosomal protein L37[Source:UniProtKB/TrEMBL;Acc:K4CM42]	PGSC0003DMG400002541	-	Ribosomal protein L37[Source:PGSC_GENE;Acc:PGSC0003DMG400002541]
TRINITY_DN186935_c0_g1	-5.6552	0.0284618	-inf	0.0132158	-inf	0.0147845	-inf	0.0137951	sp|P33778|H2B1B_HUMAN Histone H2B type 1-B OS=Homo sapiens GN=HIST1H2BB PE=1 SV=2	gi|674234766|gb|KFK27531.1| hypothetical protein AALP_AA8G395500 [Arabis alpina]	AT5G22880	H2B	Histone H2B [Source:UniProtKB/TrEMBL;Acc:Q1H5F7]"	Solyc02g038690.1	-	Histone H2B [Source:UniProtKB/TrEMBL;Acc:K4B5W3]"	PGSC0003DMG400029167	-	Histone H2B.11[Source:PGSC_GENE;Acc:PGSC0003DMG400029167]
TRINITY_DN31914_c0_g1	-5.6514	0.00164354	-6.18312	0.000971016	-2.68519	0.0436842	-7.35334	0.000576456	sp|O23755|EF2_BETVU Elongation factor 2 OS=Beta vulgaris PE=2 SV=1	gi|326533858|dbj|BAJ93702.1| predicted protein [Hordeum vulgare subsp. vulgare]	AT1G56070	LOS1	Elongation factor 2 [Source:UniProtKB/Swiss-Prot;Acc:Q9ASR1]	Solyc08g062910.3	-	-	PGSC0003DMG400030733	-	116 kD U5 small nuclear ribonucleoprotein component[Source:PGSC_GENE;Acc:PGSC0003DMG400030733]
TRINITY_DN13297_c0_g1	-5.64323	0.000290607	-7.03017	3.21526e-05	-5.35483	0.000364813	-6.49585	8.075e-05	sp|Q0W8G2|EF1A_METAR Elongation factor 1-alpha OS=Methanocella arvoryzae (strain DSM 22066 / NBRC 105507 / MRE50) GN=tuf PE=3 SV=1	gi|302832938|ref|XP_002948033.1| eukaryotic translation elongation factor 1 alpha 2 [Volvox carteri f. nagariensis] &gt;gi|300266835|gb|EFJ51021.1| eukaryotic translation elongation factor 1 alpha 2 [Volvox carteri f. nagariensis]	AT1G07920	A1	Elongation factor 1-alpha 4[Source:UniProtKB/Swiss-Prot;Acc:Q8GTY0]	Solyc06g009970.3	-	Elongation factor 1-alpha [Source:UniProtKB/Swiss-Prot;Acc:P17786]	PGSC0003DMG400008117	-	Elongation factor 1-alpha[Source:PGSC_GENE;Acc:PGSC0003DMG400008117]
TRINITY_DN81083_c0_g1	-5.62923	0.000247088	-inf	2.87551e-05	-inf	2.53156e-05	-inf	3.5943e-05	sp|D4ATM6|A7590_ARTBC Uncharacterized secreted protein ARB_07590 OS=Arthroderma benhamiae (strain ATCC MYA-4681 / CBS 112371) GN=ARB_07590 PE=1 SV=1	-	-	-	-	-	-	-	-	-	-
TRINITY_DN69578_c0_g4	-5.61893	0.000938631	-inf	0.000273467	-5.50303	0.00135195	-inf	0.000306977	sp|P90519|EF1A_CRYPV Elongation factor 1-alpha OS=Cryptosporidium parvum PE=2 SV=1	gi|54399516|gb|AAV34148.1| EF-1 alpha-like protein [Helicosporidium sp. ex Simulium jonesi]	AT1G07920	A1	Elongation factor 1-alpha 4[Source:UniProtKB/Swiss-Prot;Acc:Q8GTY0]	Solyc06g009970.3	-	Elongation factor 1-alpha [Source:UniProtKB/Swiss-Prot;Acc:P17786]	PGSC0003DMG400008117	-	Elongation factor 1-alpha[Source:PGSC_GENE;Acc:PGSC0003DMG400008117]
TRINITY_DN26683_c0_g1	-5.6156	1.53883e-05	-inf	5.78321e-07	-inf	1.17252e-06	-inf	5.55976e-07	-	-	-	-	-	-	-	-	-	-	-
TRINITY_DN127995_c0_g1	-5.61216	0.00559425	-inf	0.000736926	-inf	0.000819307	-inf	0.000792066	sp|P36241|RL19_DROME 60S ribosomal protein L19 OS=Drosophila melanogaster GN=RpL19 PE=1 SV=2	gi|1026767738|gb|OAE27994.1| hypothetical protein AXG93_1062s1260 [Marchantia polymorpha subsp. polymorpha]	AT3G16780	RPL19B	60S ribosomal protein L19-2[Source:UniProtKB/Swiss-Prot;Acc:Q9LUQ6]	Solyc09g075430.3	-	Ribosomal protein L19[Source:UniProtKB/TrEMBL;Acc:K4CVC0]	PGSC0003DMG400031796	-	Ribosomal protein L19[Source:PGSC_GENE;Acc:PGSC0003DMG400031796]
TRINITY_DN50497_c0_g1	-5.60916	0.00105213	-inf	0.000331111	-inf	0.000505813	-inf	0.000334227	-	-	-	-	-	-	-	-	-	-	-
TRINITY_DN104574_c0_g1	-5.60848	5.03175e-10	-inf	1.63567e-13	-7.47711	7.78226e-12	-inf	1.20431e-13	-	-	-	-	-	-	-	-	-	-	-
TRINITY_DN73403_c1_g1	-5.60765	0.00348938	-inf	0.00113348	-inf	0.0013082	-inf	0.00123024	-	-	-	-	-	-	-	-	-	-	-
TRINITY_DN17081_c0_g1	-5.59206	0.00104149	-6.68157	0.000391612	-7.35227	0.000214228	-6.53593	0.000424341	sp|P11012|CALR_ONCVO Calreticulin OS=Onchocerca volvulus GN=crt-1 PE=2 SV=2	gi|159462862|ref|XP_001689661.1| calreticulin 2, calcium-binding protein [Chlamydomonas reinhardtii] &gt;gi|11131843|sp|Q9STD3.1|CALR_CHLRE RecName: Full=Calreticulin; Flags: Precursor &gt;gi|5830186|emb|CAB54526.1| calreticulin [Chlamydomonas reinhardtii] &gt;gi|158283649|gb|EDP09399.1| calreticulin 2, calcium-binding protein [Chlamydomonas reinhardtii]	AT1G56340	CRT1	Calreticulin-1 [Source:UniProtKB/Swiss-Prot;Acc:O04151]	Solyc01g100380.3	-	-	PGSC0003DMG400002776	-	Calreticulin[Source:PGSC_GENE;Acc:PGSC0003DMG400002776]
TRINITY_DN40325_c0_g1	-5.59204	0.000212709	-inf	2.66448e-05	-inf	4.34984e-05	-inf	3.45547e-05	-	-	-	-	-	-	-	-	-	-	-
TRINITY_DN73345_c0_g1	-5.57225	0.0178597	-6.52964	0.0109931	-6.47314	0.0130056	-inf	0.00551958	-	-	-	-	-	-	-	-	-	-	-
TRINITY_DN71930_c0_g1	-5.57086	0.00443668	-inf	0.000540855	-inf	0.000609943	-inf	0.000582001	sp|C5FHU9|SKP1_ARTOC E3 ubiquitin ligase complex SCF subunit sconC OS=Arthroderma otae (strain ATCC MYA-4605 / CBS 113480) GN=sconC PE=3 SV=1	gi|1026774399|gb|OAE33502.1| hypothetical protein AXG93_1467s1040 [Marchantia polymorpha subsp. polymorpha]	AT1G75950	SKP1A	SKP1-like protein 1A [Source:UniProtKB/Swiss-Prot;Acc:Q39255]	Solyc11g042930.2	-	-	PGSC0003DMG400026723	-	SKP1 [Source:PGSC_GENE;Acc:PGSC0003DMG400026723]"
TRINITY_DN17489_c0_g1	-5.57085	2.26305e-10	-inf	6.42865e-14	-inf	3.7947e-13	-inf	4.80614e-14	sp|B8NM74|USTQ_ASPFN Tyrosinase ustQ OS=Aspergillus flavus (strain ATCC 200026 / FGSC A1120 / NRRL 3357 / JCM 12722 / SRRC 167) GN=ustQ PE=1 SV=1	gi|1024000882|gb|KZV29746.1| polyphenol oxidase, chloroplastic-like [Dorcoceras hygrometricum]	-	-	-	Solyc02g078650.3	-	-	PGSC0003DMG400022430	-	Polyphenoloxidase[Source:PGSC_GENE;Acc:PGSC0003DMG400022430]
TRINITY_DN81402_c0_g1	-5.56954	0.00112398	-inf	0.000324321	-2.99129	0.0166811	-inf	0.000374511	sp|Q6CQ65|PURA_KLULA Adenylosuccinate synthetase OS=Kluyveromyces lactis (strain ATCC 8585 / CBS 2359 / DSM 70799 / NBRC 1267 / NRRL Y-1140 / WM37) GN=KLLA0D19426g PE=3 SV=1	gi|1004140554|gb|KXZ48552.1| hypothetical protein GPECTOR_27g723 [Gonium pectorale]	AT3G57610	PURA	Adenylosuccinate synthetase, chloroplastic[Source:UniProtKB/Swiss-Prot;Acc:Q96529]	Solyc10g080320.2	-	-	PGSC0003DMG400012663	-	Adenylosuccinate synthetase, chloroplastic[Source:PGSC_GENE;Acc:PGSC0003DMG400012663]
TRINITY_DN90034_c0_g1	-5.56578	0.00034773	-inf	8.90637e-05	-inf	0.000137723	-inf	0.000103886	-	-	-	-	-	-	-	-	-	-	-
TRINITY_DN50226_c0_g1	-5.56014	0.000331476	-3.97799	0.00135208	-3.14115	0.00487337	-5.35895	0.000245004	-	-	-	-	-	-	-	-	-	-	-
TRINITY_DN85314_c0_g1	-5.55409	8.78421e-06	-inf	4.67199e-07	-inf	7.39984e-07	-inf	6.57334e-07	-	gi|302812122|ref|XP_002987749.1| hypothetical protein SELMODRAFT_447093 [Selaginella moellendorffii] &gt;gi|300144641|gb|EFJ11324.1| hypothetical protein SELMODRAFT_447093 [Selaginella moellendorffii]	-	-	-	-	-	-	-	-	-
TRINITY_DN28260_c0_g1	-5.55155	0.00564352	-inf	0.00198251	-inf	0.0025175	-inf	0.00230166	-	-	-	-	-	-	-	-	-	-	-
TRINITY_DN7532_c0_g3	-5.54888	0.000898196	-inf	3.0894e-05	-6.02191	0.000444272	-6.11117	0.000423848	sp|Q4R7Y4|GBLP_MACFA Guanine nucleotide-binding protein subunit beta-2-like 1 OS=Macaca fascicularis GN=GNB2L1 PE=2 SV=3	gi|612385595|ref|XP_007508318.1| predicted protein [Bathycoccus prasinos] &gt;gi|412987587|emb|CCO20422.1| predicted protein [Bathycoccus prasinos]	AT3G18130	RACK1C	Receptor for activated C kinase 1C[Source:UniProtKB/Swiss-Prot;Acc:Q9LV28]	Solyc03g119040.3	ArcA2	-	PGSC0003DMG401005658	-	ArcA2 protein[Source:PGSC_GENE;Acc:PGSC0003DMG401005658]
TRINITY_DN3327_c8_g1	-5.54633	2.5483e-05	-5.52656	2.77708e-05	-5.08783	7.31383e-05	-4.19423	0.000315159	-	-	-	-	-	Solyc05g005830.3	-	WAT1-related protein[Source:UniProtKB/TrEMBL;Acc:K4BWB0]	PGSC0003DMG400004118	-	Auxin-induced protein 5NG4[Source:PGSC_GENE;Acc:PGSC0003DMG400004118]
TRINITY_DN154661_c0_g1	-5.53244	0.0052633	-inf	0.000365277	-6.6461	0.00203369	-7.61473	0.0010505	sp|Q9FF90|RL133_ARATH 60S ribosomal protein L13-3 OS=Arabidopsis thaliana GN=RPL13D PE=1 SV=1	gi|326502804|dbj|BAJ99030.1| predicted protein [Hordeum vulgare subsp. vulgare]	AT5G23900	RPL13D	60S ribosomal protein L13[Source:UniProtKB/TrEMBL;Acc:A0A178UBD6]	Solyc12g096150.2	-	60S ribosomal protein L13[Source:UniProtKB/TrEMBL;Acc:K4DH88]	PGSC0003DMG400029381	-	60S ribosomal protein L13[Source:PGSC_GENE;Acc:PGSC0003DMG400029381]
TRINITY_DN261270_c0_g1	-5.53075	0.000433869	-inf	5.69729e-05	-inf	5.05077e-05	-inf	6.903e-05	sp|Q9UUC1|RL21A_SCHPO 60S ribosomal protein L21-A OS=Schizosaccharomyces pombe (strain 972 / ATCC 24843) GN=rpl2101 PE=3 SV=1	gi|1026770172|gb|OAE30007.1| hypothetical protein AXG93_3893s1150 [Marchantia polymorpha subsp. polymorpha]	AT1G09590	RPL21A	60S ribosomal protein L21-1[Source:UniProtKB/Swiss-Prot;Acc:Q43291]	Solyc10g078960.2	-	-	PGSC0003DMG400011449	-	60S ribosomal protein L21[Source:PGSC_GENE;Acc:PGSC0003DMG400011449]
TRINITY_DN24873_c0_g1	-5.51656	0.00525298	-inf	0.000671791	-5.29539	0.00593314	-6.86956	0.0019379	sp|Q9UTQ6|RS15B_SCHPO 40S ribosomal protein S15-B OS=Schizosaccharomyces pombe (strain 972 / ATCC 24843) GN=rps1502 PE=1 SV=1	gi|971514452|dbj|GAQ83736.1| 40S ribosomal protein S15 [Klebsormidium flaccidum]	AT5G09500	RPS15C	40S ribosomal protein S15-3[Source:UniProtKB/Swiss-Prot;Acc:Q9FY65]	Solyc09g083370.3	-	-	PGSC0003DMG400016318	-	40S ribosomal protein S15[Source:PGSC_GENE;Acc:PGSC0003DMG400016318]
TRINITY_DN33608_c0_g1	-5.50348	0.00928759	-inf	0.00207586	-3.95102	0.0274616	-6.63062	0.00565297	sp|Q99JH1|RP25L_MOUSE Ribonuclease P protein subunit p25-like protein OS=Mus musculus GN=Rpp25l PE=1 SV=1	gi|848877541|ref|XP_012839203.1| PREDICTED: ribonuclease P protein subunit p25-like protein [Erythranthe guttata] &gt;gi|848877543|ref|XP_012839204.1| PREDICTED: ribonuclease P protein subunit p25-like protein [Erythranthe guttata] &gt;gi|604331952|gb|EYU36810.1| hypothetical protein MIMGU_mgv1a012326mg [Erythranthe guttata]	AT1G20220	-	Alba DNA/RNA-binding protein[Source:UniProtKB/TrEMBL;Acc:Q944A2]	Solyc04g071690.3	-	-	PGSC0003DMG400006363	-	Conserved gene of unknown function[Source:PGSC_GENE;Acc:PGSC0003DMG400006363]
TRINITY_DN50831_c0_g1	-5.50098	2.19193e-06	-inf	1.8245e-08	-inf	1.75171e-08	-inf	3.06072e-08	sp|Q54RV9|SGPL_DICDI Sphingosine-1-phosphate lyase OS=Dictyostelium discoideum GN=sglA PE=2 SV=1	gi|567890927|ref|XP_006437984.1| hypothetical protein CICLE_v10031168mg [Citrus clementina] &gt;gi|557540180|gb|ESR51224.1| hypothetical protein CICLE_v10031168mg [Citrus clementina]	AT1G27980	DPL1	Sphingosine-1-phosphate lyase[Source:UniProtKB/Swiss-Prot;Acc:Q9C509]	Solyc05g015860.3	-	-	PGSC0003DMG400019810	-	Sphingosine phosphate lyase[Source:PGSC_GENE;Acc:PGSC0003DMG400019810]
TRINITY_DN2397_c0_g2	-5.49829	8.0861e-15	-9.66236	2.1698e-23	-5.93487	8.20488e-16	-inf	2.0092e-24	-	-	-	-	-	-	-	-	-	-	-
TRINITY_DN108966_c0_g1	-5.49183	0.00875088	-7.06221	0.00335335	-inf	0.00149055	-7.19052	0.00357894	sp|Q8L7K0|R18A1_ARATH 60S ribosomal protein L18a-1 OS=Arabidopsis thaliana GN=RPL18AA PE=2 SV=1	gi|926783498|ref|XP_013900223.1| 60S ribosomal protein L18a-2 [Monoraphidium neglectum] &gt;gi|761970408|gb|KIZ01204.1| 60S ribosomal protein L18a-2 [Monoraphidium neglectum]	AT1G29970	RPL18AA	60S ribosomal protein L18A-1[Source:UniProtKB/TrEMBL;Acc:A8MRF3]	Solyc02g070640.3	-	-	PGSC0003DMG400008285	-	60S ribosomal protein L18a[Source:PGSC_GENE;Acc:PGSC0003DMG400008285]
TRINITY_DN118310_c0_g1	-5.49178	2.31205e-07	-inf	1.18463e-09	-inf	2.02712e-09	-inf	1.99808e-09	sp|P77735|YAJO_ECOLI Uncharacterized oxidoreductase YajO OS=Escherichia coli (strain K12) GN=yajO PE=3 SV=2	gi|1023966798|gb|KZV15123.1| oxidoreductase [Dorcoceras hygrometricum]	AT1G04420	-	NAD(P)-linked oxidoreductase superfamily protein[Source:UniProtKB/TrEMBL;Acc:Q8VZ23]	Solyc12g098150.2	-	-	PGSC0003DMG400016293	-	Oxidoreductase[Source:PGSC_GENE;Acc:PGSC0003DMG400016293]
TRINITY_DN230749_c0_g1	-5.49024	0.00277466	-inf	0.000873241	-inf	0.00116789	-inf	0.00104787	sp|A0E358|CATL2_PARTE Cathepsin L 2 OS=Paramecium tetraurelia GN=GSPATT00022898001 PE=3 SV=2	gi|743755677|ref|XP_010912736.1| PREDICTED: senescence-specific cysteine protease SAG39-like [Elaeis guineensis]	AT3G43960	RDL3	Probable cysteine protease RDL3[Source:UniProtKB/Swiss-Prot;Acc:Q9LXW3]	Solyc03g006210.2	-	-	PGSC0003DMG402025870	-	Cysteine protease[Source:PGSC_GENE;Acc:PGSC0003DMG402025870]
TRINITY_DN23864_c0_g1	-5.4893	0.000525828	-inf	7.22503e-05	-3.63815	0.00210238	-inf	8.63035e-05	-	-	-	-	-	-	-	-	-	-	-
TRINITY_DN19219_c0_g4	-5.48869	1.24685e-09	-5.8358	2.15235e-11	-3.42185	3.57076e-07	-4.55598	7.33339e-09	sp|P02576|ACTA_PHYPO Actin, plasmodial isoform OS=Physarum polycephalum GN=ARDA PE=1 SV=2	gi|326529211|dbj|BAK00999.1| predicted protein [Hordeum vulgare subsp. vulgare] &gt;gi|326530362|dbj|BAJ97607.1| predicted protein [Hordeum vulgare subsp. vulgare]	AT3G12110	ACT11	Actin-11 [Source:UniProtKB/Swiss-Prot;Acc:P53496]"	Solyc10g080500.2	Tom52	-	PGSC0003DMG400023429	-	Actin-58[Source:PGSC_GENE;Acc:PGSC0003DMG400023429]
TRINITY_DN22422_c0_g1	-5.48805	3.11879e-14	-4.55651	1.20095e-14	-5.1005	3.89546e-16	-5.66806	8.67681e-17	-	gi|971587574|ref|XP_015161138.1| PREDICTED: uncharacterized protein LOC102593246 [Solanum tuberosum]	AT4G18540	-	Transmembrane protein[Source:UniProtKB/TrEMBL;Acc:O49522]	Solyc03g006230.1	-	-	PGSC0003DMG400004386	-	Conserved gene of unknown function[Source:PGSC_GENE;Acc:PGSC0003DMG400004386]
TRINITY_DN25624_c0_g1	-5.46626	0.0139267	-inf	0.00126917	-5.00422	0.0184385	-8.16207	0.00334675	-	-	-	-	-	-	-	-	-	-	-
TRINITY_DN177220_c0_g2	-5.46282	0.000614108	-4.38012	0.00111711	-inf	7.74171e-05	-inf	0.000103163	-	-	-	-	-	-	-	-	-	-	-
TRINITY_DN262809_c0_g1	-5.45705	0.0365402	-inf	0.0177025	-inf	0.0203271	-inf	0.0193022	-	-	AT2G03000	-	RING/U-box superfamily protein[Source:UniProtKB/TrEMBL;Acc:O80614]	Solyc08g067770.3	-	-	PGSC0003DMG400033616	-	Ring finger protein[Source:PGSC_GENE;Acc:PGSC0003DMG400033616]
TRINITY_DN76939_c0_g1	-5.45653	0.000599605	-inf	8.34023e-05	-inf	7.35555e-05	-inf	0.000100343	-	-	-	-	-	-	-	-	-	-	-
TRINITY_DN29544_c0_g2	-5.45234	0.000569691	-4.48082	0.00104731	-inf	7.05061e-05	-inf	9.43527e-05	-	-	-	-	-	-	-	-	-	-	-
TRINITY_DN134944_c0_g1	-5.45172	0.0138851	-5.51092	0.0136704	-inf	0.00679507	-4.54136	0.0262344	sp|Q54CS6|DCD1B_DICDI Protein dcd1B OS=Dictyostelium discoideum GN=dcd1B PE=2 SV=1	-	-	-	-	-	-	-	-	-	-
TRINITY_DN45846_c0_g1	-5.45098	0.0235063	-6.39652	0.0146972	-inf	0.00727967	-inf	0.00700823	sp|O02640|MDHM_CAEEL Probable malate dehydrogenase, mitochondrial OS=Caenorhabditis elegans GN=mdh-2 PE=3 SV=1	gi|573926264|ref|XP_006650666.1| PREDICTED: malate dehydrogenase, glyoxysomal-like [Oryza brachyantha]	AT3G47520	MDH	Malate dehydrogenase, chloroplastic[Source:UniProtKB/Swiss-Prot;Acc:Q9SN86]	Solyc02g063490.3	-	Malate dehydrogenase[Source:UniProtKB/TrEMBL;Acc:K4B6N4]	PGSC0003DMG400015379	-	Malate dehydrogenase[Source:PGSC_GENE;Acc:PGSC0003DMG400015379]
TRINITY_DN71000_c0_g1	-5.44453	0.00584741	-inf	0.000524307	-7.17393	0.00156572	-inf	0.000568152	sp|P54774|CDC48_SOYBN Cell division cycle protein 48 homolog OS=Glycine max GN=CDC48 PE=2 SV=1	gi|326488723|dbj|BAJ97973.1| predicted protein [Hordeum vulgare subsp. vulgare]	AT3G53230	CDC48D	Cell division control protein 48 homolog D[Source:UniProtKB/Swiss-Prot;Acc:Q9SCN8]	Solyc06g074980.3	-	-	PGSC0003DMG400018104	-	Cell division cycle protein 48[Source:PGSC_GENE;Acc:PGSC0003DMG400018104]
TRINITY_DN6649_c2_g1	-5.43453	0.000594103	-inf	8.34076e-05	-inf	7.48113e-05	-inf	9.93199e-05	-	-	-	-	-	-	-	-	-	-	-
TRINITY_DN48854_c0_g1	-5.43041	4.706e-10	-inf	1.41619e-13	-6.07873	3.05023e-10	-inf	1.02676e-13	-	-	-	-	-	-	-	-	-	-	-
TRINITY_DN194288_c0_g1	-5.42542	3.28463e-11	-6.97501	1.12042e-15	-6.87716	2.32743e-15	-inf	7.24124e-17	-	-	-	-	-	-	-	-	-	-	-
TRINITY_DN270487_c0_g1	-5.42068	7.97806e-05	-6.35842	3.22665e-05	-inf	1.28628e-05	-inf	7.29382e-06	sp|P08056|RNRH_RHINI Ribonuclease Rh OS=Rhizopus niveus PE=1 SV=1	gi|224131990|ref|XP_002321228.1| hypothetical protein POPTR_0014s17280g [Populus trichocarpa] &gt;gi|222862001|gb|EEE99543.1| hypothetical protein POPTR_0014s17280g [Populus trichocarpa]	AT2G39780	RNS2	Ribonuclease 2 [Source:UniProtKB/Swiss-Prot;Acc:P42814]	Solyc04g005640.3	-	-	-	-	-
TRINITY_DN108621_c0_g1	-5.41334	0.0109196	-inf	0.00425817	-inf	0.00533273	-inf	0.00470833	-	-	-	-	-	-	-	-	-	-	-
TRINITY_DN271610_c0_g1	-5.4111	0.0100933	-inf	0.00407463	-inf	0.00527156	-inf	0.00416293	sp|O14339|RL17A_SCHPO 60S ribosomal protein L17-A OS=Schizosaccharomyces pombe (strain 972 / ATCC 24843) GN=rpl1701 PE=3 SV=1	gi|1029082479|ref|XP_016701432.1| PREDICTED: 60S ribosomal protein L17-2-like [Gossypium hirsutum]	AT1G67430	RPL17B	60S ribosomal protein L17-2[Source:UniProtKB/Swiss-Prot;Acc:P51413]	Solyc06g071870.3	-	-	PGSC0003DMG400026983	-	Ribosomal protein[Source:PGSC_GENE;Acc:PGSC0003DMG400026983]
TRINITY_DN28153_c0_g1	-5.41039	5.33411e-07	-6.57632	3.05683e-08	-3.88756	2.67806e-05	-5.54785	4.21338e-07	sp|Q9EPH8|PABP1_RAT Polyadenylate-binding protein 1 OS=Rattus norvegicus GN=Pabpc1 PE=1 SV=1	gi|971513043|dbj|GAQ85173.1| polyadenylate-binding protein [Klebsormidium flaccidum]	AT1G71770	PAB5	Polyadenylate-binding protein 5[Source:UniProtKB/Swiss-Prot;Acc:Q05196]	Solyc00g009040.3	-	-	PGSC0003DMG400025074	-	Polyadenylate-binding protein[Source:PGSC_GENE;Acc:PGSC0003DMG400025074]
TRINITY_DN79691_c0_g1	-5.4087	0.000319753	-inf	3.81285e-05	-6.29385	0.000240932	-inf	3.78626e-05	-	-	-	-	-	-	-	-	-	-	-
TRINITY_DN63592_c0_g1	-5.4063	0.000768372	-inf	0.000114211	-5.26292	0.000531257	-inf	0.000134164	sp|Q54SE2|PRDXL_DICDI 1-Cys peroxiredoxin OS=Dictyostelium discoideum GN=DDB_G0282517 PE=3 SV=1	gi|537361505|gb|AGU43762.1| AhpC/TSA family protein [Pinus massoniana]	AT1G48130	PER1	1-Cys peroxiredoxin PER1 [Source:UniProtKB/Swiss-Prot;Acc:O04005]	Solyc03g096040.3	-	-	PGSC0003DMG400027720	-	1-Cys peroxiredoxin[Source:PGSC_GENE;Acc:PGSC0003DMG400027720]
TRINITY_DN18604_c0_g1	-5.40437	0.00270685	-inf	0.000268459	-5.13315	0.00308482	-6.74683	0.000869559	sp|P87262|RL34A_YEAST 60S ribosomal protein L34-A OS=Saccharomyces cerevisiae (strain ATCC 204508 / S288c) GN=RPL34A PE=1 SV=1	gi|388513751|gb|AFK44937.1| unknown [Lotus japonicus]	AT1G69620	RPL34B	60S ribosomal protein L34-2[Source:UniProtKB/Swiss-Prot;Acc:Q9FE65]	Solyc05g007560.3	-	-	PGSC0003DMG400031258	-	60S ribosomal protein L34[Source:PGSC_GENE;Acc:PGSC0003DMG400031258]
TRINITY_DN69160_c0_g1	-5.40342	0.000679365	-inf	9.84148e-05	-2.96272	0.008616	-inf	0.000116922	sp|Q17QU7|DHR13_BOVIN Dehydrogenase/reductase SDR family member 13 OS=Bos taurus GN=DHRS13 PE=2 SV=1	gi|552818756|ref|XP_005845260.1| hypothetical protein CHLNCDRAFT_26048 [Chlorella variabilis] &gt;gi|307104907|gb|EFN53158.1| hypothetical protein CHLNCDRAFT_26048 [Chlorella variabilis]	AT4G23430	TIC32	Short-chain dehydrogenase TIC 32, chloroplastic[Source:UniProtKB/Swiss-Prot;Acc:A2RVM0]	Solyc08g081200.3	-	-	PGSC0003DMG400015793	-	Short-chain dehydrogenase[Source:PGSC_GENE;Acc:PGSC0003DMG400015793]
TRINITY_DN179072_c0_g1	-5.38636	0.00303118	-inf	0.0010179	-inf	0.00144357	-inf	0.00104607	sp|P33333|PLSC_YEAST Probable 1-acyl-sn-glycerol-3-phosphate acyltransferase OS=Saccharomyces cerevisiae (strain ATCC 204508 / S288c) GN=SLC1 PE=1 SV=1	gi|695073014|ref|XP_009383656.1| PREDICTED: 1-acyl-sn-glycerol-3-phosphate acyltransferase-like isoform X1 [Musa acuminata subsp. malaccensis]	AT4G30580	LPAT1	1-acyl-sn-glycerol-3-phosphate acyltransferase 1,chloroplastic [Source:UniProtKB/Swiss-Prot;Acc:Q8GXU8]	Solyc07g005580.3	-	1-acyl-sn-glycerol-3-phosphate acyltransferase[Source:UniProtKB/TrEMBL;Acc:K4CB29]	PGSC0003DMG402011138	-	1-acyl-sn-glycerol-3-phosphate acyltransferase[Source:PGSC_GENE;Acc:PGSC0003DMG402011138]
TRINITY_DN37880_c0_g1	-5.3805	0.000586931	-inf	7.37593e-05	-5.20659	0.000847602	-inf	8.34156e-05	-	-	-	-	-	-	-	-	-	-	-
TRINITY_DN30333_c0_g1	-5.37259	4.3264e-11	-4.64452	1.52391e-09	-4.87807	2.1497e-10	-5.89082	3.05255e-12	sp|O65924|Y2921_ARATH Putative leucine-rich repeat receptor-like protein kinase At2g19210 OS=Arabidopsis thaliana GN=At2g19210 PE=3 SV=1	gi|460392691|ref|XP_004241948.1| PREDICTED: putative leucine-rich repeat receptor-like protein kinase At2g19210 [Solanum lycopersicum]	AT4G29990	-	Leucine-rich repeat transmembrane protein kinaseprotein [Source:UniProtKB/TrEMBL;Acc:Q9SZV2]	Solyc06g062450.3	-	-	PGSC0003DMG400004836	-	BRASSINOSTEROID INSENSITIVE 1-associated receptorkinase 1 [Source:PGSC_GENE;Acc:PGSC0003DMG400004836]
TRINITY_DN161349_c0_g1	-5.36284	0.000770257	-5.46421	0.000521378	-2.33409	0.0216887	-inf	0.000134982	sp|Q56WF8|SCP48_ARATH Serine carboxypeptidase-like 48 OS=Arabidopsis thaliana GN=SCPL48 PE=2 SV=2	gi|953131592|gb|ALO61072.1| serine carboxypeptitase-like protein 49 [Dionaea muscipula]	AT3G45010	SCPL48	Serine carboxypeptidase-like 48[Source:UniProtKB/Swiss-Prot;Acc:Q56WF8]	Solyc11g008280.2	-	-	PGSC0003DMG400007137	-	Serine carboxypeptidase III[Source:PGSC_GENE;Acc:PGSC0003DMG400007137]
TRINITY_DN105640_c0_g1	-5.36048	4.63229e-06	-inf	4.77269e-08	-inf	4.40823e-08	-inf	7.7064e-08	-	-	-	-	-	-	-	-	-	-	-
TRINITY_DN34567_c0_g1	-5.35728	0.0307568	-inf	0.00356826	-4.59891	0.0462959	-inf	0.00396952	sp|Q59714|CATA_PSEPU Catalase OS=Pseudomonas putida GN=katA PE=3 SV=1	gi|971518934|dbj|GAQ79265.1| Catalase [Klebsormidium flaccidum]	AT4G35090	CAT2	catalase 2 [Source:TAIR;Acc:AT4G35090]"	Solyc12g094620.2	-	-	PGSC0003DMG400009906	-	Catalase isozyme 3[Source:PGSC_GENE;Acc:PGSC0003DMG400009906]
TRINITY_DN90874_c0_g1	-5.35566	0.000859197	-inf	0.000128239	-inf	0.00011264	-inf	0.000152577	sp|Q7M3S9|RNGB_DICDI RING finger protein B OS=Dictyostelium discoideum GN=rngB PE=2 SV=2	gi|326501114|dbj|BAJ98788.1| predicted protein [Hordeum vulgare subsp. vulgare]	AT5G04420	-	AT5G04420 protein[Source:UniProtKB/TrEMBL;Acc:Q9LZ83]	-	-	-	-	-	-
TRINITY_DN34843_c0_g1	-5.34397	0.000192927	-inf	1.67054e-05	-6.09233	8.28925e-05	-inf	1.90559e-05	sp|P22589|UBIQP_PHYIN Polyubiquitin OS=Phytophthora infestans PE=1 SV=2	gi|2894308|emb|CAA11269.1| polyubiquitin [Nicotiana tabacum]	AT4G05320	UBQ10	Polyubiquitin 10 [Source:UniProtKB/Swiss-Prot;Acc:Q8H159]	Solyc10g006480.2	-	-	PGSC0003DMG400038720	-	Polyubiquitin[Source:PGSC_GENE;Acc:PGSC0003DMG400038720]
TRINITY_DN73937_c0_g2	-5.3424	0.0011743	-inf	0.000186992	-inf	0.00016784	-inf	0.000217742	sp|Q5ATG5|APDG_EMENI Acyl-CoA dehydrogenase apdG OS=Emericella nidulans (strain FGSC A4 / ATCC 38163 / CBS 112.46 / NRRL 194 / M139) GN=apdG PE=2 SV=1	gi|303272069|ref|XP_003055396.1| cytochrome b5-like protein [Micromonas pusilla CCMP1545] &gt;gi|226463370|gb|EEH60648.1| cytochrome b5-like protein [Micromonas pusilla CCMP1545]	AT3G45300	IVD	Isovaleryl-CoA dehydrogenase, mitochondrial[Source:UniProtKB/Swiss-Prot;Acc:Q9SWG0]	Solyc06g073560.3	-	-	PGSC0003DMG400026901	-	2-methylacyl-CoA dehydrogenase, mitochondrial[Source:UniProtKB/Swiss-Prot;Acc:Q9FS88]
TRINITY_DN41111_c0_g1	-5.34203	2.75066e-07	-inf	2.20629e-09	-inf	6.83678e-09	-inf	2.0337e-09	sp|Q19673|TYR3_CAEEL Putative tyrosinase-like protein tyr-3 OS=Caenorhabditis elegans GN=tyr-3 PE=3 SV=5	gi|388281754|dbj|BAM15846.1| hypothetical protein [Portulaca oleracea]	-	-	-	Solyc02g078650.3	-	-	PGSC0003DMG400022430	-	Polyphenoloxidase[Source:PGSC_GENE;Acc:PGSC0003DMG400022430]
[truncated: 2,343 more rows]

## Sheet: Table S4
	Table S4 List of the DEGs (44) involved in Cd ion transport
[truncated: 45 more rows]

## Sheet: Table S5
Table S5 List of the DEGs (20) involved in antioxidant enzymes system
[truncated: 21 more rows]

[truncated: 3 more sheets: Table S6, Table S7, Table S8]
